# Supplementary material for: Crystal structure of 4-((1E)-1-{(2Z)-2-[4-(4-bromo­phen­yl)-3-phenyl-2,3-di­hydro-1,3-thia­zol-2-yl­idene]hydrazin-1-yl­idene}eth­yl)phenol hemihydrate
Source: Acta Crystallogr Sect E Struct Rep Online. 2014 Sep 24;70(Pt 10):o1124–5. doi: 10.1107/S1600536814019473 (PMC4257180; doi:10.1107/S1600536814019473)
Supplement: Supplementary file 1 [file e-70-o1124-sup1.cif]

##############################################################################
#                                                                            #
# This CIF contains the data in a paper accepted for publication in          #
# Acta Crystallographica Section E. It conforms to the requirements of       #
# Notes for Authors for Acta Crystallographica Section E, and has been       #
# peer reviewed under the auspices of the IUCr Commission on Journals.       #
#                                                                            #
# Full details of the Crystallographic Information File format               #
# are given in the paper "The Crystallographic Information File (CIF):       #
# a New Standard Archive File for Crystallography" by S. R. Hall, F. H.      #
# Allen and I. D. Brown [Acta Cryst. (1991), A47, 655-685].                  #
#                                                                            #
# The current version of the core CIF dictionary is obtainable from          #
# ftp://ftp.iucr.org/pub/cif_core.dic.                                       #
#                                                                            #
# Software is freely available for graphical display of the structure(s)     #
# in this CIF. For information consult the CIF software page                 #
# http://www.iucr.org/resources/cif/software.                                #
#                                                                            #
# This file may be used for bona fide research purposes within the           #
# scientific community so long as proper attribution is given to the journal # 
# article from which it was obtained.                                        #
#                                                                            #
##############################################################################
data_global
_audit_creation_method     'APEX2 v2014.3-0'
_journal_date_recd_electronic     2014-07-18
_journal_date_accepted     2014-08-28
_journal_name_full     'Acta Crystallographica, Section E'
_journal_year     2014
_journal_volume     70
_journal_issue     10
_journal_page_first     o1124
_journal_page_last     o1125
_journal_paper_category     HO
_journal_paper_doi     10.1107/S1600536814019473
_journal_coeditor_code     QM2108
_publ_contact_author_name
;
Mustafa R. Albayati
;
_publ_contact_author_address
;
Kirkuk University,
College of Science,
Department of Chemistry,
Kirkuk,
Iraq
;
_publ_contact_author_email     'shaabankamel@yahoo.com'
_publ_contact_author_fax     ?
_publ_contact_author_phone     ?
_publ_section_title
;\
Crystal structure of
4-((1<i>E</i>)-1-{(2<i>Z</i>)-2-[4-(4-bromophenyl)-3-phenyl-2,3-dihydro-1,3-\
thiazol-2-ylidene]hydrazin-1-ylidene}ethyl)phenol hemihydrate
;
loop_
    _publ_author_name
    _publ_author_address
    'Joel T. Mague'
;
Department of Chemistry,
Tulane University,
New Orleans,
LA 70118,
USA
;
    'Akkurt, Mehmet'
;
Department of Physics,
Faculty of Sciences,
Erciyes University,
38039 Kayseri,
Turkey
;
    'Mohamed, Shaaban K.'
;
Chemistry and Environmental Division,
Manchester Metropolitan University,
Manchester M1 5GD,
England
Chemistry Department,
Faculty of Science,
Minia University,
61519 El-Minia,
Egypt
;
    'Alaa A. Hassan'
;
Chemistry Department,
Faculty of Science,
Mini University,
61519 El-Minia,
Egypt
;
    'Mustafa R. Albayati'
;
Kirkuk University,
College of Science,
Department of Chemistry,
Kirkuk,
Iraq
;
data_I
_audit_creation_method     SHELXL-2014
_database_code_depnum_ccdc_archive     'CCDC 1021529'
_chemical_name_systematic
;\
4-((1<i>E</i>)-1-{(2<i>Z</i>)-2-[4-(4-Bromophenyl)-3-phenyl-2,3-dihydro-\
1,3-thiazol-2-ylidene]hydrazin-1-ylidene}ethyl)phenol hemihydrate
;
_chemical_name_common     ?
_chemical_formula_moiety     'C23 H18 Br N3 O S, 0.5(H2 O)'
_chemical_formula_sum     'C23 H19 Br N3 O1.5 S'
_chemical_formula_iupac     'C23 H18 Br N3 O S, 0.5H2 O'
_chemical_formula_weight     473.38
_chemical_melting_point     ?
_shelx_space_group_comment
;
The symmetry employed for this shelxl refinement is uniquely defined
by the following loop, which should always be used as a source of
symmetry information in preference to the above space-group names.
They are only intended as comments.
;
_space_group_crystal_system     triclinic
_space_group_name_H-M_alt     'P -1'
_space_group_name_Hall     '-P 1'
loop_
    _space_group_symop_operation_xyz
    'x, y, z'
    '-x, -y, -z'
_cell_length_a     8.485(2)
_cell_length_b     10.336(2)
_cell_length_c     12.057(3)
_cell_angle_alpha     80.515(3)
_cell_angle_beta     88.008(3)
_cell_angle_gamma     86.249(4)
_cell_volume     1040.3(4)
_cell_formula_units_Z     2
_cell_measurement_reflns_used     7895
_cell_measurement_theta_min     2.4132
_cell_measurement_theta_max     28.3564
_cell_measurement_temperature     150(2)
_exptl_crystal_description     plate
_exptl_crystal_colour     orange
_exptl_crystal_size_max     0.268
_exptl_crystal_size_mid     0.226
_exptl_crystal_size_min     0.074
_exptl_crystal_density_diffrn     1.511
_exptl_crystal_density_meas     ?
_exptl_crystal_density_method     'not measured'
_exptl_crystal_F_000     482
_exptl_absorpt_coefficient_mu     2.099
_exptl_absorpt_correction_type     multi-scan
_exptl_absorpt_process_details     '(<i>SADABS</i>; Bruker, 2013)'
_shelx_estimated_absorpt_T_min     0.603
_shelx_estimated_absorpt_T_max     0.860
_exptl_absorpt_correction_T_min     0.51
_exptl_absorpt_correction_T_max     0.86
_exptl_special_details
;
The diffraction data were obtained from 3 sets of 400 frames, each of width
0.5\% in \w, collected at \f = 0.00, 90.00 and 180.00\% and 2 sets of 800
frames, each of width 0.45\% in \f, collected at \w = -30.00 and 210.00\%. The
scan time was 15 sec/frame.
;
_diffrn_ambient_temperature     150(2)
_diffrn_radiation_type     MoK\a
_diffrn_radiation_wavelength     0.71073
_diffrn_radiation_monochromator     graphite
_diffrn_measurement_device_type     'Bruker SMART APEX CCD'
_diffrn_measurement_method     '\f and \w scans'
_diffrn_detector_area_resol_mean     8.3660
_diffrn_reflns_number     18957
_diffrn_reflns_av_R_equivalents     0.0487
_diffrn_reflns_theta_min     2.001
_diffrn_reflns_theta_max     28.510
_diffrn_reflns_theta_full     27.500
_diffrn_measured_fraction_theta_max     0.985
_diffrn_measured_fraction_theta_full     0.995
_diffrn_reflns_limit_h_min     -11
_diffrn_reflns_limit_h_max     11
_diffrn_reflns_limit_k_min     -13
_diffrn_reflns_limit_k_max     13
_diffrn_reflns_limit_l_min     -16
_diffrn_reflns_limit_l_max     16
_refine_special_details
;
Refinement of <i>F</i>^2^ against ALL reflections. The weighted <i>R</i>-factor
<i>wR</i> and goodness of fit <i>S</i> are based on <i>F</i>^2^, conventional
<i>R</i>-factors <i>R</i> are based on <i>F</i>, with <i>F</i> set to zero for
negative <i>F</i>^2^. The threshold expression of <i>F</i>^2^ >
\s(<i>F</i>^2^) is used only for calculating <i>R</i>-factors(gt) <i>etc</i>.
and is not relevant to the choice of reflections for refinement.
<i>R</i>-factors based on <i>F</i>^2^ are statistically about twice as large
as those based on <i>F</i>, and <i>R</i>- factors based on ALL data will be
even larger. H-atoms attached to carbon were placed in calculated positions
(C---H = 0.95 - 0.98 \%A) while those attached to oxygen were placed in
locations derived from a difference map and their coordinates adjusted to give
O---H = 0.84 \%A. All were included as riding contributions with isotropic
displacement parameters 1.2 - 1.5 times those of the attached atoms.
;
_reflns_number_total     5211
_reflns_number_gt     3834
_reflns_threshold_expression     I>2\s(I)
_refine_ls_structure_factor_coef     Fsqd
_refine_ls_matrix_type     full
_refine_ls_R_factor_all     0.0693
_refine_ls_R_factor_gt     0.0462
_refine_ls_wR_factor_gt     0.1134
_refine_ls_wR_factor_ref     0.1264
_refine_ls_goodness_of_fit_ref     1.019
_refine_ls_restrained_S_all     1.019
_refine_ls_number_reflns     5211
_refine_ls_number_parameters     273
_refine_ls_number_restraints     0
_refine_ls_hydrogen_treatment     constr
_refine_ls_weighting_scheme     calc
_refine_ls_weighting_details
              'w=1/[\s^2^(Fo^2^)+(0.0620P)^2^+0.5209P] where P=(Fo^2^+2Fc^2^)/3'
_atom_sites_solution_hydrogens     mixed
_atom_sites_solution_primary     direct
_atom_sites_solution_secondary     difmap
_refine_ls_shift/su_max     0.000
_refine_ls_shift/su_mean     0.000
_refine_diff_density_max     0.849
_refine_diff_density_min     -0.318
_refine_ls_extinction_method     none
_refine_ls_extinction_coef     .
loop_
    _atom_type_symbol
    _atom_type_description
    _atom_type_scat_dispersion_real
    _atom_type_scat_dispersion_imag
    _atom_type_scat_source
    'C' 'C' 0.0033 0.0016
                         'International Tables Vol C Tables 4.2.6.8 and 6.1.1.4'
    'H' 'H' 0.0000 0.0000
                         'International Tables Vol C Tables 4.2.6.8 and 6.1.1.4'
    'N' 'N' 0.0061 0.0033
                         'International Tables Vol C Tables 4.2.6.8 and 6.1.1.4'
    'O' 'O' 0.0106 0.0060
                         'International Tables Vol C Tables 4.2.6.8 and 6.1.1.4'
    'S' 'S' 0.1246 0.1234
                         'International Tables Vol C Tables 4.2.6.8 and 6.1.1.4'
    'Br' 'Br' -0.2901 2.4595
                         'International Tables Vol C Tables 4.2.6.8 and 6.1.1.4'
_computing_data_collection     '<i>APEX2</i> (Bruker, 2013)'
_computing_cell_refinement     '<i>SAINT</i> (Bruker, 2013)'
_computing_data_reduction     '<i>SAINT</i> (Bruker, 2013)'
_computing_structure_solution     '<i>SHELXT</i> (Sheldrick, 2008)'
_computing_structure_refinement     '<i>SHELXL2014</i> (Sheldrick, 2008)'
_computing_molecular_graphics     '<i>DIAMOND</i> (Brandenburg & Putz, 2012)'
_computing_publication_material     '<i>SHELXTL</i> (Sheldrick, 2008)'
loop_
    _atom_site_type_symbol
    _atom_site_label
    _atom_site_fract_x
    _atom_site_fract_y
    _atom_site_fract_z
    _atom_site_U_iso_or_equiv
    _atom_site_adp_type
    _atom_site_calc_flag
    _atom_site_occupancy
    _atom_site_disorder_assembly
    _atom_site_disorder_group
    Br Br1 -0.12028(5) 0.13286(3) -0.19996(3) 0.05610(15) Uani d 1 . .
    S S1 0.40464(9) 0.58630(7) 0.18323(6) 0.03452(17) Uani d 1 . .
    O O1 0.9721(3) 0.8848(3) 0.5879(3) 0.0730(8) Uani d 1 . .
    H H1 1.0394 0.8562 0.6368 0.110 Uiso calc 1 . .
    N N1 0.3970(3) 0.3403(2) 0.16873(18) 0.0301(5) Uani d 1 . .
    N N2 0.5690(3) 0.3796(2) 0.3070(2) 0.0369(5) Uani d 1 . .
    N N3 0.6250(3) 0.4875(2) 0.34845(19) 0.0354(5) Uani d 1 . .
    C C1 0.1997(3) 0.3384(3) 0.0175(2) 0.0290(5) Uani d 1 . .
    C C2 0.1835(3) 0.3850(3) -0.0973(2) 0.0347(6) Uani d 1 . .
    H H2 0.2382 0.4593 -0.1313 0.042 Uiso calc 1 . .
    C C3 0.0891(3) 0.3245(3) -0.1624(2) 0.0370(6) Uani d 1 . .
    H H3 0.0798 0.3562 -0.2406 0.044 Uiso calc 1 . .
    C C4 0.0090(3) 0.2178(3) -0.1119(2) 0.0374(6) Uani d 1 . .
    C C5 0.0177(3) 0.1714(3) 0.0027(2) 0.0357(6) Uani d 1 . .
    H H5 -0.0417 0.0999 0.0366 0.043 Uiso calc 1 . .
    C C6 0.1144(3) 0.2311(3) 0.0667(2) 0.0343(6) Uani d 1 . .
    H H6 0.1231 0.1990 0.1449 0.041 Uiso calc 1 . .
    C C7 0.2959(3) 0.4075(3) 0.0851(2) 0.0296(5) Uani d 1 . .
    C C8 0.2881(3) 0.5384(3) 0.0827(2) 0.0336(6) Uani d 1 . .
    H H8 0.2256 0.5985 0.0314 0.040 Uiso calc 1 . .
    C C9 0.4677(3) 0.4211(3) 0.2289(2) 0.0319(6) Uani d 1 . .
    C C10 0.4530(3) 0.2040(3) 0.1771(2) 0.0304(5) Uani d 1 . .
    C C11 0.4261(3) 0.1177(3) 0.2750(3) 0.0396(7) Uani d 1 . .
    H H11 0.3673 0.1464 0.3359 0.048 Uiso calc 1 . .
    C C12 0.4863(4) -0.0122(3) 0.2834(3) 0.0457(8) Uani d 1 . .
    H H12 0.4673 -0.0727 0.3501 0.055 Uiso calc 1 . .
    C C13 0.5730(4) -0.0532(3) 0.1955(3) 0.0460(8) Uani d 1 . .
    H H13 0.6136 -0.1419 0.2018 0.055 Uiso calc 1 . .
    C C14 0.6010(4) 0.0336(3) 0.0988(3) 0.0426(7) Uani d 1 . .
    H H14 0.6619 0.0052 0.0388 0.051 Uiso calc 1 . .
    C C15 0.5403(3) 0.1627(3) 0.0889(2) 0.0369(6) Uani d 1 . .
    H H15 0.5586 0.2227 0.0217 0.044 Uiso calc 1 . .
    C C16 0.6881(3) 0.4600(3) 0.4462(2) 0.0321(6) Uani d 1 . .
    C C17 0.6960(4) 0.3259(3) 0.5167(2) 0.0383(6) Uani d 1 . .
    H H17A 0.6467 0.2643 0.4769 0.058 Uiso calc 1 . .
    H H17B 0.6399 0.3296 0.5886 0.058 Uiso calc 1 . .
    H H17C 0.8067 0.2963 0.5305 0.058 Uiso calc 1 . .
    C C18 0.7578(3) 0.5707(3) 0.4874(2) 0.0332(6) Uani d 1 . .
    C C19 0.7384(4) 0.6989(3) 0.4292(3) 0.0410(7) Uani d 1 . .
    H H19 0.6745 0.7152 0.3646 0.049 Uiso calc 1 . .
    C C20 0.8087(4) 0.8027(3) 0.4621(3) 0.0483(8) Uani d 1 . .
    H H20 0.7939 0.8886 0.4201 0.058 Uiso calc 1 . .
    C C21 0.9007(4) 0.7810(3) 0.5567(3) 0.0483(8) Uani d 1 . .
    C C22 0.9198(4) 0.6557(3) 0.6184(3) 0.0455(7) Uani d 1 . .
    H H22 0.9815 0.6406 0.6840 0.055 Uiso calc 1 . .
    C C23 0.8486(3) 0.5521(3) 0.5839(2) 0.0379(6) Uani d 1 . .
    H H23 0.8620 0.4666 0.6270 0.045 Uiso calc 1 . .
    O O2 1.1835(4) 0.8167(5) 0.7301(4) 0.0451(11) Uani d 0.5 . .
    H H2A 1.2451 0.8144 0.6743 0.054 Uiso d 0.5 . .
    H H2B 1.1914 0.7404 0.7668 0.054 Uiso d 0.5 . .
loop_
    _atom_site_aniso_label
    _atom_site_aniso_U_11
    _atom_site_aniso_U_22
    _atom_site_aniso_U_33
    _atom_site_aniso_U_12
    _atom_site_aniso_U_13
    _atom_site_aniso_U_23
    Br1 0.0777(3) 0.0379(2) 0.0543(2) -0.00352(16) -0.03883(18) -0.00462(14)
    S1 0.0432(4) 0.0256(3) 0.0347(4) -0.0034(3) -0.0061(3) -0.0030(3)
    O1 0.0642(17) 0.0498(16) 0.114(3) -0.0017(13) -0.0168(16) -0.0361(16)
    N1 0.0385(12) 0.0249(11) 0.0263(11) -0.0011(9) -0.0074(9) -0.0010(8)
    N2 0.0451(13) 0.0337(13) 0.0319(12) -0.0062(10) -0.0093(10) -0.0017(10)
    N3 0.0430(13) 0.0340(13) 0.0296(12) -0.0060(10) -0.0082(10) -0.0032(9)
    C1 0.0294(12) 0.0261(13) 0.0301(13) 0.0052(10) -0.0044(10) -0.0028(10)
    C2 0.0343(14) 0.0335(15) 0.0332(14) 0.0016(11) -0.0020(11) 0.0018(11)
    C3 0.0408(15) 0.0381(16) 0.0303(14) 0.0058(12) -0.0102(12) -0.0014(11)
    C4 0.0424(15) 0.0304(15) 0.0404(15) 0.0074(12) -0.0170(12) -0.0091(12)
    C5 0.0437(15) 0.0242(13) 0.0386(15) -0.0005(11) -0.0093(12) -0.0019(11)
    C6 0.0433(15) 0.0288(14) 0.0294(13) -0.0003(11) -0.0054(11) -0.0008(10)
    C7 0.0319(13) 0.0263(13) 0.0292(13) -0.0002(10) -0.0031(10) -0.0003(10)
    C8 0.0357(14) 0.0272(14) 0.0367(15) 0.0005(11) -0.0076(11) -0.0007(11)
    C9 0.0386(14) 0.0285(13) 0.0278(13) -0.0039(11) -0.0016(11) -0.0012(10)
    C10 0.0319(13) 0.0246(13) 0.0338(14) -0.0020(10) -0.0096(11) 0.0004(10)
    C11 0.0404(15) 0.0365(16) 0.0384(16) 0.0003(12) 0.0003(13) 0.0029(12)
    C12 0.0494(17) 0.0319(16) 0.0494(18) 0.0003(13) -0.0087(14) 0.0127(13)
    C13 0.0480(17) 0.0315(16) 0.058(2) 0.0078(13) -0.0207(15) -0.0061(14)
    C14 0.0451(17) 0.0420(17) 0.0427(17) 0.0022(13) -0.0085(13) -0.0134(13)
    C15 0.0424(15) 0.0361(15) 0.0322(14) -0.0024(12) -0.0048(12) -0.0047(11)
    C16 0.0351(13) 0.0347(15) 0.0245(13) 0.0028(11) -0.0026(10) -0.0005(10)
    C17 0.0488(16) 0.0353(15) 0.0297(14) 0.0007(13) -0.0087(12) -0.0013(11)
    C18 0.0321(13) 0.0376(15) 0.0294(13) 0.0011(11) -0.0031(11) -0.0047(11)
    C19 0.0455(16) 0.0392(17) 0.0382(16) 0.0023(13) -0.0087(13) -0.0063(13)
    C20 0.0512(18) 0.0372(17) 0.057(2) 0.0005(14) -0.0099(15) -0.0074(14)
    C21 0.0410(16) 0.0482(19) 0.061(2) 0.0012(14) -0.0070(15) -0.0239(16)
    C22 0.0374(15) 0.058(2) 0.0430(17) 0.0024(14) -0.0106(13) -0.0152(15)
    C23 0.0360(14) 0.0442(17) 0.0332(15) 0.0004(12) -0.0038(12) -0.0057(12)
    O2 0.0275(19) 0.060(3) 0.057(3) 0.0017(18) -0.0138(18) -0.035(2)
_geom_special_details
;
All e.s.d.'s (except the e.s.d. in the dihedral angle between two l.s. planes)
are estimated using the full covariance matrix. The cell e.s.d.'s are taken
into account individually in the estimation of e.s.d.'s in distances, angles
and torsion angles; correlations between e.s.d.'s in cell parameters are only
used when they are defined by crystal symmetry. An approximate (isotropic)
treatment of cell e.s.d.'s is used for estimating e.s.d.'s involving l.s.
planes.
;
loop_
    _geom_bond_atom_site_label_1
    _geom_bond_atom_site_label_2
    _geom_bond_site_symmetry_2
    _geom_bond_distance
    _geom_bond_publ_flag
    Br1 C4 . 1.902(3) ?
    S1 C8 . 1.743(3) ?
    S1 C9 . 1.760(3) ?
    O1 C21 . 1.376(4) ?
    O1 H1 . 0.8400 ?
    N1 C9 . 1.371(3) ?
    N1 C7 . 1.409(3) ?
    N1 C10 . 1.446(3) ?
    N2 C9 . 1.297(4) ?
    N2 N3 . 1.411(3) ?
    N3 C16 . 1.293(3) ?
    C1 C2 . 1.397(4) ?
    C1 C6 . 1.401(4) ?
    C1 C7 . 1.467(4) ?
    C2 C3 . 1.385(4) ?
    C2 H2 . 0.9500 ?
    C3 C4 . 1.377(4) ?
    C3 H3 . 0.9500 ?
    C4 C5 . 1.388(4) ?
    C5 C6 . 1.385(4) ?
    C5 H5 . 0.9500 ?
    C6 H6 . 0.9500 ?
    C7 C8 . 1.346(4) ?
    C8 H8 . 0.9500 ?
    C10 C11 . 1.379(4) ?
    C10 C15 . 1.384(4) ?
    C11 C12 . 1.394(4) ?
    C11 H11 . 0.9500 ?
    C12 C13 . 1.377(5) ?
    C12 H12 . 0.9500 ?
    C13 C14 . 1.372(5) ?
    C13 H13 . 0.9500 ?
    C14 C15 . 1.387(4) ?
    C14 H14 . 0.9500 ?
    C15 H15 . 0.9500 ?
    C16 C18 . 1.484(4) ?
    C16 C17 . 1.500(4) ?
    C17 H17A . 0.9800 ?
    C17 H17B . 0.9800 ?
    C17 H17C . 0.9800 ?
    C18 C19 . 1.396(4) ?
    C18 C23 . 1.397(4) ?
    C19 C20 . 1.380(5) ?
    C19 H19 . 0.9500 ?
    C20 C21 . 1.384(5) ?
    C20 H20 . 0.9500 ?
    C21 C22 . 1.386(5) ?
    C22 C23 . 1.391(4) ?
    C22 H22 . 0.9500 ?
    C23 H23 . 0.9500 ?
    O2 H2A . 0.8397 ?
    O2 H2B . 0.8384 ?
loop_
    _geom_angle_atom_site_label_1
    _geom_angle_atom_site_label_2
    _geom_angle_atom_site_label_3
    _geom_angle_site_symmetry_1
    _geom_angle_site_symmetry_3
    _geom_angle
    _geom_angle_publ_flag
    C8 S1 C9 . . 90.06(13) ?
    C21 O1 H1 . . 109.5 ?
    C9 N1 C7 . . 114.0(2) ?
    C9 N1 C10 . . 119.9(2) ?
    C7 N1 C10 . . 124.7(2) ?
    C9 N2 N3 . . 109.8(2) ?
    C16 N3 N2 . . 115.3(2) ?
    C2 C1 C6 . . 118.6(2) ?
    C2 C1 C7 . . 119.8(2) ?
    C6 C1 C7 . . 121.6(2) ?
    C3 C2 C1 . . 121.1(3) ?
    C3 C2 H2 . . 119.5 ?
    C1 C2 H2 . . 119.5 ?
    C4 C3 C2 . . 118.9(3) ?
    C4 C3 H3 . . 120.6 ?
    C2 C3 H3 . . 120.6 ?
    C3 C4 C5 . . 121.8(3) ?
    C3 C4 Br1 . . 119.5(2) ?
    C5 C4 Br1 . . 118.7(2) ?
    C6 C5 C4 . . 118.9(3) ?
    C6 C5 H5 . . 120.6 ?
    C4 C5 H5 . . 120.6 ?
    C5 C6 C1 . . 120.8(3) ?
    C5 C6 H6 . . 119.6 ?
    C1 C6 H6 . . 119.6 ?
    C8 C7 N1 . . 112.4(2) ?
    C8 C7 C1 . . 125.0(2) ?
    N1 C7 C1 . . 122.4(2) ?
    C7 C8 S1 . . 113.1(2) ?
    C7 C8 H8 . . 123.5 ?
    S1 C8 H8 . . 123.5 ?
    N2 C9 N1 . . 123.9(2) ?
    N2 C9 S1 . . 125.6(2) ?
    N1 C9 S1 . . 110.52(19) ?
    C11 C10 C15 . . 120.5(3) ?
    C11 C10 N1 . . 119.8(2) ?
    C15 C10 N1 . . 119.6(2) ?
    C10 C11 C12 . . 119.1(3) ?
    C10 C11 H11 . . 120.5 ?
    C12 C11 H11 . . 120.5 ?
    C13 C12 C11 . . 120.4(3) ?
    C13 C12 H12 . . 119.8 ?
    C11 C12 H12 . . 119.8 ?
    C14 C13 C12 . . 120.2(3) ?
    C14 C13 H13 . . 119.9 ?
    C12 C13 H13 . . 119.9 ?
    C13 C14 C15 . . 120.0(3) ?
    C13 C14 H14 . . 120.0 ?
    C15 C14 H14 . . 120.0 ?
    C10 C15 C14 . . 119.8(3) ?
    C10 C15 H15 . . 120.1 ?
    C14 C15 H15 . . 120.1 ?
    N3 C16 C18 . . 116.0(2) ?
    N3 C16 C17 . . 124.2(3) ?
    C18 C16 C17 . . 119.8(2) ?
    C16 C17 H17A . . 109.5 ?
    C16 C17 H17B . . 109.5 ?
    H17A C17 H17B . . 109.5 ?
    C16 C17 H17C . . 109.5 ?
    H17A C17 H17C . . 109.5 ?
    H17B C17 H17C . . 109.5 ?
    C19 C18 C23 . . 116.8(3) ?
    C19 C18 C16 . . 121.0(2) ?
    C23 C18 C16 . . 122.2(3) ?
    C20 C19 C18 . . 122.3(3) ?
    C20 C19 H19 . . 118.9 ?
    C18 C19 H19 . . 118.9 ?
    C19 C20 C21 . . 119.7(3) ?
    C19 C20 H20 . . 120.2 ?
    C21 C20 H20 . . 120.2 ?
    O1 C21 C20 . . 119.2(3) ?
    O1 C21 C22 . . 121.0(3) ?
    C20 C21 C22 . . 119.8(3) ?
    C21 C22 C23 . . 119.9(3) ?
    C21 C22 H22 . . 120.1 ?
    C23 C22 H22 . . 120.1 ?
    C22 C23 C18 . . 121.5(3) ?
    C22 C23 H23 . . 119.2 ?
    C18 C23 H23 . . 119.2 ?
    H2A O2 H2B . . 104.8 ?
loop_
    _geom_torsion_atom_site_label_1
    _geom_torsion_atom_site_label_2
    _geom_torsion_atom_site_label_3
    _geom_torsion_atom_site_label_4
    _geom_torsion_site_symmetry_1
    _geom_torsion_site_symmetry_2
    _geom_torsion_site_symmetry_3
    _geom_torsion_site_symmetry_4
    _geom_torsion
    _geom_torsion_publ_flag
    C9 N2 N3 C16 . . . . 160.3(2) ?
    C6 C1 C2 C3 . . . . -1.9(4) ?
    C7 C1 C2 C3 . . . . -177.8(2) ?
    C1 C2 C3 C4 . . . . 0.8(4) ?
    C2 C3 C4 C5 . . . . 1.5(4) ?
    C2 C3 C4 Br1 . . . . -179.6(2) ?
    C3 C4 C5 C6 . . . . -2.5(4) ?
    Br1 C4 C5 C6 . . . . 178.6(2) ?
    C4 C5 C6 C1 . . . . 1.3(4) ?
    C2 C1 C6 C5 . . . . 0.8(4) ?
    C7 C1 C6 C5 . . . . 176.6(2) ?
    C9 N1 C7 C8 . . . . -0.9(3) ?
    C10 N1 C7 C8 . . . . -167.2(2) ?
    C9 N1 C7 C1 . . . . -175.1(2) ?
    C10 N1 C7 C1 . . . . 18.5(4) ?
    C2 C1 C7 C8 . . . . 46.9(4) ?
    C6 C1 C7 C8 . . . . -128.9(3) ?
    C2 C1 C7 N1 . . . . -139.6(3) ?
    C6 C1 C7 N1 . . . . 44.6(4) ?
    N1 C7 C8 S1 . . . . 0.0(3) ?
    C1 C7 C8 S1 . . . . 174.1(2) ?
    C9 S1 C8 C7 . . . . 0.6(2) ?
    N3 N2 C9 N1 . . . . 177.1(2) ?
    N3 N2 C9 S1 . . . . -1.5(3) ?
    C7 N1 C9 N2 . . . . -177.5(3) ?
    C10 N1 C9 N2 . . . . -10.4(4) ?
    C7 N1 C9 S1 . . . . 1.3(3) ?
    C10 N1 C9 S1 . . . . 168.41(19) ?
    C8 S1 C9 N2 . . . . 177.7(3) ?
    C8 S1 C9 N1 . . . . -1.1(2) ?
    C9 N1 C10 C11 . . . . 70.7(3) ?
    C7 N1 C10 C11 . . . . -123.7(3) ?
    C9 N1 C10 C15 . . . . -105.9(3) ?
    C7 N1 C10 C15 . . . . 59.7(4) ?
    C15 C10 C11 C12 . . . . -0.8(4) ?
    N1 C10 C11 C12 . . . . -177.5(3) ?
    C10 C11 C12 C13 . . . . 0.8(5) ?
    C11 C12 C13 C14 . . . . 0.0(5) ?
    C12 C13 C14 C15 . . . . -0.7(5) ?
    C11 C10 C15 C14 . . . . 0.1(4) ?
    N1 C10 C15 C14 . . . . 176.8(3) ?
    C13 C14 C15 C10 . . . . 0.7(4) ?
    N2 N3 C16 C18 . . . . 175.8(2) ?
    N2 N3 C16 C17 . . . . -3.3(4) ?
    N3 C16 C18 C19 . . . . 7.3(4) ?
    C17 C16 C18 C19 . . . . -173.5(3) ?
    N3 C16 C18 C23 . . . . -171.0(3) ?
    C17 C16 C18 C23 . . . . 8.1(4) ?
    C23 C18 C19 C20 . . . . 1.9(4) ?
    C16 C18 C19 C20 . . . . -176.5(3) ?
    C18 C19 C20 C21 . . . . -0.7(5) ?
    C19 C20 C21 O1 . . . . 179.1(3) ?
    C19 C20 C21 C22 . . . . -0.9(5) ?
    O1 C21 C22 C23 . . . . -178.9(3) ?
    C20 C21 C22 C23 . . . . 1.0(5) ?
    C21 C22 C23 C18 . . . . 0.3(5) ?
    C19 C18 C23 C22 . . . . -1.7(4) ?
    C16 C18 C23 C22 . . . . 176.7(3) ?
loop_
    _geom_hbond_atom_site_label_D
    _geom_hbond_atom_site_label_H
    _geom_hbond_atom_site_label_A
    _geom_hbond_site_symmetry_A
    _geom_hbond_distance_DH
    _geom_hbond_distance_HA
    _geom_hbond_distance_DA
    _geom_hbond_angle_DHA
    O1 H1 O2 . 0.84 1.67 2.511(5) 173
    O2 H2A N2 2_766 0.84 2.45 2.898(5) 114
    C17 H17B S1 2_666 0.98 3.02 3.925(3) 154
_shelx_hkl_file
;
  -1   0   0    2.70    0.50
  -1   0   0    2.70    0.40
  -1   0   0    3.10    0.60
   1   0   0    2.90    0.50
   1   0   0    3.60    0.60
   1   0   0    3.00    0.40
  -2   0   0  282.07   15.20
  -2   0   0  266.17   15.20
  -2   0   0  274.17   14.90
   2   0   0  273.57   15.20
   2   0   0  275.87   15.30
   2   0   0  281.87   15.00
  -3   0   0  180.18   10.50
  -3   0   0  177.58   10.60
  -3   0   0  179.58   10.10
   3   0   0  193.78   10.60
   3   0   0  180.88   10.20
   3   0   0  183.38   10.60
  -4   0   0  355.66   18.90
  -4   0   0  322.77   18.90
  -4   0   0  327.47   18.30
   4   0   0  335.97   18.90
   4   0   0  332.27   18.90
   4   0   0  334.37   18.40
  -5   0   0    0.70    1.20
  -5   0   0    0.40    0.80
  -5   0   0    2.30    1.30
   5   0   0    0.40    0.90
   5   0   0    1.10    1.20
   5   0   0    2.30    1.50
  -6   0   0   52.49    4.70
  -6   0   0   52.69    3.90
  -6   0   0   50.59    4.70
   6   0   0   62.29    4.30
   6   0   0   66.09    5.10
   6   0   0   62.29    5.10
  -7   0   0   91.39    7.20
  -7   0   0   93.89    6.20
   7   0   0   97.69    6.60
   7   0   0  105.49    7.70
   7   0   0  101.29    7.50
  -8   0   0    1.80    2.00
  -8   0   0    2.40    1.40
   8   0   0    1.50    2.00
   8   0   0    0.50    1.70
   8   0   0    3.90    2.60
  -9   0   0    1.10    1.40
  -9   0   0    2.70    2.30
   9   0   0   -1.60    2.10
   9   0   0    1.60    2.20
 -10   0   0   25.40    2.90
 -10   0   0   33.20    5.00
  10   0   0   21.30    4.90
  10   0   0   19.60    3.50
 -11   0   0    1.00    1.20
 -11   0   0    1.00    2.90
  11   0   0   -1.10    2.10
  11   0   0   -0.20    2.60
  11  -1   0    2.80    2.90
  11  -1   0    0.00    2.60
 -11   1   0   -1.60    1.20
 -11   1   0    0.90    2.30
  10  -1   0    6.30    2.60
  10  -1   0    8.70    3.60
 -10   1   0    8.30    2.00
 -10   1   0    8.30    3.20
   9  -1   0   20.90    4.20
   9  -1   0   17.30    4.10
   9  -1   0    9.10    2.60
  -9   1   0   10.20    2.00
  -9   1   0    6.90    2.80
   8  -1   0    2.40    2.50
   8  -1   0    4.30    1.90
   8  -1   0    3.30    2.60
  -8   1   0    1.60    2.10
  -8   1   0    1.80    1.30
  -8   1   0    8.70    3.00
   7  -1   0   17.20    3.40
   7  -1   0   14.30    3.20
   7  -1   0   21.90    2.60
  -7   1   0   18.80    2.30
  -7   1   0   15.80    3.30
  -7   1   0   14.00    3.00
   6  -1   0   99.09    7.30
   6  -1   0   95.89    6.40
   6  -1   0  100.69    7.20
  -6   1   0   93.89    7.00
  -6   1   0  103.79    7.10
  -6   1   0   94.99    6.00
   5  -1   0   23.30    2.90
   5  -1   0   23.80    2.80
   5  -1   0   22.60    2.30
  -5   1   0   23.50    2.80
  -5   1   0   18.30    2.50
  -5   1   0   20.40    2.00
   4  -1   0    1.20    1.20
   4  -1   0    1.40    1.20
   4  -1   0    2.70    1.10
  -4   1   0    2.30    1.30
  -4   1   0    1.20    1.10
  -4   1   0    2.10    0.80
   3  -1   0  279.17   16.30
   3  -1   0  276.57   15.80
  -3   1   0  299.37   16.10
  -3   1   0  292.67   15.70
  -3   1   0  291.37   16.20
   2  -1   0 1300.07   67.09
   2  -1   0 1244.28   66.69
  -2   1   0 1213.78   66.59
  -2   1   0 1265.77   66.79
  -2   1   0 1244.28   66.89
   1  -1   0  951.00   50.89
   1  -1   0  933.41   50.69
  -1   1   0  973.20   50.69
  -1   1   0  978.90   50.59
  -1   1   0  914.31   50.69
   0   1   0  153.78    8.30
  -1  -1   0  287.67   15.80
  -1  -1   0  287.67   15.60
   1   1   0  290.47   15.60
   1   1   0  286.07   15.70
  -2  -1   0  546.55   29.70
  -2  -1   0  535.55   29.40
   2   1   0  574.94   29.40
   2   1   0  552.84   29.70
   2   1   0  538.45   29.40
  -3  -1   0   95.09    6.10
  -3  -1   0   92.99    5.70
   3   1   0   94.29    5.70
   3   1   0  100.79    5.90
   3   1   0  106.79    6.20
  -4  -1   0   19.20    1.80
  -4  -1   0   18.80    2.30
   4   1   0   20.90    2.50
   4   1   0   20.70    2.10
   4   1   0   20.10    2.00
  -5  -1   0  200.78   13.10
  -5  -1   0  222.48   12.50
   5   1   0  229.38   13.10
   5   1   0  235.18   12.70
  -6  -1   0   12.40    1.70
  -6  -1   0   15.30    2.90
   6   1   0   12.80    2.20
   6   1   0   16.10    3.10
   6   1   0   12.50    2.40
  -7  -1   0    8.80    2.40
  -7  -1   0    9.40    1.70
   7   1   0    8.80    2.80
   7   1   0    6.20    2.00
   7   1   0    6.20    2.10
  -8  -1   0   25.40    2.80
  -8  -1   0   31.80    4.20
   8   1   0   27.10    4.10
   8   1   0   33.60    3.50
  -9  -1   0   24.30    4.30
  -9  -1   0   22.70    2.80
   9   1   0   25.90    3.60
   9   1   0   21.00    4.60
 -10  -1   0   -3.20    1.70
 -10  -1   0   -0.40    1.30
  10   1   0    0.00    1.90
  10   1   0    4.30    2.80
 -11  -1   0    0.20    1.30
 -11  -1   0    3.20    3.00
  11   1   0   -1.60    2.10
  11   1   0   -2.90    2.40
  11  -2   0    7.90    2.90
  11  -2   0   12.40    4.20
 -11   2   0   10.30    1.90
 -11   2   0    6.30    3.00
  10  -2   0    7.60    3.40
  10  -2   0    1.50    2.40
 -10   2   0    5.70    1.70
 -10   2   0    4.50    3.20
   9  -2   0   47.00    6.00
   9  -2   0   52.79    5.80
  -9   2   0   42.40    3.80
  -9   2   0   46.30    5.20
  -9   2   0   46.10    5.40
   8  -2   0   29.90    4.10
   8  -2   0   31.70    3.70
   8  -2   0   39.40    5.20
  -8   2   0   40.50    4.60
  -8   2   0   31.00    3.20
  -8   2   0   32.10    4.30
   7  -2   0   29.10    3.20
   7  -2   0   30.50    3.90
   7  -2   0   34.30    4.50
  -7   2   0   28.10    3.90
  -7   2   0   23.10    3.40
  -7   2   0   28.00    2.70
   6  -2   0   58.59    5.40
   6  -2   0   60.49    4.60
   6  -2   0   64.39    5.40
  -6   2   0   56.99    4.90
  -6   2   0   54.89    4.90
  -6   2   0   58.19    4.10
   5  -2   0  127.79    7.30
   5  -2   0  102.29    7.90
  -5   2   0  126.19    7.70
  -5   2   0  109.59    6.80
  -5   2   0  107.89    7.70
   4  -2   0   11.20    1.70
   4  -2   0   10.60    2.20
   4  -2   0   15.20    1.90
  -4   2   0   10.10    1.30
  -4   2   0    9.10    1.90
  -4   2   0   10.70    2.00
   3  -2   0   24.70    2.10
   3  -2   0   21.20    2.50
  -3   2   0   20.10    1.70
  -3   2   0   26.20    2.20
  -3   2   0   21.00    2.10
   2  -2   0 2128.59  116.99
   2  -2   0 2313.27  116.79
   2  -2   0 2010.80  117.19
  -2   2   0 2277.07  116.89
  -2   2   0 2238.18  116.59
  -2   2   0 2223.68  116.89
   1  -2   0 3358.66  172.98
   1  -2   0 3367.06  172.88
   1  -2   0 2952.80  173.08
  -1   2   0 3461.05  172.78
  -1   2   0 3329.47  172.88
  -1   2   0 3113.69  172.88
   0  -2   0    2.40    0.80
   0  -2   0    4.20    0.80
   0  -2   0    3.20    0.80
   0   2   0    4.50    0.70
   0   2   0    2.50    0.70
   0   2   0    2.70    0.70
   0   2   0    3.60    0.70
  -1  -2   0  134.99    7.40
  -1  -2   0  130.99    7.30
   1   2   0  129.99    7.20
   1   2   0  123.09    7.30
   1   2   0  134.09    7.40
  -2  -2   0 1850.31   96.29
  -2  -2   0 1831.82   96.49
   2   2   0 1814.72   96.09
   2   2   0 1749.82   96.39
  -3  -2   0   47.30    3.60
  -3  -2   0   55.79    4.10
   3   2   0   64.09    4.10
   3   2   0   61.09    3.70
   3   2   0   61.19    3.60
  -4  -2   0    1.40    1.10
  -4  -2   0    3.10    0.90
   4   2   0    2.60    0.90
   4   2   0    3.70    1.10
   4   2   0    2.10    1.20
  -5  -2   0   35.30    2.80
  -5  -2   0   35.80    3.60
   5   2   0   37.20    3.00
   5   2   0   40.70    3.60
   5   2   0   37.10    3.10
  -6  -2   0   81.99    5.50
  -6  -2   0   73.79    6.20
   6   2   0   88.69    6.00
   6   2   0   91.29    6.50
   6   2   0   88.39    5.80
  -7  -2   0    9.60    1.70
  -7  -2   0    6.20    2.60
   7   2   0    4.50    1.70
   7   2   0    3.60    2.10
  -8  -2   0   25.00    2.90
  -8  -2   0   33.30    4.20
   8   2   0   33.90    3.60
   8   2   0   29.90    4.20
  -9  -2   0    0.00    2.20
  -9  -2   0    1.50    1.40
   9   2   0   -2.80    2.20
   9   2   0    1.20    2.00
 -10  -2   0    7.00    2.00
 -10  -2   0    6.40    3.40
  10   2   0    6.00    2.60
  10   2   0    2.20    3.00
 -11  -2   0    3.30    1.70
 -11  -2   0    5.40    3.50
  11   2   0    4.30    2.70
  11   2   0    5.90    3.50
  10  -3   0   -1.60    1.90
  10  -3   0   -3.50    2.60
  10  -3   0    2.30    2.60
 -10   3   0    1.00    2.30
 -10   3   0    3.00    2.90
 -10   3   0   -0.50    1.40
   9  -3   0    3.50    3.30
   9  -3   0    4.10    2.70
   9  -3   0    4.30    2.30
  -9   3   0    6.90    1.90
  -9   3   0    9.50    3.30
  -9   3   0    6.30    3.30
   8  -3   0   24.40    3.40
   8  -3   0   33.80    5.10
   8  -3   0   26.60    3.90
  -8   3   0   28.20    3.90
  -8   3   0   22.50    2.80
  -8   3   0   28.50    4.10
   7  -3   0    4.00    2.50
   7  -3   0    6.70    2.10
   7  -3   0    9.70    3.30
  -7   3   0    4.10    2.20
  -7   3   0    3.80    2.40
  -7   3   0    7.90    1.70
   6  -3   0   -2.30    1.10
   6  -3   0   -0.40    2.00
  -6   3   0    0.80    1.60
  -6   3   0    0.50    1.10
  -6   3   0    1.00    1.60
   5  -3   0   76.99    6.40
   5  -3   0   81.39    5.60
  -5   3   0   83.59    6.00
  -5   3   0   78.19    5.20
  -5   3   0   92.99    6.00
   4  -3   0   24.50    3.30
   4  -3   0   31.60    2.80
  -4   3   0   30.50    2.90
  -4   3   0   34.80    3.00
  -4   3   0   28.50    2.40
   3  -3   0  160.58   10.10
   3  -3   0  173.78    9.50
   3  -3   0  163.28    9.60
  -3   3   0  163.28    9.50
  -3   3   0  155.78    9.20
  -3   3   0  153.88    9.50
   2  -3   0   72.79    5.20
   2  -3   0   81.49    4.90
  -2   3   0   78.39    4.80
  -2   3   0   76.39    4.50
  -2   3   0   71.99    4.60
  -2   3   0   74.29    4.80
   1  -3   0 1422.56   74.49
   1  -3   0 1384.56   74.39
   1  -3   0 1420.26   74.79
  -1   3   0 1405.46   74.29
  -1   3   0 1366.96   74.39
  -1   3   0 1400.56   74.19
  -1   3   0 1373.46   74.29
   0  -3   0  587.04   32.10
   0  -3   0  584.84   32.10
   0  -3   0  599.34   32.00
   0   3   0  585.14   31.90
   0   3   0  610.74   31.90
   0   3   0  587.74   32.00
   0   3   0  610.44   31.90
  -1  -3   0  116.49    6.20
  -1  -3   0  110.89    6.30
  -1  -3   0  101.29    6.30
   1   3   0   96.29    6.30
   1   3   0  108.89    6.20
   1   3   0  111.39    6.30
   1   3   0  110.39    6.30
  -2  -3   0    3.80    1.00
  -2  -3   0    5.80    1.50
  -2  -3   0    2.50    0.90
   2   3   0    2.70    0.80
   2   3   0    3.80    1.10
   2   3   0    3.50    0.80
  -3  -3   0  699.13   40.30
  -3  -3   0  734.23   40.80
   3   3   0  731.83   40.70
   3   3   0  753.82   40.30
   3   3   0  804.92   40.40
   3   3   0  772.42   40.00
  -4  -3   0   73.59    5.60
  -4  -3   0   75.59    5.10
   4   3   0   83.19    5.70
   4   3   0   85.89    5.30
   4   3   0   85.19    4.90
   4   3   0   83.19    5.20
  -5  -3   0    1.70    1.30
  -5  -3   0    0.10    0.90
   5   3   0    2.20    1.50
   5   3   0    0.50    1.10
   5   3   0    1.70    0.80
  -6  -3   0  103.29    6.40
  -6  -3   0   87.89    7.10
   6   3   0  101.29    6.50
   6   3   0   97.79    7.30
  -7  -3   0  188.98   11.40
  -7  -3   0  193.88   12.70
   7   3   0  203.98   11.80
   7   3   0  188.78   12.60
  -8  -3   0   11.10    3.30
  -8  -3   0   12.30    2.20
   8   3   0   11.00    3.40
   8   3   0    8.80    2.40
  -9  -3   0   28.10    4.50
  -9  -3   0   27.60    3.10
   9   3   0   22.50    3.70
   9   3   0   22.30    4.80
 -10  -3   0    9.10    2.20
 -10  -3   0   11.00    3.80
  10   3   0   13.50    4.30
  10   3   0   12.70    3.10
 -11  -3   0    3.00    3.20
 -11  -3   0   -1.70    1.30
  11   3   0    4.20    2.60
  11   3   0   -0.20    2.80
  10  -4   0    5.70    3.90
  10  -4   0    1.90    2.30
  10  -4   0   -1.20    2.40
 -10   4   0    0.70    1.50
 -10   4   0    3.40    2.90
 -10   4   0    0.30    2.40
   9  -4   0   24.30    4.70
   9  -4   0   29.00    6.00
  -9   4   0   31.70    4.50
  -9   4   0   34.30    5.00
  -9   4   0   28.00    3.10
   8  -4   0    6.70    2.70
   8  -4   0    3.10    2.20
   8  -4   0    9.50    3.80
  -8   4   0    4.20    2.30
  -8   4   0    6.40    2.80
  -8   4   0    4.50    1.70
   7  -4   0   69.79    5.90
   7  -4   0   80.19    7.60
  -7   4   0   86.69    6.80
  -7   4   0   84.69    5.60
  -7   4   0   76.49    6.40
   6  -4   0   51.09    4.20
   6  -4   0   49.20    5.40
  -6   4   0   39.40    4.20
  -6   4   0   40.70    3.50
  -6   4   0   42.50    4.40
   5  -4   0    1.30    1.80
   5  -4   0   -0.30    1.30
  -5   4   0    0.50    1.60
  -5   4   0    0.50    1.00
  -5   4   0   -0.80    1.10
   4  -4   0   86.29    5.80
   4  -4   0   82.09    5.50
   4  -4   0   71.59    6.10
  -4   4   0   83.49    5.60
  -4   4   0   73.49    5.50
  -4   4   0   84.89    5.20
   3  -4   0  342.07   20.00
   3  -4   0  341.27   19.20
   3  -4   0  365.96   19.40
  -3   4   0  342.27   18.80
  -3   4   0  320.17   19.20
  -3   4   0  369.86   19.30
  -3   4   0  323.67   18.90
   2  -4   0  162.48    9.70
   2  -4   0  168.08    9.80
   2  -4   0  160.58   10.20
  -2   4   0  161.48    9.60
  -2   4   0  160.58    9.40
  -2   4   0  174.48    9.40
  -2   4   0  167.68    9.60
   1  -4   0   40.40    3.00
   1  -4   0   35.60    3.00
   1  -4   0   39.80    3.30
  -1   4   0   37.30    2.70
  -1   4   0   41.60    2.80
  -1   4   0   36.60    2.90
  -1   4   0   40.20    2.70
   0  -4   0 1131.29   64.39
   0  -4   0 1156.58   64.49
   0  -4   0 1229.68   64.39
   0   4   0 1177.58   64.19
   0   4   0 1195.18   64.39
   0   4   0 1262.87   64.29
   0   4   0 1273.57   64.19
  -1  -4   0  431.56   25.00
  -1  -4   0  475.55   25.10
  -1  -4   0  471.35   25.00
  -1  -4   0  460.15   25.20
   1   4   0  486.55   25.10
   1   4   0  459.35   25.00
   1   4   0  438.56   25.20
   1   4   0  463.15   24.90
  -2  -4   0   -0.40    0.50
  -2  -4   0    0.90    0.80
  -2  -4   0    0.70    1.00
  -2  -4   0   -0.20    0.70
   2   4   0    1.70    0.90
   2   4   0    1.80    1.00
   2   4   0   -1.00    0.60
  -3  -4   0    0.20    0.90
  -3  -4   0   -0.40    1.00
  -3  -4   0    2.00    1.00
   3   4   0    2.00    0.90
   3   4   0   -0.80    0.80
   3   4   0    0.90    1.00
   3   4   0    0.50    0.40
  -4  -4   0  172.08   10.90
  -4  -4   0  176.98   10.50
   4   4   0  191.18   10.50
   4   4   0  166.18   10.00
   4   4   0  200.98   10.60
   4   4   0  177.58   10.90
  -5  -4   0    1.10    1.10
  -5  -4   0    0.90    1.30
   5   4   0    0.50    1.30
   5   4   0    0.50    1.40
  -6  -4   0    7.30    1.80
  -6  -4   0   10.90    2.80
   6   4   0    8.00    2.50
   6   4   0   12.70    2.30
  -7  -4   0    1.60    1.90
  -7  -4   0   -0.10    1.40
   7   4   0    0.00    1.60
   7   4   0    3.70    2.20
  -8  -4   0    2.00    2.50
  -8  -4   0    4.80    1.80
   8   4   0    5.70    2.90
   8   4   0    2.70    2.00
  -9  -4   0    7.20    2.10
  -9  -4   0    5.30    3.00
   9   4   0   15.10    3.20
   9   4   0    3.40    2.80
 -10  -4   0    0.30    2.60
 -10  -4   0    2.70    1.70
  10   4   0   -2.50    3.00
  10   4   0    1.10    2.50
 -11  -4   0    1.80    1.50
 -11  -4   0    1.10    2.70
  11   4   0   -3.10    2.40
  11   4   0    1.50    2.30
  10  -5   0    4.90    2.30
  10  -5   0   15.90    4.10
  10  -5   0    6.90    3.90
 -10   5   0    6.40    3.00
 -10   5   0   13.10    2.40
 -10   5   0    7.60    3.30
   9  -5   0   13.80    3.40
   9  -5   0   14.30    4.50
   9  -5   0   15.50    4.10
  -9   5   0    9.00    3.00
  -9   5   0   17.20    4.20
  -9   5   0   14.20    2.50
   8  -5   0   23.00    5.10
   8  -5   0   14.60    3.10
   8  -5   0   14.30    3.60
  -8   5   0   20.50    4.00
  -8   5   0   22.80    4.20
  -8   5   0   20.20    2.60
   7  -5   0    3.80    2.00
   7  -5   0   -0.50    2.00
  -7   5   0    2.30    2.40
  -7   5   0    1.90    2.10
  -7   5   0    0.50    1.20
   6  -5   0  109.59    7.90
   6  -5   0  125.19    9.60
  -6   5   0  120.59    8.60
  -6   5   0  115.49    8.20
  -6   5   0  120.89    7.50
   5  -5   0   25.20    4.00
   5  -5   0   22.50    3.20
  -5   5   0   18.50    3.00
  -5   5   0   16.40    3.00
  -5   5   0   20.90    2.50
   4  -5   0   16.90    2.40
   4  -5   0   19.40    3.20
  -4   5   0   15.80    2.30
  -4   5   0   17.20    2.50
  -4   5   0   13.90    2.00
   3  -5   0   -0.70    1.20
   3  -5   0    3.20    1.90
   3  -5   0    2.30    1.30
  -3   5   0    2.30    1.20
  -3   5   0    1.60    1.30
  -3   5   0    0.70    1.00
   2  -5   0  622.54   37.60
   2  -5   0  693.53   37.10
   2  -5   0  723.93   37.30
  -2   5   0  711.13   36.80
  -2   5   0  675.43   36.90
  -2   5   0  662.83   37.10
  -2   5   0  677.13   36.80
   1  -5   0   83.19    5.80
   1  -5   0   86.59    5.60
   1  -5   0   84.49    6.00
  -1   5   0   96.29    5.40
  -1   5   0   81.79    5.60
  -1   5   0   88.59    5.50
  -1   5   0   84.39    5.40
   0  -5   0   59.89    4.10
   0  -5   0   61.29    3.90
   0  -5   0   48.70    3.90
   0   5   0   51.39    3.70
   0   5   0   53.09    3.70
   0   5   0   52.09    3.80
   0   5   0   52.39    3.60
  -1  -5   0  399.76   22.90
  -1  -5   0  396.86   22.70
  -1  -5   0  418.36   22.70
   1   5   0  417.96   22.90
   1   5   0  415.96   22.70
   1   5   0  414.76   22.70
   1   5   0  427.26   22.60
  -2  -5   0  179.68   10.60
  -2  -5   0  178.48   10.50
  -2  -5   0  184.08   10.10
  -2  -5   0  185.78   10.40
   2   5   0  182.18   10.30
   2   5   0  176.18   10.50
   2   5   0  171.58   10.60
   2   5   0  173.58   10.40
  -3  -5   0  128.59    7.40
  -3  -5   0  113.29    7.50
  -3  -5   0  111.99    7.60
  -3  -5   0  127.09    6.80
   3   5   0  117.99    7.80
   3   5   0  129.49    7.50
   3   5   0  117.19    7.30
  -4  -5   0   57.09    4.10
  -4  -5   0   52.09    4.40
   4   5   0   56.89    4.00
   4   5   0   47.60    4.30
  -5  -5   0  137.89    9.20
  -5  -5   0  134.19    8.60
   5   5   0  143.39    8.70
   5   5   0  143.79    9.30
  -6  -5   0  143.09    9.20
  -6  -5   0  150.58   10.10
   6   5   0  144.39    9.30
   6   5   0  156.98   10.20
  -7  -5   0   12.20    2.40
  -7  -5   0    9.60    3.00
   7   5   0    8.00    2.90
   7   5   0    7.90    2.20
  -8  -5   0    1.90    2.40
  -8  -5   0   -1.80    1.40
   8   5   0    0.40    2.00
   8   5   0   -2.20    2.10
  -9  -5   0   24.90    4.60
  -9  -5   0   22.20    3.00
   9   5   0   21.50    3.60
   9   5   0   24.00    4.90
 -10  -5   0    4.40    2.90
 -10  -5   0    1.40    1.90
  10   5   0    1.60    2.50
  10   5   0    1.40    3.40
   9  -6   0    0.00    2.40
   9  -6   0    4.50    2.70
   9  -6   0   -2.80    2.50
  -9   6   0    1.60    2.50
  -9   6   0    0.50    1.50
  -9   6   0    0.70    2.20
   8  -6   0    0.90    3.10
   8  -6   0    5.10    2.60
  -8   6   0    0.90    2.40
  -8   6   0    2.10    1.60
  -8   6   0    0.40    2.00
   7  -6   0   18.40    3.30
   7  -6   0   14.60    4.30
  -7   6   0   17.70    3.70
  -7   6   0   25.20    3.00
  -7   6   0   22.90    4.10
   6  -6   0   22.90    4.90
   6  -6   0   17.00    3.10
  -6   6   0   15.60    3.10
  -6   6   0   19.20    3.60
  -6   6   0   12.90    2.40
   5  -6   0   83.69    7.80
   5  -6   0   97.89    6.90
  -5   6   0   99.89    7.20
  -5   6   0   96.99    7.00
  -5   6   0  100.79    6.50
   4  -6   0    8.20    2.20
   4  -6   0    9.50    2.80
  -4   6   0   11.10    2.40
  -4   6   0    9.10    2.10
  -4   6   0   10.00    1.90
   3  -6   0   27.30    3.60
   3  -6   0   32.80    3.10
   3  -6   0   30.20    3.60
  -3   6   0   33.20    3.10
  -3   6   0   22.30    2.90
  -3   6   0   25.80    2.60
   2  -6   0  231.98   13.60
   2  -6   0  247.88   13.90
   2  -6   0  253.27   14.40
  -2   6   0  212.98   13.20
  -2   6   0  239.28   13.50
  -2   6   0  240.88   13.30
  -2   6   0  210.18   13.50
   1  -6   0  405.46   22.80
   1  -6   0  402.96   22.60
   1  -6   0  414.66   23.10
  -1   6   0  396.16   22.20
  -1   6   0  407.36   22.60
  -1   6   0  409.46   22.40
  -1   6   0  391.96   22.30
   0  -6   0   44.40    3.60
   0  -6   0   43.60    3.50
   0  -6   0   39.50    3.60
   0   6   0   41.60    3.20
   0   6   0   40.70    3.10
   0   6   0   39.80    3.40
   0   6   0   38.90    3.20
  -1  -6   0   72.99    4.80
  -1  -6   0   61.49    4.80
  -1  -6   0   72.69    4.70
   1   6   0   65.29    4.80
   1   6   0   64.79    4.50
   1   6   0   61.09    4.50
   1   6   0   69.79    4.70
  -2  -6   0  274.97   15.90
  -2  -6   0  285.87   16.20
  -2  -6   0  273.67   15.90
  -2  -6   0  282.77   15.60
   2   6   0  277.77   16.20
   2   6   0  283.87   16.00
   2   6   0  291.37   15.80
   2   6   0  271.27   15.90
  -3  -6   0   95.79    6.70
  -3  -6   0   97.59    6.80
   3   6   0  104.89    6.50
   3   6   0  106.49    6.90
   3   6   0   98.69    7.00
   3   6   0  112.39    6.70
  -4  -6   0   33.60    3.60
  -4  -6   0   41.00    3.70
   4   6   0   39.30    3.90
   4   6   0   44.60    3.50
  -5  -6   0    9.60    2.50
  -5  -6   0    7.90    2.20
   5   6   0   12.10    2.30
   5   6   0   13.80    2.90
  -6  -6   0  121.19    8.40
  -6  -6   0  151.78    9.60
   6   6   0  121.19    8.40
   6   6   0  131.59    9.30
  -7  -6   0    0.50    1.60
  -7  -6   0    4.30    2.70
   7   6   0    4.20    2.10
   7   6   0    6.20    2.80
  -8  -6   0    6.40    2.90
  -8  -6   0    4.00    2.00
   8   6   0    7.30    3.20
   8   6   0    7.70    2.40
  -9  -6   0    2.20    1.90
  -9  -6   0   -1.70    2.00
   9   6   0    3.60    3.10
   9   6   0    0.80    2.10
 -10  -6   0    4.40    2.40
 -10  -6   0   -3.90    2.60
  10   6   0    1.70    3.10
  10   6   0    0.30    2.30
   9  -7   0    0.30    3.40
   9  -7   0    2.70    3.00
  -9   7   0   -1.30    1.40
  -9   7   0    1.70    2.70
   8  -7   0   23.10    5.50
   8  -7   0   11.30    3.00
  -8   7   0   10.90    2.30
  -8   7   0   16.10    3.80
  -8   7   0   15.90    3.70
   7  -7   0    0.80    2.20
   7  -7   0    1.60    2.90
  -7   7   0    1.70    1.70
  -7   7   0    1.20    2.40
  -7   7   0    2.90    2.60
   6  -7   0    2.60    2.90
   6  -7   0   -1.60    1.80
  -6   7   0    0.70    2.20
  -6   7   0   -2.90    1.20
  -6   7   0    2.00    2.10
   5  -7   0   27.00    5.10
   5  -7   0   24.30    3.60
  -5   7   0   28.90    3.60
  -5   7   0   34.20    3.30
  -5   7   0   28.70    3.80
   4  -7   0   69.89    6.70
   4  -7   0   71.09    5.90
  -4   7   0   87.49    6.20
  -4   7   0   76.59    5.40
  -4   7   0   74.99    5.80
   3  -7   0   17.10    3.60
   3  -7   0   11.20    2.30
  -3   7   0   10.40    2.40
  -3   7   0   12.00    2.20
  -3   7   0   12.70    2.40
   2  -7   0   34.60    3.30
   2  -7   0   30.50    3.80
   2  -7   0   29.20    3.30
  -2   7   0   29.30    3.00
  -2   7   0   25.80    3.00
  -2   7   0   23.00    2.70
   1  -7   0   20.40    2.90
   1  -7   0   19.80    2.80
   1  -7   0   18.80    2.90
  -1   7   0   14.20    2.10
  -1   7   0   16.90    2.70
  -1   7   0   16.40    2.40
   0  -7   0  182.48   10.60
   0  -7   0  177.08   10.70
   0  -7   0  168.28   10.70
   0   7   0  165.58   10.20
   0   7   0  157.18   10.40
   0   7   0  174.78   10.20
   0   7   0  172.38   10.20
  -1  -7   0    0.90    1.20
  -1  -7   0    0.30    1.10
  -1  -7   0   -0.90    1.20
   1   7   0    0.30    1.10
   1   7   0    0.90    1.20
   1   7   0   -0.60    1.10
   1   7   0    1.20    1.20
  -2  -7   0   32.70    3.50
   2   7   0   34.60    3.10
   2   7   0   28.20    3.30
   2   7   0   38.60    3.20
   2   7   0   36.70    3.30
  -3  -7   0  204.68   12.60
  -3  -7   0  188.88   12.50
   3   7   0  206.48   12.90
   3   7   0  216.58   12.30
   3   7   0  226.78   12.70
  -4  -7   0    1.80    1.80
  -4  -7   0    3.20    1.70
   4   7   0   -0.90    1.30
   4   7   0   -1.70    1.60
   4   7   0    0.60    1.60
  -5  -7   0   29.50    3.70
  -5  -7   0   33.90    3.90
   5   7   0   32.30    3.40
   5   7   0   30.80    4.20
  -6  -7   0    4.50    2.20
  -6  -7   0   16.60    3.10
   6   7   0   10.00    2.40
   6   7   0    7.30    2.80
  -7  -7   0   87.89    7.30
  -7  -7   0   77.09    6.30
   7   7   0   77.59    6.30
   7   7   0   82.89    7.40
  -8  -7   0   13.40    2.90
  -8  -7   0    8.40    3.10
   8   7   0   16.10    3.30
   8   7   0   12.50    4.00
  -9  -7   0   -0.90    2.10
  -9  -7   0    1.70    2.50
   9   7   0   -2.00    2.20
   9   7   0    1.10    3.00
 -10  -7   0    1.90    2.40
 -10  -7   0   -1.00    3.30
  10   7   0    5.40    2.50
   8  -8   0   10.50    4.40
  -8   8   0    4.60    2.10
  -8   8   0    5.10    2.90
   7  -8   0    9.20    4.40
  -7   8   0   14.70    3.60
  -7   8   0   22.60    3.20
  -7   8   0   19.20    3.80
   6  -8   0    2.30    2.00
   6  -8   0    0.10    2.70
  -6   8   0    0.70    1.70
  -6   8   0   -1.70    2.10
  -6   8   0   -1.30    1.80
   5  -8   0   20.40    4.60
   5  -8   0   18.10    3.40
  -5   8   0   10.20    2.80
  -5   8   0   14.50    2.60
  -5   8   0   14.90    3.40
   4  -8   0    5.60    3.00
   4  -8   0    1.50    2.00
  -4   8   0    2.70    1.80
  -4   8   0    2.60    2.20
  -4   8   0    1.60    1.80
   3  -8   0  332.07   21.40
   3  -8   0  350.46   20.50
  -3   8   0  366.56   20.40
  -3   8   0  346.97   20.00
  -3   8   0  362.66   20.60
   2  -8   0    3.70    2.20
   2  -8   0    1.20    1.50
  -2   8   0   -0.10    1.50
  -2   8   0    1.20    1.50
  -2   8   0   -0.20    1.60
   1  -8   0    5.30    2.10
   1  -8   0   10.10    2.70
   1  -8   0    8.20    2.30
  -1   8   0    5.40    2.10
  -1   8   0    6.10    1.70
  -1   8   0    9.90    2.00
   0  -8   0   23.50    3.20
   0  -8   0   22.90    3.50
   0   8   0   26.30    2.80
   0   8   0   23.50    3.10
   0   8   0   21.10    2.70
  -1  -8   0  201.88   12.40
  -1  -8   0  190.78   12.40
   1   8   0  200.88   11.90
   1   8   0  212.88   12.00
   1   8   0  201.58   12.40
   1   8   0  191.08   12.00
  -2  -8   0   54.39    5.10
   2   8   0   65.59    5.50
   2   8   0   70.79    5.00
   2   8   0   69.89    5.10
  -3  -8   0   84.29    6.70
  -3  -8   0   90.19    6.50
   3   8   0   89.49    6.40
   3   8   0  107.19    7.40
   3   8   0   93.69    6.70
  -4  -8   0  238.68   14.90
  -4  -8   0  238.08   14.70
   4   8   0  245.08   14.90
   4   8   0  248.38   15.20
   4   8   0  249.58   14.50
  -5  -8   0   29.10    3.80
  -5  -8   0   18.50    3.30
   5   8   0   19.80    3.20
   5   8   0   25.10    3.80
   5   8   0   25.10    3.70
  -6  -8   0    3.50    2.20
  -6  -8   0    0.30    2.20
   6   8   0   -0.50    2.10
   6   8   0    2.50    2.10
  -7  -8   0   25.90    4.60
  -7  -8   0   16.20    3.20
   7   8   0   15.40    4.00
   7   8   0   20.40    3.40
  -8  -8   0    5.30    2.80
  -8  -8   0   10.20    2.70
   8   8   0    6.30    2.70
   8   8   0    8.20    3.50
  -9  -8   0   -1.30    2.00
  -9  -8   0   -1.50    2.40
   9   8   0   -0.50    2.20
   9   8   0   -1.00    2.60
   7  -9   0    2.90    3.40
  -7   9   0    0.60    2.00
   6  -9   0   33.90    5.80
  -6   9   0   39.20    4.10
  -6   9   0   38.20    4.90
   5  -9   0   10.60    3.90
  -5   9   0   12.10    2.60
  -5   9   0    8.50    2.80
   4  -9   0   23.80    4.90
  -4   9   0   24.20    3.90
  -4   9   0   23.20    3.40
  -4   9   0   16.00    2.90
   3  -9   0    7.30    3.20
  -3   9   0    7.10    2.50
  -3   9   0    6.50    2.50
  -3   9   0   12.40    2.50
   2  -9   0   63.49    6.20
  -2   9   0   67.39    5.30
  -2   9   0   68.39    5.20
  -2   9   0   61.69    5.40
   1  -9   0    0.70    2.00
   1  -9   0    5.60    2.50
  -1   9   0    5.60    1.90
  -1   9   0    3.30    1.80
  -1   9   0    2.70    1.80
   0  -9   0   72.69    6.00
   0  -9   0   67.39    6.20
   0   9   0   71.09    6.00
   0   9   0   73.99    5.60
   0   9   0   83.69    5.80
  -1  -9   0  227.28   14.00
   1   9   0  219.08   13.80
   1   9   0  205.58   13.30
   1   9   0  230.68   13.30
  -2  -9   0   86.89    7.00
   2   9   0   91.19    6.50
   2   9   0   88.49    7.10
  -3  -9   0   -1.90    2.10
   3   9   0   -0.60    2.20
   3   9   0   -0.10    1.80
  -4  -9   0    1.50    2.20
  -4  -9   0    2.70    1.90
   4   9   0    2.30    2.40
   4   9   0    5.80    2.20
   4   9   0    2.30    1.90
  -5  -9   0   38.20    4.50
  -5  -9   0   32.80    4.70
   5   9   0   32.60    4.50
   5   9   0   33.50    4.30
   5   9   0   34.00    4.10
  -6  -9   0   49.99    5.30
  -6  -9   0   55.29    8.40
   6   9   0   61.89    6.10
   6   9   0   61.49    5.50
   6   9   0   68.29    6.40
  -7  -9   0   -4.10    1.70
   7   9   0   -3.20    3.70
   7   9   0    2.30    3.00
  -8  -9   0   -0.70    2.30
   8   9   0    7.30    3.50
   7 -10   0   -0.80    2.70
  -7  10   0    6.90    2.50
   6 -10   0   -0.40    2.90
  -6  10   0    1.60    2.00
   5 -10   0   36.60    6.00
  -5  10   0   41.20    4.30
  -5  10   0   41.90    5.10
   4 -10   0   14.30    4.00
  -4  10   0   14.90    3.40
  -4  10   0   12.70    2.80
   3 -10   0    3.40    2.80
  -3  10   0    3.10    2.10
  -3  10   0    1.80    2.20
   2 -10   0    4.00    2.60
  -2  10   0    7.40    2.50
  -2  10   0    3.40    2.50
   1 -10   0   48.20    5.30
  -1  10   0   51.29    4.70
  -1  10   0   42.90    4.70
   0 -10   0    3.50    2.30
   0  10   0   -1.90    1.70
   0  10   0    0.40    1.70
  -1 -10   0   15.00    3.70
   1  10   0    5.80    2.60
  -2 -10   0   32.60    4.70
   2  10   0   37.10    4.40
  -3 -10   0   38.80    4.70
   3  10   0   43.30    4.90
  -4 -10   0    5.80    2.70
   4  10   0   12.90    3.90
  -5 -10   0   -0.80    2.20
   5  10   0   -0.40    2.10
  -6 -10   0    4.20    2.60
   6  10   0   -1.80    2.40
  -7 -10   0    5.80    2.80
   7  10   0    0.90    2.90
  -8 -10   0   -0.40    2.40
   8  10   0   -0.80    2.80
   6 -11   0    8.50    4.20
  -6  11   0    4.40    2.50
   5 -11   0    2.70    3.30
  -5  11   0    5.10    2.30
   4 -11   0   38.90    5.80
  -4  11   0   42.00    4.40
  -4  11   0   28.90    4.50
   3 -11   0    0.80    2.70
  -3  11   0   -3.40    1.80
  -3  11   0    1.00    2.40
   2 -11   0    9.90    3.50
  -2  11   0   12.40    3.40
  -2  11   0    9.20    2.90
  -1  11   0   12.70    3.40
  -1  11   0   11.60    2.90
   0  11   0  127.99    9.40
  -1 -11   0   -2.10    1.90
   1  11   0    2.10    2.30
  -2 -11   0    1.70    3.00
   2  11   0   -1.90    2.00
  -3 -11   0   21.20    4.30
   3  11   0   16.80    4.10
  -4 -11   0   62.99    6.30
   4  11   0   69.39    6.70
  -5 -11   0   -3.70    1.90
   5  11   0    2.50    2.90
  -6 -11   0   27.70    4.20
   6  11   0   14.60    4.40
  -7 -11   0   11.50    3.30
   7  11   0    9.70    4.40
   4 -12   0   -2.10    2.50
  -4  12   0    0.50    2.40
   3 -12   0   16.30    4.60
  -3  12   0   17.50    3.70
  -2  12   0    4.20    2.80
  -2  12   0    6.50    2.80
  -1  12   0    9.60    3.40
   0  12   0    5.00    3.30
   1  12   0   70.29    6.60
  -2 -12   0    2.70    2.60
   2  12   0    1.60    2.60
  -3 -12   0   -3.50    1.90
   3  12   0    0.50    2.90
  -4 -12   0    7.40    3.30
   4  12   0    1.80    2.90
  -5 -12   0   12.90    3.70
   5  12   0   13.80    3.90
   6  12   0    1.20    3.60
  -2  13   0   22.80    4.30
  -1  13   0   12.00    3.60
   0  13   0    7.60    3.30
   1  13   0    3.60    3.10
  -2 -13   0   71.19    6.70
   2  13   0   58.89    6.80
  -3 -13   0   -2.30    2.10
   3  13   0   -2.60    2.70
  -4 -13   0    1.50    2.70
   4  13   0    2.30    3.80
   3  13  -1   17.20    4.30
  -3 -13   1   12.00    3.40
   2  13  -1    1.20    2.90
  -2 -13   1    5.20    2.80
   1  13  -1    4.80    3.20
  -1 -13   1    4.00    2.70
   5  12  -1    4.10    3.50
  -5 -12   1   11.10    3.30
   4  12  -1   15.20    4.30
  -4 -12   1   14.80    3.70
   3  12  -1    5.70    3.20
  -3 -12   1    1.20    2.30
   2  12  -1   30.60    4.70
  -2 -12   1   19.90    3.90
   1  12  -1    6.30    3.20
  -1 -12   1   -2.60    2.10
   0  12  -1   38.80    5.10
  -3  12  -1    4.40    2.40
  -4  12  -1   -3.10    1.90
   4 -12   1   -1.50    2.50
   7  11  -1    3.40    3.30
   6  11  -1   -0.60    3.10
  -6 -11   1    6.90    2.80
   5  11  -1   13.90    4.00
  -5 -11   1    9.90    3.10
   4  11  -1   27.40    5.10
  -4 -11   1   25.40    4.20
   3  11  -1   10.00    3.60
  -3 -11   1    4.40    2.60
   2  11  -1    2.20    2.60
  -2 -11   1    0.80    2.30
   1  11  -1   59.29    5.80
  -1 -11   1   52.69    5.70
   0  11  -1   28.80    4.70
   0 -11   1   23.80    4.30
  -1  11  -1    1.00    2.30
  -2  11  -1   -0.50    2.20
  -2  11  -1    5.60    2.60
  -3  11  -1   93.89    7.00
   3 -11   1   75.89    7.70
  -4  11  -1   -2.70    1.90
   4 -11   1    0.70    2.80
  -5  11  -1   -1.80    1.90
   5 -11   1    1.10    3.00
  -6  11  -1   15.10    3.30
   6 -11   1   20.60    5.60
   8  10  -1    4.80    3.60
   7  10  -1    3.10    3.10
  -7 -10   1    0.80    2.20
   6  10  -1   16.30    4.20
  -6 -10   1   13.40    3.20
   5  10  -1    8.00    3.40
  -5 -10   1    9.80    2.90
   4  10  -1    6.50    3.10
  -4 -10   1    7.10    2.80
   3  10  -1   52.39    5.50
  -3 -10   1   57.99    5.70
   2  10  -1   60.59    5.70
  -2 -10   1   43.70    5.10
   1  10  -1   23.40    4.00
  -1 -10   1   12.40    3.20
   0  10  -1  119.69    8.70
   0 -10   1  118.59    8.80
  -1  10  -1   21.50    3.30
  -1  10  -1   13.20    3.30
   1 -10   1   13.40    3.40
  -2  10  -1   20.70    3.30
  -2  10  -1   18.60    3.20
   2 -10   1   16.40    3.80
  -3  10  -1   -1.90    1.80
  -3  10  -1   -0.60    2.00
   3 -10   1    0.50    2.30
  -4  10  -1   70.99    5.90
   4 -10   1   58.19    6.80
  -5  10  -1    5.40    2.40
   5 -10   1    6.20    3.40
  -6  10  -1   -2.80    1.90
   6 -10   1   -0.50    3.10
  -7  10  -1   -0.20    2.00
   8   9  -1    3.20    2.60
   8   9  -1   -0.40    3.10
  -8  -9   1   -4.90    2.20
  -8  -9   1    1.70    1.90
   7   9  -1    1.20    3.10
   7   9  -1    2.20    3.00
   7   9  -1   -2.30    2.20
  -7  -9   1    3.00    2.70
  -7  -9   1    1.30    1.90
   6   9  -1   99.39    7.70
   6   9  -1   84.09    6.80
   6   9  -1   82.59    7.40
  -6  -9   1   79.29    7.30
  -6  -9   1   65.79    6.10
   5   9  -1   76.79    6.30
   5   9  -1   67.79    6.90
   5   9  -1   80.99    6.80
  -5  -9   1   72.29    6.10
  -5  -9   1   87.79    6.90
   4   9  -1    8.30    3.20
   4   9  -1    9.30    2.50
   4   9  -1    3.10    2.30
  -4  -9   1   10.10    2.70
  -4  -9   1    7.10    2.60
   3   9  -1  165.98   11.30
   3   9  -1  196.18   12.10
   3   9  -1  174.98   11.10
  -3  -9   1  175.48   11.50
   2   9  -1   12.00    2.70
   2   9  -1    9.90    2.90
   2   9  -1    7.60    2.40
  -2  -9   1   10.10    2.90
   1   9  -1    8.70    2.40
   1   9  -1   16.20    3.00
  -1  -9   1    7.30    2.40
   0   9  -1   31.90    3.80
   0   9  -1   26.50    3.40
   0  -9   1   27.90    3.80
  -1   9  -1  158.48   10.10
  -1   9  -1  165.88   10.10
  -1   9  -1  164.98   10.50
   1  -9   1  147.49   10.50
   1  -9   1  148.29   10.60
  -2   9  -1   10.10    2.50
  -2   9  -1    8.30    2.40
  -2   9  -1   11.40    2.90
   2  -9   1    8.80    3.00
  -3   9  -1    3.30    2.20
  -3   9  -1    3.10    2.20
  -3   9  -1    0.20    1.80
   3  -9   1    4.10    2.70
  -4   9  -1    0.60    1.80
  -4   9  -1   -2.20    2.00
  -4   9  -1   -1.80    1.70
   4  -9   1    5.80    3.20
  -5   9  -1   74.59    5.90
  -5   9  -1   63.19    6.10
   5  -9   1   75.39    7.70
  -6   9  -1   -1.10    2.20
  -6   9  -1    2.80    2.00
   6  -9   1    5.90    3.80
  -7   9  -1    4.50    2.30
  -7   9  -1    2.60    2.80
   7  -9   1    1.40    3.10
   9   8  -1    1.60    2.40
   9   8  -1    2.70    3.20
  -9  -8   1    0.60    2.60
  -9  -8   1    4.60    2.10
   8   8  -1    1.50    2.30
   8   8  -1    6.70    3.40
  -8  -8   1    8.70    3.40
  -8  -8   1    7.40    2.30
   7   8  -1   23.40    3.80
   7   8  -1   24.10    4.70
  -7  -8   1   35.40    4.90
  -7  -8   1   25.90    3.50
   6   8  -1    0.50    2.00
   6   8  -1   -0.90    2.20
  -6  -8   1    2.80    2.10
  -6  -8   1   -1.10    2.20
   5   8  -1   63.29    6.10
   5   8  -1   74.89    5.70
   5   8  -1   68.49    6.50
  -5  -8   1   62.69    5.40
  -5  -8   1   74.69    6.20
   4   8  -1   28.20    3.70
   4   8  -1   26.40    3.70
   4   8  -1   30.50    3.50
  -4  -8   1   29.90    3.80
  -4  -8   1   33.10    3.60
   3   8  -1   24.10    3.40
   3   8  -1   25.80    3.40
   3   8  -1   30.50    3.30
  -3  -8   1   18.80    3.00
  -3  -8   1   28.10    3.40
   2   8  -1    3.00    1.90
   2   8  -1    2.60    1.80
   2   8  -1    3.00    1.80
  -2  -8   1    4.30    2.10
   1   8  -1  214.08   12.30
   1   8  -1  204.78   12.50
   1   8  -1  209.08   12.70
  -1  -8   1  194.38   12.70
   0   8  -1   49.50    4.40
   0   8  -1   55.09    4.50
   0   8  -1   53.49    4.20
   0   8  -1   48.60    4.20
   0  -8   1   53.89    4.50
   0  -8   1   50.29    4.70
  -1   8  -1   12.90    2.40
  -1   8  -1   16.80    2.90
  -1   8  -1   13.50    2.70
   1  -8   1   17.50    3.10
   1  -8   1   14.90    3.00
  -2   8  -1  275.67   16.00
  -2   8  -1  245.78   15.60
  -2   8  -1  292.27   16.20
   2  -8   1  273.87   16.70
   2  -8   1  264.57   16.50
  -3   8  -1   93.59    6.40
  -3   8  -1   85.89    6.50
  -3   8  -1   92.69    6.70
   3  -8   1   78.19    7.30
  -4   8  -1   33.90    4.10
  -4   8  -1   39.10    4.10
  -4   8  -1   36.80    3.80
   4  -8   1   34.60    4.70
  -5   8  -1    4.10    2.30
  -5   8  -1    5.60    2.30
  -5   8  -1    3.90    1.90
   5  -8   1    3.70    2.70
  -6   8  -1   67.69    5.40
  -6   8  -1   59.49    5.90
  -6   8  -1   58.89    5.90
   6  -8   1   56.09    7.00
  -7   8  -1    6.60    3.00
  -7   8  -1   10.70    2.70
   7  -8   1    3.90    3.60
  -8   8  -1    2.50    2.10
  -8   8  -1   -2.20    2.10
   8  -8   1   -2.00    2.90
 -10  -7   1    0.40    2.90
   9   7  -1   -0.60    2.20
   9   7  -1    1.40    2.80
  -9  -7   1    5.30    2.20
  -9  -7   1    3.80    2.80
   8   7  -1   10.10    2.90
   8   7  -1    6.00    3.30
  -8  -7   1    6.90    2.10
  -8  -7   1    4.70    3.10
   7   7  -1    6.30    3.10
   7   7  -1    6.50    2.40
  -7  -7   1    5.90    2.20
  -7  -7   1   10.20    3.40
   6   7  -1   49.20    4.40
   6   7  -1   45.10    5.00
  -6  -7   1   47.60    5.20
  -6  -7   1   42.60    4.20
   5   7  -1    7.20    2.80
   5   7  -1   10.40    2.40
  -5  -7   1   10.30    2.40
  -5  -7   1    8.10    2.70
   4   7  -1  309.07   18.00
   4   7  -1  282.37   17.20
   4   7  -1  308.27   18.10
  -4  -7   1  301.77   17.40
  -4  -7   1  304.97   17.90
   3   7  -1   30.10    3.00
   3   7  -1   27.90    3.20
   3   7  -1   30.10    3.30
  -3  -7   1   27.40    3.20
  -3  -7   1   25.20    3.00
   2   7  -1   41.20    3.70
   2   7  -1   39.20    3.80
   2   7  -1   48.90    3.70
  -2  -7   1   36.40    3.80
   1   7  -1  122.29    8.20
   1   7  -1  126.29    8.00
   1   7  -1  122.09    7.80
   1   7  -1  125.29    8.10
  -1  -7   1  129.69    7.90
  -1  -7   1  124.69    8.20
   0   7  -1   70.09    4.80
   0   7  -1   65.69    4.90
   0   7  -1   68.59    4.90
   0   7  -1   65.99    5.00
   0  -7   1   69.49    5.30
   0  -7   1   66.69    5.10
  -1   7  -1   71.39    5.00
  -1   7  -1   63.39    4.70
  -1   7  -1   69.39    4.90
  -1   7  -1   63.89    5.00
   1  -7   1   69.09    5.30
   1  -7   1   66.89    5.10
   1  -7   1   63.39    5.30
  -2   7  -1   21.90    2.50
  -2   7  -1   17.90    2.60
  -2   7  -1   24.60    2.80
   2  -7   1   24.80    3.20
   2  -7   1   21.80    3.30
   2  -7   1   24.00    3.40
  -3   7  -1   98.39    6.90
  -3   7  -1  106.19    7.10
  -3   7  -1   95.89    6.60
   3  -7   1   93.99    9.20
   3  -7   1  106.19    7.90
  -4   7  -1   60.79    4.80
  -4   7  -1   57.49    5.20
  -4   7  -1   63.09    5.10
   4  -7   1   64.99    5.30
   4  -7   1   55.69    5.90
  -5   7  -1    2.90    1.80
  -5   7  -1    8.30    2.40
  -5   7  -1   11.60    2.70
   5  -7   1   11.00    3.60
   5  -7   1    8.70    2.60
  -6   7  -1   20.20    3.10
  -6   7  -1   22.20    3.90
  -6   7  -1   21.10    3.80
   6  -7   1   19.70    4.70
   6  -7   1   16.50    3.40
  -7   7  -1   10.50    3.20
  -7   7  -1    9.50    2.30
  -7   7  -1   12.30    3.30
   7  -7   1   10.00    4.00
  -8   7  -1    1.60    2.70
  -8   7  -1    0.10    1.80
   8  -7   1    0.80    2.70
  -9   7  -1    3.90    2.10
  -9   7  -1    1.60    2.60
   9  -7   1    5.40    3.90
  10   6  -1   -0.10    2.10
  10   6  -1    0.50    3.20
 -10  -6   1    2.50    1.60
 -10  -6   1   -1.40    2.50
   9   6  -1    5.80    2.40
   9   6  -1   10.10    3.80
  -9  -6   1    5.40    3.20
  -9  -6   1    5.10    2.00
   8   6  -1    0.40    1.90
   8   6  -1   -1.40    2.10
  -8  -6   1   -0.90    1.60
  -8  -6   1   -1.80    2.70
   7   6  -1    6.30    2.40
   7   6  -1    8.50    2.90
  -7  -6   1    3.50    2.50
  -7  -6   1    4.30    1.90
   6   6  -1    0.50    1.60
   6   6  -1    0.10    2.10
  -6  -6   1    3.50    1.60
  -6  -6   1   -0.50    2.00
   5   6  -1   97.79    6.50
   5   6  -1   93.69    7.30
  -5  -6   1   99.29    7.40
  -5  -6   1   95.19    6.50
   4   6  -1    4.10    1.60
   4   6  -1    8.10    2.20
  -4  -6   1    8.60    2.10
  -4  -6   1    9.90    2.20
   3   6  -1  238.78   13.90
   3   6  -1  242.48   13.90
   3   6  -1  251.87   13.50
  -3  -6   1  210.98   13.40
  -3  -6   1  219.38   13.70
   2   6  -1    9.20    1.90
   2   6  -1   12.50    2.20
   2   6  -1   14.20    2.00
   2   6  -1   12.40    1.90
  -2  -6   1   13.60    2.20
  -2  -6   1   13.00    2.20
  -2  -6   1   13.90    1.40
   1   6  -1   21.60    2.30
   1   6  -1   22.00    2.50
   1   6  -1   19.00    2.20
   1   6  -1   23.10    2.50
  -1  -6   1   21.70    2.20
  -1  -6   1   18.70    2.50
  -1  -6   1   25.50    2.50
   0   6  -1  194.28   11.30
   0   6  -1  189.18   11.40
   0   6  -1  179.78   11.20
   0   6  -1  200.58   11.20
   0  -6   1  194.48   11.40
   0  -6   1  191.18   11.60
   0  -6   1  198.98   11.50
  -1   6  -1  493.15   26.50
  -1   6  -1  491.05   26.60
  -1   6  -1  488.85   26.40
  -1   6  -1  475.45   26.60
   1  -6   1  466.15   27.00
   1  -6   1  476.55   26.70
   1  -6   1  472.05   26.90
  -2   6  -1    0.40    1.20
  -2   6  -1    1.90    1.30
  -2   6  -1    6.10    1.40
  -2   6  -1    5.50    1.50
   2  -6   1   -0.10    1.10
   2  -6   1   -0.60    1.40
   2  -6   1    0.40    1.10
  -3   6  -1   45.20    3.60
  -3   6  -1   44.00    3.80
  -3   6  -1   48.40    3.80
   3  -6   1   44.60    3.90
   3  -6   1   40.40    4.00
   3  -6   1   40.00    4.40
  -4   6  -1  134.59    8.50
  -4   6  -1  123.19    7.90
   4  -6   1  129.09    8.40
   4  -6   1  115.79    9.10
  -5   6  -1   19.40    3.40
  -5   6  -1   19.00    2.70
  -5   6  -1   20.90    3.00
   5  -6   1   18.10    3.80
   5  -6   1   18.00    3.10
  -6   6  -1   19.10    3.50
  -6   6  -1   24.60    3.90
  -6   6  -1   16.20    2.60
   6  -6   1   11.90    3.60
   6  -6   1   17.80    3.00
  -7   6  -1    2.90    2.60
  -7   6  -1   -1.20    1.90
  -7   6  -1    3.40    1.80
   7  -6   1   -3.30    2.40
   7  -6   1    2.20    2.00
  -8   6  -1   37.60    4.00
  -8   6  -1   42.60    5.20
  -8   6  -1   41.00    4.90
   8  -6   1   48.50    6.30
   8  -6   1   38.10    4.70
  -9   6  -1   14.70    4.00
  -9   6  -1   13.60    2.70
   9  -6   1   15.60    4.70
  10   5  -1    7.30    2.80
  10   5  -1    5.60    3.40
 -10  -5   1    0.50    1.60
 -10  -5   1    6.80    3.40
   9   5  -1    0.90    2.10
   9   5  -1    0.40    2.50
  -9  -5   1    1.00    1.80
  -9  -5   1    0.60    2.70
   8   5  -1   39.50    5.00
   8   5  -1   32.80    3.90
  -8  -5   1   34.90    3.60
  -8  -5   1   33.60    4.70
   7   5  -1    5.00    2.00
   7   5  -1    4.60    2.40
  -7  -5   1    2.60    2.50
  -7  -5   1    4.10    1.70
   6   5  -1   80.39    5.70
   6   5  -1   79.69    6.50
  -6  -5   1   79.69    6.50
  -6  -5   1   77.09    5.50
   5   5  -1   16.30    2.40
   5   5  -1   19.10    3.20
  -5  -5   1   12.10    2.90
  -5  -5   1   14.00    2.30
   4   5  -1  101.69    6.30
   4   5  -1   92.39    6.80
  -4  -5   1   98.59    6.90
  -4  -5   1   97.09    6.30
   3   5  -1   14.80    2.30
   3   5  -1   18.00    2.00
   3   5  -1   21.30    2.20
  -3  -5   1   13.60    2.10
  -3  -5   1   21.50    2.30
   2   5  -1  385.96   20.90
   2   5  -1  369.56   21.20
   2   5  -1  411.06   21.10
   2   5  -1  372.26   21.30
  -2  -5   1  375.06   21.10
  -2  -5   1  376.66   20.50
  -2  -5   1  360.16   21.20
  -2  -5   1  396.46   21.10
   1   5  -1  218.68   12.60
   1   5  -1  210.58   12.60
   1   5  -1  212.08   12.40
   1   5  -1  222.88   12.40
  -1  -5   1  216.48   12.70
  -1  -5   1  229.88   12.60
  -1  -5   1  222.38   12.40
   0   5  -1  295.67   16.70
   0   5  -1  288.47   16.70
   0   5  -1  300.47   16.60
   0   5  -1  293.27   16.50
   0  -5   1  295.97   16.90
   0  -5   1  310.97   16.80
   0  -5   1  306.47   16.90
  -1   5  -1  120.29    7.40
  -1   5  -1  124.49    7.20
  -1   5  -1  120.79    7.30
  -1   5  -1  118.19    7.30
   1  -5   1  122.99    7.50
   1  -5   1  122.29    7.80
   1  -5   1  109.19    7.50
  -2   5  -1  284.37   16.20
  -2   5  -1  276.97   16.20
  -2   5  -1  278.37   16.10
  -2   5  -1  294.17   16.00
   2  -5   1  288.47   16.40
   2  -5   1  290.27   16.90
   2  -5   1  296.77   16.60
  -3   5  -1   27.90    2.40
  -3   5  -1   23.20    2.40
  -3   5  -1   24.60    2.60
  -3   5  -1   22.50    2.60
   3  -5   1   22.60    2.90
   3  -5   1   25.60    2.80
   3  -5   1   29.50    3.50
  -4   5  -1   10.80    1.90
  -4   5  -1   10.40    2.30
  -4   5  -1   12.00    2.20
   4  -5   1   13.00    2.40
   4  -5   1   15.00    3.30
   4  -5   1   14.00    3.00
  -5   5  -1  159.08    9.30
  -5   5  -1  165.78   10.00
  -5   5  -1  133.99    9.60
   5  -5   1  134.29   10.50
   5  -5   1  164.58    9.80
  -6   5  -1    5.90    2.20
  -6   5  -1   10.00    2.10
  -6   5  -1    4.50    2.00
   6  -5   1    5.40    2.90
   6  -5   1    5.50    2.10
  -7   5  -1   18.40    3.70
  -7   5  -1   22.10    3.40
  -7   5  -1   24.70    3.10
   7  -5   1   18.10    3.20
   7  -5   1   28.70    4.70
  -8   5  -1    1.40    2.60
  -8   5  -1    5.30    2.00
  -8   5  -1    4.90    2.80
   8  -5   1    2.80    2.90
   8  -5   1   -1.30    1.90
   8  -5   1    1.00    2.40
  -9   5  -1    2.80    2.50
  -9   5  -1    4.90    2.00
  -9   5  -1    4.20    3.10
   9  -5   1    5.20    3.30
   9  -5   1    5.30    2.90
   9  -5   1    0.20    1.90
 -10   5  -1    2.20    1.80
 -10   5  -1    0.90    2.90
  10  -5   1   -1.00    2.90
  10   4  -1    2.90    3.20
  10   4  -1   -1.80    2.00
 -10  -4   1    3.90    2.80
 -10  -4   1    2.90    1.70
   9   4  -1    3.00    2.80
   9   4  -1   -1.20    1.90
  -9  -4   1    1.20    2.50
  -9  -4   1   -1.30    1.30
   8   4  -1    1.60    2.40
   8   4  -1    1.70    1.90
  -8  -4   1   -0.70    1.20
  -8  -4   1   -0.90    1.90
   7   4  -1   97.69    7.90
   7   4  -1  106.29    7.00
  -7  -4   1  102.79    6.60
  -7  -4   1  101.99    7.90
   6   4  -1    5.80    1.90
   6   4  -1   11.50    2.80
  -6  -4   1    6.30    1.60
  -6  -4   1    5.50    2.20
   5   4  -1  181.28   10.20
   5   4  -1  171.48   10.90
  -5  -4   1  163.38   10.00
  -5  -4   1  169.58   10.90
   4   4  -1   14.70    2.20
   4   4  -1   18.10    1.90
  -4  -4   1   15.50    2.30
  -4  -4   1   16.40    1.90
   3   4  -1   15.20    1.70
   3   4  -1   15.00    1.60
   3   4  -1   12.60    1.80
  -3  -4   1   13.10    1.90
  -3  -4   1   13.70    2.00
   2   4  -1    9.20    1.40
   2   4  -1    5.40    1.30
   2   4  -1    7.50    1.30
   2   4  -1    6.20    1.40
  -2  -4   1    5.60    1.30
  -2  -4   1    6.20    1.30
   1   4  -1  519.05   26.00
   1   4  -1  452.85   26.00
   1   4  -1  501.85   26.10
   1   4  -1  472.45   25.80
  -1  -4   1  466.85   26.00
  -1  -4   1  473.65   26.00
  -1  -4   1  471.05   25.80
  -1  -4   1  461.65   26.00
   0   4  -1  148.49    8.60
   0   4  -1  143.09    8.50
   0   4  -1  152.18    8.50
   0   4  -1  149.39    8.40
   0  -4   1  146.69    8.60
   0  -4   1  138.69    8.70
   0  -4   1  148.19    8.60
  -1   4  -1  995.80   53.09
  -1   4  -1  996.70   53.19
  -1   4  -1  999.20   52.99
  -1   4  -1  978.80   52.89
   1  -4   1  968.90   53.29
   1  -4   1 1005.40   53.19
   1  -4   1  984.80   53.49
  -2   4  -1  181.18   10.20
  -2   4  -1  179.68   10.40
  -2   4  -1  173.98   10.30
  -2   4  -1  182.58   10.20
   2  -4   1  178.28   10.60
   2  -4   1  159.18   10.80
   2  -4   1  196.98   10.50
  -3   4  -1  922.21   51.89
  -3   4  -1  910.51   51.59
  -3   4  -1  994.00   51.49
  -3   4  -1  951.90   51.79
   3  -4   1  994.00   52.09
   3  -4   1  990.60   52.59
   3  -4   1  965.00   51.89
  -4   4  -1   20.20    2.20
  -4   4  -1   20.10    2.50
  -4   4  -1   24.10    2.70
   4  -4   1   24.40    3.30
   4  -4   1   22.30    2.70
   4  -4   1   27.80    2.80
  -5   4  -1    4.00    1.70
  -5   4  -1    3.40    1.30
  -5   4  -1    1.90    1.80
   5  -4   1    2.50    2.20
   5  -4   1    2.40    1.60
  -6   4  -1   50.69    4.60
  -6   4  -1   40.70    4.40
  -6   4  -1   50.09    3.90
   6  -4   1   50.99    5.30
   6  -4   1   47.80    4.30
  -7   4  -1   51.89    5.10
  -7   4  -1   47.90    4.20
  -7   4  -1   46.20    5.00
   7  -4   1   59.19    6.30
   7  -4   1   48.90    4.60
   7  -4   1   49.90    5.10
  -8   4  -1   13.80    3.50
  -8   4  -1   15.50    2.50
  -8   4  -1   18.20    3.80
   8  -4   1   22.80    4.00
   8  -4   1   12.20    3.00
   8  -4   1   21.10    4.80
  -9   4  -1    7.80    3.00
  -9   4  -1    4.50    3.20
  -9   4  -1    4.10    1.90
   9  -4   1    0.70    2.00
   9  -4   1    4.60    3.40
   9  -4   1    4.20    2.90
 -10   4  -1   11.30    3.40
 -10   4  -1    7.40    2.10
 -10   4  -1   10.50    3.80
  10  -4   1   15.60    4.00
  10  -4   1   -2.60    1.60
  10  -4   1    9.80    4.20
  11   3  -1    0.90    2.40
  11   3  -1   -1.20    3.00
 -11  -3   1    0.70    3.00
 -11  -3   1    2.00    1.00
  10   3  -1    4.50    3.20
  10   3  -1    1.10    2.20
 -10  -3   1   -2.80    2.50
 -10  -3   1    2.10    1.40
   9   3  -1   -0.60    2.00
   9   3  -1   -1.60    2.50
  -9  -3   1    0.40    2.60
  -9  -3   1   -2.10    1.20
   8   3  -1    3.50    2.00
   8   3  -1    5.00    2.50
  -8  -3   1    6.50    2.80
  -8  -3   1    3.10    1.40
   7   3  -1   22.60    3.60
   7   3  -1   33.00    3.30
  -7  -3   1   30.00    2.80
  -7  -3   1   25.10    3.60
   6   3  -1  215.08   13.40
   6   3  -1  224.28   12.50
  -6  -3   1  229.18   13.60
  -6  -3   1  196.38   12.20
   5   3  -1  139.09    7.80
   5   3  -1  117.59    8.30
  -5  -3   1  133.39    7.60
  -5  -3   1  116.69    8.40
   4   3  -1   44.00    2.50
   4   3  -1   34.10    3.30
   4   3  -1   40.00    3.00
  -4  -3   1   45.70    2.90
  -4  -3   1   32.30    3.40
  -4  -3   1   34.50    2.80
   3   3  -1    9.20    1.30
   3   3  -1    9.20    1.70
  -3  -3   1   10.60    1.30
  -3  -3   1    9.90    1.90
   2   3  -1  372.66   20.90
   2   3  -1  394.66   20.60
  -2  -3   1  379.26   21.00
  -2  -3   1  372.16   20.70
   1   3  -1  194.78   10.80
   1   3  -1  197.38   10.80
   1   3  -1  184.38   10.50
   1   3  -1  189.78   10.60
  -1  -3   1  192.78   10.50
  -1  -3   1  188.08   10.70
  -1  -3   1  188.78   10.80
   0   3  -1  265.27   14.80
   0   3  -1  271.17   14.90
   0   3  -1  262.37   15.00
   0   3  -1  266.97   14.90
   0  -3   1  291.77   15.00
   0  -3   1  273.57   14.90
   0  -3   1  266.77   15.00
  -1   3  -1    0.30    0.60
  -1   3  -1    1.10    0.70
  -1   3  -1    0.50    0.60
  -1   3  -1    0.90    0.60
   1  -3   1    0.90    1.00
   1  -3   1    0.20    0.70
   1  -3   1    1.10    0.80
  -2   3  -1   58.19    4.00
  -2   3  -1   54.99    3.70
  -2   3  -1   63.29    3.80
  -2   3  -1   59.99    3.90
   2  -3   1   61.19    4.00
   2  -3   1   56.89    4.30
   2  -3   1   58.99    4.10
  -3   3  -1  159.38    9.40
  -3   3  -1  173.88    9.40
  -3   3  -1  155.38    9.60
  -3   3  -1  166.18    9.80
   3  -3   1  160.58    9.70
   3  -3   1  175.38   10.40
   3  -3   1  161.28    9.80
  -4   3  -1  109.69    6.80
  -4   3  -1  119.29    7.30
  -4   3  -1  122.99    6.70
  -4   3  -1  116.39    7.30
   4  -3   1  101.79    7.00
   4  -3   1  100.79    7.60
   4  -3   1  108.59    7.20
  -5   3  -1   65.09    4.70
  -5   3  -1   62.19    5.20
  -5   3  -1   75.69    5.50
   5  -3   1   71.99    5.90
   5  -3   1   77.79    5.20
  -6   3  -1   30.50    2.90
  -6   3  -1   27.50    3.40
  -6   3  -1   22.20    3.10
   6  -3   1   37.00    3.70
   6  -3   1   29.30    3.90
   6  -3   1   23.50    3.10
  -7   3  -1   46.60    4.80
  -7   3  -1   37.30    4.60
  -7   3  -1   43.80    3.70
   7  -3   1   36.20    4.00
   7  -3   1   53.19    4.90
   7  -3   1   44.70    5.40
  -8   3  -1   36.70    3.60
  -8   3  -1   42.70    4.80
  -8   3  -1   38.40    4.60
   8  -3   1   36.40    4.00
   8  -3   1   37.10    4.50
   8  -3   1   44.40    5.80
  -9   3  -1   12.90    3.70
  -9   3  -1   13.90    3.80
  -9   3  -1    9.60    2.10
   9  -3   1   14.40    3.80
   9  -3   1    7.90    2.60
   9  -3   1    8.40    3.80
 -10   3  -1   -2.00    2.70
 -10   3  -1    1.50    1.70
  10  -3   1   -0.80    2.80
  10  -3   1   -2.90    2.20
  10  -3   1    1.50    2.30
  11   2  -1   -2.20    2.00
  11   2  -1    6.80    4.00
 -11  -2   1    2.00    3.20
  10   2  -1    4.80    2.40
  10   2  -1    2.00    3.30
 -10  -2   1    3.80    2.70
 -10  -2   1    0.40    1.20
   9   2  -1   49.80    5.70
   9   2  -1   51.19    4.70
  -9  -2   1   45.60    3.70
  -9  -2   1   47.10    5.40
   8   2  -1   28.50    3.40
   8   2  -1   34.50    4.70
  -8  -2   1   29.80    2.80
  -8  -2   1   34.70    4.30
   7   2  -1    9.30    1.90
   7   2  -1    7.30    2.70
  -7  -2   1   12.10    3.00
  -7  -2   1   12.50    1.90
   6   2  -1   64.29    4.50
   6   2  -1   53.49    5.10
  -6  -2   1   60.59    5.30
  -6  -2   1   61.39    4.10
   5   2  -1  104.19    6.60
   5   2  -1  103.99    6.50
   5   2  -1  105.79    7.30
  -5  -2   1  105.59    6.40
  -5  -2   1   85.49    7.00
  -5  -2   1  126.79    6.60
   4   2  -1   68.39    4.30
   4   2  -1   59.59    4.70
   4   2  -1   69.09    4.20
  -4  -2   1   73.69    4.20
  -4  -2   1   64.49    4.90
  -4  -2   1   62.19    4.20
   3   2  -1  129.59    8.50
   3   2  -1  145.49    8.10
   3   2  -1  139.99    7.90
  -3  -2   1  155.48    8.10
  -3  -2   1  139.89    8.70
  -3  -2   1  142.39    8.10
   2   2  -1   22.60    2.00
   2   2  -1   24.40    1.70
  -2  -2   1   22.20    1.70
  -2  -2   1   19.30    2.00
   1   2  -1   42.70    2.50
   1   2  -1   40.30    2.70
  -1  -2   1   39.30    2.70
  -1  -2   1   40.90    2.60
   0   2  -1  385.56   20.50
   0   2  -1  396.46   20.40
   0   2  -1  343.17   20.60
   0   2  -1  382.46   20.40
   0  -2   1  371.56   20.50
   0  -2   1  381.56   20.50
  -1   2  -1 1520.95   81.39
  -1   2  -1 1507.95   81.19
  -1   2  -1 1522.05   81.19
  -1   2  -1 1573.74   81.19
   1  -2   1 1477.35   81.49
   1  -2   1 1579.94   81.49
   1  -2   1 1527.05   81.39
  -2   2  -1  501.75   27.30
  -2   2  -1  502.05   27.60
  -2   2  -1  487.55   27.40
  -2   2  -1  489.15   27.40
   2  -2   1  551.04   28.00
   2  -2   1  517.75   27.50
  -3   2  -1  237.48   13.60
  -3   2  -1  241.58   13.60
  -3   2  -1  248.28   13.20
  -3   2  -1  226.18   13.20
   3  -2   1  246.08   13.60
   3  -2   1  248.28   13.50
   3  -2   1  222.38   13.90
  -4   2  -1  151.18    9.10
  -4   2  -1  148.39    9.60
  -4   2  -1  154.08    9.70
  -4   2  -1  160.68    9.10
   4  -2   1  169.28    9.50
   4  -2   1  153.88   10.00
   4  -2   1  179.18    9.70
  -5   2  -1  176.98   11.00
  -5   2  -1  168.48   11.00
  -5   2  -1  179.28   10.40
   5  -2   1  189.68   11.20
   5  -2   1  187.28   11.90
   5  -2   1  199.58   10.90
   5  -2   1  162.88   11.40
  -6   2  -1    7.30    1.50
  -6   2  -1    2.40    1.60
  -6   2  -1    5.30    2.00
   6  -2   1    6.70    2.20
   6  -2   1    8.60    2.10
   6  -2   1    7.00    2.40
  -7   2  -1   68.49    5.60
  -7   2  -1   57.09    4.70
  -7   2  -1   65.39    5.70
   7  -2   1   60.59    5.00
   7  -2   1   65.39    5.50
   7  -2   1   70.69    6.30
  -8   2  -1   37.70    4.40
  -8   2  -1   40.90    3.70
  -8   2  -1   41.90    4.70
   8  -2   1   45.00    5.40
   8  -2   1   39.00    4.50
  -9   2  -1    8.10    3.00
  -9   2  -1   10.50    2.30
   9  -2   1   10.60    2.60
   9  -2   1    7.00    3.30
   9  -2   1   10.50    3.60
 -10   2  -1    6.60    3.10
 -10   2  -1    8.50    2.10
  10  -2   1    8.30    3.90
  10  -2   1    4.70    2.40
  10  -2   1    9.10    3.30
 -11   2  -1    0.90    1.80
  11  -2   1    5.30    2.80
  11  -2   1    3.10    2.50
  11   1  -1    3.70    2.90
  11   1  -1    1.90    2.40
 -11  -1   1    1.30    1.00
 -11  -1   1    0.10    2.40
  10   1  -1    9.40    2.70
  10   1  -1    5.50    3.10
 -10  -1   1    2.00    2.40
 -10  -1   1   10.10    1.80
   9   1  -1   30.00    4.60
   9   1  -1   19.50    3.30
  -9  -1   1   36.00    4.50
  -9  -1   1   26.70    2.70
   8   1  -1   35.20    4.50
   8   1  -1   41.10    3.80
  -8  -1   1   32.30    2.90
  -8  -1   1   32.40    4.20
   7   1  -1   24.50    2.90
   7   1  -1   22.40    3.90
  -7  -1   1   22.20    3.50
  -7  -1   1   21.00    2.20
   6   1  -1   29.90    3.60
   6   1  -1   30.80    3.20
   6   1  -1   33.80    2.90
  -6  -1   1   28.50    2.40
  -6  -1   1   23.20    3.20
   5   1  -1    0.90    1.00
   5   1  -1    2.70    1.10
   5   1  -1    1.00    1.50
  -5  -1   1    0.50    0.70
  -5  -1   1    1.80    0.90
  -5  -1   1   -0.90    1.00
   4   1  -1   93.39    6.30
   4   1  -1   97.99    5.90
   4   1  -1   85.49    5.50
  -4  -1   1   85.19    6.10
  -4  -1   1  106.59    5.60
  -4  -1   1   86.59    5.40
   3   1  -1  124.79    7.70
   3   1  -1  126.89    7.30
   3   1  -1  122.69    7.10
  -3  -1   1  118.99    7.60
  -3  -1   1  120.49    7.00
  -3  -1   1  135.39    7.10
   2   1  -1 1552.74   83.19
   2   1  -1 1435.06   83.49
   2   1  -1 1564.94   83.09
  -2  -1   1 1547.65   83.09
  -2  -1   1 1696.53   83.09
  -2  -1   1 1603.74   83.59
   1   1  -1  302.87   16.00
   1   1  -1  286.77   16.20
  -1  -1   1  280.47   16.30
  -1  -1   1  318.27   16.10
   0   1  -1   47.10    2.90
   0   1  -1   47.70    2.70
   0  -1   1   50.19    2.80
   0  -1   1   46.10    2.80
  -1   1  -1  944.61   48.00
  -1   1  -1  940.31   48.00
  -1   1  -1  895.61   48.10
  -1   1  -1  886.21   48.00
   1  -1   1  935.41   48.10
   1  -1   1  873.61   48.10
   1  -1   1  835.32   48.20
  -2   1  -1  515.25   27.90
  -2   1  -1  500.75   27.70
  -2   1  -1  533.45   27.90
  -2   1  -1  503.05   27.60
   2  -1   1  525.45   27.90
   2  -1   1  528.85   27.80
   2  -1   1  507.45   28.10
  -3   1  -1   35.10    2.70
  -3   1  -1   47.50    2.70
  -3   1  -1   37.40    3.10
  -3   1  -1   42.20    3.20
   3  -1   1   38.80    2.90
   3  -1   1   41.40    3.30
   3  -1   1   43.90    3.00
  -4   1  -1    1.20    1.10
  -4   1  -1    3.80    1.40
  -4   1  -1    1.40    0.80
   4  -1   1    2.70    1.20
   4  -1   1    0.80    0.90
   4  -1   1    0.60    0.90
   4  -1   1    1.10    1.30
  -5   1  -1   32.70    3.30
  -5   1  -1   37.20    3.40
  -5   1  -1   34.30    2.80
   5  -1   1   36.70    3.40
   5  -1   1   40.50    3.20
   5  -1   1   35.60    3.60
   5  -1   1   36.90    3.10
  -6   1  -1   57.79    4.90
  -6   1  -1   56.99    4.20
  -6   1  -1   62.29    5.20
   6  -1   1   61.19    4.60
   6  -1   1   68.39    5.20
   6  -1   1   57.39    5.30
  -7   1  -1   17.40    2.40
  -7   1  -1   16.00    3.10
  -7   1  -1   20.40    3.10
   7  -1   1   24.00    3.50
   7  -1   1   18.90    3.40
   7  -1   1   17.20    2.60
  -8   1  -1    2.40    2.20
  -8   1  -1    3.60    1.80
   8  -1   1   11.40    3.30
   8  -1   1    3.80    2.00
   8  -1   1    5.70    2.60
  -9   1  -1    6.40    1.80
  -9   1  -1    9.50    3.20
   9  -1   1    7.40    2.50
   9  -1   1   10.90    3.20
   9  -1   1    6.50    3.30
 -10   1  -1   23.00    2.90
 -10   1  -1   20.30    4.60
  10  -1   1   14.50    4.10
  10  -1   1   19.50    3.60
 -11   1  -1    0.50    1.40
 -11   1  -1    4.60    3.00
  11  -1   1   -1.30    2.70
  11  -1   1    2.60    2.30
  11   0  -1    7.80    2.60
  11   0  -1    4.10    3.20
 -11   0   1    0.60    2.50
 -11   0   1    2.50    1.00
  10   0  -1   14.30    3.00
  10   0  -1   23.00    5.00
 -10   0   1   22.50    4.60
 -10   0   1   16.30    2.10
   9   0  -1   -0.10    2.20
   9   0  -1   -1.80    1.90
  -9   0   1    0.80    2.30
  -9   0   1    3.80    1.30
   8   0  -1    5.50    2.60
   8   0  -1    3.00    1.80
  -8   0   1    5.40    1.40
  -8   0   1    2.80    2.30
   7   0  -1    8.20    2.60
   7   0  -1    6.70    1.80
   7   0  -1    3.00    2.00
  -7   0   1    4.90    1.30
  -7   0   1    5.70    2.20
   6   0  -1  132.99    8.80
   6   0  -1  132.49    8.90
   6   0  -1  125.39    7.90
  -6   0   1  128.49    7.60
  -6   0   1  124.79    8.60
  -6   0   1  138.49    8.90
   5   0  -1    2.00    1.00
   5   0  -1    2.10    1.50
   5   0  -1    1.30    1.30
  -5   0   1    1.40    0.90
  -5   0   1    1.50    1.50
  -5   0   1    0.20    1.30
  -5   0   1    1.40    0.80
   4   0  -1   22.00    2.00
   4   0  -1   22.10    2.40
   4   0  -1   22.30    2.50
  -4   0   1   27.00    2.00
  -4   0   1   21.10    2.50
  -4   0   1   25.00    1.80
  -4   0   1   26.60    2.50
   3   0  -1  445.16   24.10
   3   0  -1  431.06   24.20
   3   0  -1  440.76   23.60
  -3   0   1  422.16   23.50
  -3   0   1  454.75   23.60
  -3   0   1  448.06   24.10
  -3   0   1  421.86   24.10
   2   0  -1  866.01   47.30
   2   0  -1  899.31   47.80
   2   0  -1  893.61   47.70
  -2   0   1  909.11   47.70
  -2   0   1  943.21   47.30
  -2   0   1  817.92   47.20
  -2   0   1  904.11   47.80
   1   0  -1  277.37   16.10
  -1   0   1  293.97   16.10
  -1   0   1  307.17   16.20
  -1   0   1  308.87   16.20
  -1   0  -1  593.44   30.60
  -1   0  -1  572.34   30.60
  -1   0  -1  582.74   30.50
   1   0   1  519.75   30.50
   1   0   1  588.94   30.60
   1   0   1  608.94   30.80
   1   0   1  549.45   30.60
  -2   0  -1    4.70    0.90
  -2   0  -1    2.90    0.90
  -2   0  -1    4.30    0.80
  -2   0  -1    4.10    0.90
   2   0   1    5.00    0.90
   2   0   1    3.60    0.90
   2   0   1    3.60    0.90
   2   0   1    5.10    0.90
  -3   0  -1 1176.98   63.29
  -3   0  -1 1141.49   63.49
  -3   0  -1 1125.19   63.39
  -3   0  -1 1218.18   63.19
   3   0   1 1163.68   63.49
   3   0   1 1190.68   63.19
   3   0   1 1226.28   63.59
   3   0   1 1238.18   63.39
  -4   0  -1   48.80    3.90
  -4   0  -1   52.09    3.60
  -4   0  -1   45.50    3.80
   4   0   1   55.39    3.70
   4   0   1   60.29    3.80
   4   0   1   56.49    4.10
   4   0   1   53.29    4.10
  -5   0  -1   46.40    4.00
  -5   0  -1   47.10    3.50
   5   0   1   50.29    4.20
   5   0   1   49.99    3.70
   5   0   1   52.09    3.80
   5   0   1   49.99    4.20
  -6   0  -1  107.99    7.00
  -6   0  -1  106.69    7.60
   6   0   1  123.79    7.40
   6   0   1  111.29    7.90
   6   0   1  117.79    8.00
  -7   0  -1  123.79    8.10
  -7   0  -1  129.09    9.10
   7   0   1  136.59    9.30
   7   0   1  133.39    9.30
   7   0   1  134.69    8.50
  -8   0  -1    0.80    2.00
  -8   0  -1   -0.30    1.30
   8   0   1   -1.10    2.00
   8   0   1    0.80    1.80
   8   0   1   -1.10    1.70
  -9   0  -1   -1.00    2.00
  -9   0  -1   -0.80    1.20
   9   0   1   -1.10    2.10
   9   0   1    1.70    2.20
 -10   0  -1    0.30    1.40
 -10   0  -1    2.40    2.60
  10   0   1   -1.20    2.40
  10   0   1    0.60    2.10
 -11   0  -1    2.80    1.70
 -11   0  -1    2.70    3.10
  11   0   1    0.10    2.90
  11   0   1    5.10    2.50
  11  -1  -1    1.30    2.50
  11  -1  -1    0.10    2.30
 -11   1   1    0.60    2.70
 -11   1   1   -0.50    1.10
  10  -1  -1    3.90    3.20
  10  -1  -1    1.10    2.30
 -10   1   1    2.60    2.50
 -10   1   1    0.20    1.10
   9  -1  -1   12.90    3.60
   9  -1  -1    3.60    2.10
  -9   1   1   12.70    3.40
  -9   1   1    9.90    1.70
   8  -1  -1    5.70    2.60
   8  -1  -1    9.80    2.20
   8  -1  -1   11.40    3.10
  -8   1   1    9.30    2.80
  -8   1   1   13.70    1.90
  -8   1   1   11.40    3.10
   7  -1  -1   29.60    3.80
   7  -1  -1   32.10    3.20
   7  -1  -1   36.00    4.20
  -7   1   1   32.90    2.70
  -7   1   1   30.80    3.80
  -7   1   1   34.10    4.10
   6  -1  -1   26.20    3.50
   6  -1  -1   20.30    3.10
   6  -1  -1   24.70    2.50
  -6   1   1   22.10    3.00
  -6   1   1   24.60    2.20
  -6   1   1   22.40    3.20
   5  -1  -1  215.48   13.50
   5  -1  -1  226.68   13.70
   5  -1  -1  226.58   12.80
  -5   1   1  255.97   12.70
  -5   1   1  217.98   13.40
  -5   1   1  220.18   12.40
  -5   1   1  199.78   13.30
   4  -1  -1   71.39    4.40
   4  -1  -1   63.69    5.00
  -4   1   1   64.59    4.90
  -4   1   1   58.19    4.80
  -4   1   1   83.89    4.40
  -4   1   1   69.59    4.20
   3  -1  -1    1.50    0.70
   3  -1  -1   11.40    1.60
  -3   1   1   -0.80    0.70
  -3   1   1    4.70    0.80
  -3   1   1    2.50    0.60
  -3   1   1    0.90    0.90
   2  -1  -1  110.79    6.50
   2  -1  -1  120.09    7.10
  -2   1   1  106.09    6.40
  -2   1   1  133.29    6.60
  -2   1   1  114.79    6.80
   1  -1  -1  640.14   32.60
   1  -1  -1  520.25   32.90
  -1   1   1  626.24   32.60
  -1   1   1  652.63   32.80
  -1   1   1  626.94   33.00
   0  -1  -1  276.37   15.50
   0   1   1  283.57   15.50
   0   1   1  297.87   15.70
   0   1   1  302.57   15.60
  -1  -1  -1  447.06   23.40
  -1  -1  -1  439.56   23.30
  -1  -1  -1  435.76   23.40
   1   1   1  426.46   23.40
   1   1   1  441.96   23.30
   1   1   1  414.76   23.30
   1   1   1  434.46   23.40
  -2  -1  -1  473.55   25.20
  -2  -1  -1  475.55   25.00
  -2  -1  -1  447.16   24.90
   2   1   1  465.35   25.00
   2   1   1  459.25   25.10
   2   1   1  464.25   25.10
  -3  -1  -1   21.60    2.10
  -3  -1  -1   22.50    1.90
  -3  -1  -1   23.90    1.80
   3   1   1   23.60    1.90
   3   1   1   18.80    2.00
   3   1   1   20.00    1.90
   3   1   1   21.70    1.90
  -4  -1  -1  568.24   32.40
  -4  -1  -1  577.04   32.00
   4   1   1  616.64   32.40
   4   1   1  599.14   32.20
   4   1   1  593.24   32.00
   4   1   1  593.84   32.50
  -5  -1  -1   17.20    1.80
  -5  -1  -1   12.70    2.30
   5   1   1   14.90    1.90
   5   1   1   12.80    2.10
   5   1   1   12.50    2.40
   5   1   1   16.90    2.20
  -6  -1  -1    8.60    2.10
  -6  -1  -1    7.30    1.60
   6   1   1   12.00    2.50
   6   1   1   10.40    2.20
   6   1   1   10.70    2.30
  -7  -1  -1    1.50    2.00
  -7  -1  -1    0.30    1.20
   7   1   1    0.80    1.80
   7   1   1   -0.60    1.50
   7   1   1    1.30    1.70
  -8  -1  -1  132.99    9.70
  -8  -1  -1  131.19    8.50
   8   1   1  143.49    9.10
   8   1   1  133.19    9.90
  -9  -1  -1    1.10    1.40
  -9  -1  -1   -0.90    2.20
   9   1   1    1.20    1.90
   9   1   1   -0.40    2.30
 -10  -1  -1    8.40    3.30
 -10  -1  -1    6.60    2.00
  10   1   1    3.30    3.10
  10   1   1    4.70    2.40
 -11  -1  -1    7.40    2.00
 -11  -1  -1    3.80    3.10
  11   1   1    3.10    2.90
  11   1   1    9.00    2.80
  11  -2  -1    1.40    2.10
  11  -2  -1    8.30    3.60
 -11   2   1    3.80    1.20
 -11   2   1    4.90    3.10
  10  -2  -1   -3.30    1.90
  10  -2  -1   -0.40    2.40
 -10   2   1    0.00    2.60
 -10   2   1    1.10    1.10
   9  -2  -1    6.10    2.10
   9  -2  -1    7.80    3.10
   9  -2  -1    6.20    3.10
  -9   2   1    3.50    2.70
  -9   2   1    6.00    2.90
  -9   2   1    4.50    1.40
   8  -2  -1   14.40    2.60
   8  -2  -1   23.80    4.20
   8  -2  -1   19.50    4.30
  -8   2   1   15.40    2.10
  -8   2   1   23.30    4.40
  -8   2   1   22.60    3.60
   7  -2  -1    1.20    1.90
   7  -2  -1    3.50    1.70
   7  -2  -1    0.30    2.00
  -7   2   1    1.40    1.10
  -7   2   1    2.20    2.00
  -7   2   1    1.00    1.80
   6  -2  -1    0.90    1.30
   6  -2  -1    0.90    1.60
   6  -2  -1    0.30    1.80
  -6   2   1   -0.50    1.50
  -6   2   1   -0.20    0.80
  -6   2   1   -0.20    1.20
   5  -2  -1   59.09    5.10
   5  -2  -1   64.39    4.20
  -5   2   1   49.00    4.50
  -5   2   1   57.39    3.80
  -5   2   1   57.89    4.50
   4  -2  -1  123.49    8.60
   4  -2  -1  132.49    7.90
  -4   2   1  123.79    8.30
  -4   2   1  134.19    7.60
  -4   2   1  126.29    8.20
  -4   2   1  151.68    7.90
   3  -2  -1  291.27   17.70
   3  -2  -1  321.87   17.10
  -3   2   1  331.87   17.30
  -3   2   1  263.77   17.20
  -3   2   1  330.87   16.90
  -3   2   1  317.37   17.50
   2  -2  -1   77.59    5.60
   2  -2  -1   88.29    5.10
  -2   2   1   92.99    5.30
  -2   2   1   90.09    5.40
  -2   2   1   85.19    4.90
   1  -2  -1   77.99    4.40
   1  -2  -1   71.89    4.80
  -1   2   1   70.89    4.50
  -1   2   1   73.39    4.20
  -1   2   1   78.69    4.30
   0  -2  -1  131.29    7.20
   0  -2  -1  119.89    6.90
   0   2   1  123.99    7.20
   0   2   1  123.79    6.90
   0   2   1  123.89    7.00
  -1  -2  -1  621.04   34.10
  -1  -2  -1  648.54   34.20
  -1  -2  -1  639.94   34.10
   1   2   1  637.84   34.00
   1   2   1  626.14   34.20
   1   2   1  650.13   34.10
   1   2   1  638.34   34.10
  -2  -2  -1   40.10    3.00
  -2  -2  -1   43.80    2.90
  -2  -2  -1   41.90    2.80
   2   2   1   46.60    2.80
   2   2   1   45.60    2.90
   2   2   1   44.30    2.80
   2   2   1   40.80    3.00
  -3  -2  -1    7.80    1.40
  -3  -2  -1    7.20    1.10
  -3  -2  -1    4.50    1.00
   3   2   1    8.00    1.10
   3   2   1    7.30    1.20
   3   2   1    9.80    1.60
   3   2   1    7.70    1.20
  -4  -2  -1  156.28    9.90
  -4  -2  -1  154.68    9.10
  -4  -2  -1  148.79    9.40
   4   2   1  164.58    9.20
   4   2   1  152.28    9.00
   4   2   1  151.38    9.40
   4   2   1  158.18    9.10
  -5  -2  -1  470.75   26.00
  -5  -2  -1  437.56   26.50
   5   2   1  492.75   26.30
   5   2   1  476.35   26.60
   5   2   1  477.25   26.20
   5   2   1  487.85   26.10
  -6  -2  -1   17.90    2.90
  -6  -2  -1   19.00    2.30
   6   2   1   30.10    3.30
   6   2   1   22.20    2.70
   6   2   1   27.50    2.80
  -7  -2  -1   12.80    2.10
  -7  -2  -1   13.70    3.10
   7   2   1   11.10    2.30
   7   2   1    7.80    2.70
  -8  -2  -1   -2.90    1.60
  -8  -2  -1   -0.40    1.40
   8   2   1    3.20    2.20
   8   2   1   -1.80    1.60
  -9  -2  -1   -0.40    1.40
  -9  -2  -1    1.20    2.30
   9   2   1    0.50    1.90
   9   2   1    1.90    2.70
 -10  -2  -1    1.00    1.60
 -10  -2  -1    6.30    3.00
  10   2   1   -1.30    2.50
  10   2   1    0.50    2.20
 -11  -2  -1    5.60    3.70
 -11  -2  -1    1.80    1.70
  11   2   1    1.10    3.00
  11   2   1    3.20    2.50
  10  -3  -1   -0.10    2.40
  10  -3  -1   -3.20    2.40
  10  -3  -1    0.30    1.90
 -10   3   1    0.90    2.30
 -10   3   1    0.90    1.10
 -10   3   1   -1.10    2.70
   9  -3  -1   19.40    4.90
   9  -3  -1    5.30    2.20
   9  -3  -1   18.00    4.00
  -9   3   1   16.30    2.10
  -9   3   1   15.60    3.70
  -9   3   1   20.00    4.30
   8  -3  -1    4.10    2.00
   8  -3  -1    3.50    2.80
   8  -3  -1    2.70    2.30
  -8   3   1    3.20    1.40
  -8   3   1    2.40    2.50
  -8   3   1    8.80    3.00
   7  -3  -1   28.60    4.40
   7  -3  -1   29.30    3.20
   7  -3  -1   27.40    3.80
  -7   3   1   13.10    3.10
  -7   3   1   17.90    3.60
  -7   3   1   23.60    2.40
   6  -3  -1   26.50    2.70
   6  -3  -1   19.00    3.70
  -6   3   1   20.70    3.10
  -6   3   1   17.80    2.80
  -6   3   1   18.50    2.00
   5  -3  -1   46.10    4.80
   5  -3  -1   58.99    4.20
  -5   3   1   60.79    4.50
  -5   3   1   53.99    4.60
  -5   3   1   53.69    3.70
   4  -3  -1  349.17   19.00
   4  -3  -1  361.66   20.20
  -4   3   1  336.77   19.30
  -4   3   1  349.17   19.10
  -4   3   1  320.47   18.70
   3  -3  -1 1011.90   57.19
   3  -3  -1 1071.29   56.29
  -3   3   1 1092.89   56.49
  -3   3   1 1046.70   56.69
  -3   3   1 1032.30   56.09
   2  -3  -1 1082.49   58.89
   2  -3  -1 1113.09   58.19
  -2   3   1 1107.19   58.49
  -2   3   1 1103.29   58.19
  -2   3   1 1042.40   57.99
   1  -3  -1  212.18   12.30
   1  -3  -1  209.28   12.80
   1  -3  -1  267.97   13.20
  -1   3   1  219.58   12.50
  -1   3   1  208.08   12.20
  -1   3   1  234.28   12.20
   0  -3  -1  170.88    9.60
   0  -3  -1  177.88    9.90
   0   3   1  169.38    9.40
   0   3   1  157.98    9.90
   0   3   1  182.28    9.60
   0   3   1  178.18    9.50
   0   3   1  167.98    9.70
  -1  -3  -1  401.26   21.90
  -1  -3  -1  404.56   21.60
  -1  -3  -1  389.26   21.80
   1   3   1  417.86   21.70
   1   3   1  398.36   21.80
   1   3   1  381.46   21.90
   1   3   1  416.16   21.70
  -2  -3  -1  249.68   13.40
  -2  -3  -1  233.28   13.40
  -2  -3  -1  235.88   13.40
   2   3   1  238.48   13.30
   2   3   1  239.48   13.30
   2   3   1  236.08   13.50
   2   3   1  248.88   13.30
  -3  -3  -1   91.69    6.30
  -3  -3  -1   89.09    6.00
  -3  -3  -1  107.99    6.00
   3   3   1   96.99    6.30
   3   3   1  107.19    6.00
   3   3   1  100.99    5.90
  -4  -3  -1  399.36   22.30
  -4  -3  -1  405.26   22.90
  -4  -3  -1  381.96   22.40
   4   3   1  404.76   22.40
   4   3   1  420.66   22.30
   4   3   1  406.96   22.80
   4   3   1  429.76   22.50
  -5  -3  -1   41.70    3.40
  -5  -3  -1   41.40    4.00
   5   3   1   47.20    3.40
   5   3   1   49.20    4.10
   5   3   1   44.00    3.50
  -6  -3  -1  224.88   12.70
  -6  -3  -1  192.48   13.20
   6   3   1  231.98   12.80
   6   3   1  213.78   13.40
  -7  -3  -1  100.79    7.60
  -7  -3  -1   99.99    6.70
   7   3   1  105.29    7.00
   7   3   1   96.19    7.70
  -8  -3  -1    3.90    1.80
  -8  -3  -1    3.80    2.40
   8   3   1    3.00    2.40
   8   3   1    8.70    2.50
  -9  -3  -1   -0.10    2.70
  -9  -3  -1    3.00    1.60
   9   3   1    0.50    2.10
   9   3   1    2.30    2.70
 -10  -3  -1   49.50    5.80
 -10  -3  -1   51.19    4.50
  10   3   1   46.70    5.20
  10   3   1   52.39    6.60
 -11  -3  -1    0.80    3.00
 -11  -3  -1    1.00    1.80
  11   3   1    0.60    3.30
  11   3   1    8.10    3.10
  10  -4  -1   19.80    5.10
  10  -4  -1   21.20    4.50
  10  -4  -1   18.80    3.40
 -10   4   1   18.90    4.60
 -10   4   1   21.20    2.40
 -10   4   1   30.60    5.30
   9  -4  -1    0.20    1.60
   9  -4  -1   -1.30    2.70
   9  -4  -1   -0.20    1.90
  -9   4   1    2.00    2.90
  -9   4   1    0.10    1.20
  -9   4   1   -1.60    2.30
   8  -4  -1   32.80    5.00
   8  -4  -1   29.60    4.30
   8  -4  -1   29.50    3.80
  -8   4   1   26.60    4.10
  -8   4   1   26.20    2.80
  -8   4   1   30.70    4.30
   7  -4  -1   10.90    2.50
   7  -4  -1   14.90    3.90
  -7   4   1   15.00    2.10
  -7   4   1   15.90    3.50
  -7   4   1   14.20    3.20
   6  -4  -1   26.00    4.80
   6  -4  -1   24.30    2.80
  -6   4   1   22.30    3.40
  -6   4   1   18.50    3.00
  -6   4   1   23.20    2.40
   5  -4  -1    2.00    1.80
   5  -4  -1    6.10    1.80
  -5   4   1    2.50    1.80
  -5   4   1    4.90    1.30
  -5   4   1    4.20    1.80
   4  -4  -1   12.10    2.60
   4  -4  -1   12.60    2.00
  -4   4   1    9.70    2.00
  -4   4   1   10.00    1.50
  -4   4   1   13.50    2.00
   3  -4  -1  268.87   14.20
   3  -4  -1  251.37   14.30
   3  -4  -1  255.17   15.10
  -3   4   1  232.28   14.30
  -3   4   1  269.87   14.20
  -3   4   1  224.98   13.80
   2  -4  -1   14.40    2.20
   2  -4  -1   15.10    1.80
   2  -4  -1   13.80    1.70
  -2   4   1   16.20    1.60
  -2   4   1   12.80    1.40
  -2   4   1   11.80    1.60
   1  -4  -1  155.38    8.60
   1  -4  -1  139.69    8.90
   1  -4  -1  153.98    8.60
  -1   4   1  151.78    8.30
  -1   4   1  139.69    8.60
  -1   4   1  136.99    8.20
  -1   4   1  149.09    8.40
   0  -4  -1   80.49    4.90
   0  -4  -1   70.99    5.00
   0  -4  -1   72.59    4.70
   0   4   1   73.29    4.40
   0   4   1   77.79    4.60
   0   4   1   77.29    4.60
   0   4   1   76.09    4.80
  -1  -4  -1   52.89    3.60
  -1  -4  -1   52.49    3.60
  -1  -4  -1   48.50    3.20
   1   4   1   48.70    3.50
   1   4   1   48.70    3.50
   1   4   1   50.49    3.30
   1   4   1   53.99    3.30
   1   4   1   51.39    3.40
  -2  -4  -1  142.29    8.10
  -2  -4  -1  130.79    8.20
  -2  -4  -1  145.89    8.20
   2   4   1  138.99    8.10
   2   4   1  140.19    8.00
   2   4   1  143.99    8.00
   2   4   1  129.09    8.30
  -3  -4  -1  330.57   18.10
  -3  -4  -1  312.27   18.20
  -3  -4  -1  321.47   18.30
   3   4   1  316.57   18.00
   3   4   1  325.77   18.40
   3   4   1  343.37   17.90
   3   4   1  328.87   18.20
  -4  -4  -1  567.14   31.10
  -4  -4  -1  550.84   31.20
  -4  -4  -1  555.84   31.60
   4   4   1  591.74   31.10
   4   4   1  569.74   30.80
   4   4   1  564.74   31.60
   4   4   1  591.14   31.20
  -5  -4  -1  111.89    7.40
  -5  -4  -1  111.29    7.90
   5   4   1  122.19    7.40
   5   4   1  122.79    8.00
  -6  -4  -1    0.40    1.80
  -6  -4  -1    0.70    1.30
   6   4   1    0.10    1.80
   6   4   1    0.40    1.40
  -7  -4  -1   50.29    4.20
  -7  -4  -1   43.90    4.90
   7   4   1   52.39    4.50
   7   4   1   45.90    4.90
  -8  -4  -1    0.10    2.30
  -8  -4  -1    0.60    1.50
   8   4   1    0.00    2.00
   8   4   1    1.30    2.10
  -9  -4  -1   15.80    3.80
  -9  -4  -1    9.80    2.40
   9   4   1   17.30    4.20
   9   4   1   20.20    3.60
 -10  -4  -1    6.40    3.00
 -10  -4  -1    2.10    2.00
  10   4   1   -0.40    2.30
  10   4   1    2.40    3.00
 -11  -4  -1    4.40    3.30
 -11  -4  -1   14.60    4.20
  11   4   1   14.20    3.40
  11   4   1   12.10    4.10
  10  -5  -1    0.50    2.60
  10  -5  -1   -0.50    2.40
  10  -5  -1    1.10    2.30
 -10   5   1   -0.70    1.20
 -10   5   1    0.50    2.10
 -10   5   1    1.00    2.40
   9  -5  -1    1.40    3.10
   9  -5  -1    1.90    2.40
   9  -5  -1   -0.60    2.60
  -9   5   1    0.60    1.40
  -9   5   1    1.50    2.70
  -9   5   1    5.80    3.00
   8  -5  -1   34.40    5.70
   8  -5  -1   30.50    4.00
  -8   5   1   33.80    4.60
  -8   5   1   34.60    4.60
  -8   5   1   30.20    3.10
   7  -5  -1    4.80    2.10
   7  -5  -1    5.40    2.90
  -7   5   1    2.90    2.50
  -7   5   1    5.20    1.60
  -7   5   1    7.20    2.80
   6  -5  -1   19.00    3.00
   6  -5  -1   22.60    4.50
  -6   5   1   16.80    2.30
  -6   5   1   16.80    3.20
  -6   5   1   15.80    3.30
   5  -5  -1  250.77   15.70
   5  -5  -1  253.97   14.20
  -5   5   1  246.98   14.70
  -5   5   1  239.68   14.40
  -5   5   1  220.38   13.60
   4  -5  -1  235.18   14.70
   4  -5  -1  225.78   13.40
  -4   5   1  212.88   13.70
  -4   5   1  222.88   13.00
  -4   5   1  249.38   13.60
   3  -5  -1  519.65   27.30
   3  -5  -1  503.05   27.10
   3  -5  -1  477.45   28.00
  -3   5   1  473.15   27.30
  -3   5   1  459.35   26.70
  -3   5   1  513.25   27.00
   2  -5  -1   19.50    2.50
   2  -5  -1   13.00    1.90
   2  -5  -1   13.30    2.10
  -2   5   1   11.90    1.60
  -2   5   1    9.00    1.80
  -2   5   1    9.70    1.70
  -2   5   1   10.30    1.50
   1  -5  -1  791.42   44.30
   1  -5  -1  849.61   43.80
   1  -5  -1  798.82   43.90
  -1   5   1  813.92   43.50
  -1   5   1  794.62   43.50
  -1   5   1  807.52   43.90
  -1   5   1  814.12   43.50
   0  -5  -1   50.69    3.50
   0  -5  -1   46.40    3.70
   0  -5  -1   45.80    3.60
   0   5   1   46.90    3.20
   0   5   1   49.90    3.10
   0   5   1   40.80    3.40
   0   5   1   47.00    3.30
  -1  -5  -1  276.77   15.90
  -1  -5  -1  284.27   16.00
  -1  -5  -1  285.97   15.80
   1   5   1  290.07   15.60
   1   5   1  266.87   15.90
   1   5   1  283.17   15.70
   1   5   1  284.47   15.60
  -2  -5  -1  344.07   20.30
  -2  -5  -1  371.46   20.40
   2   5   1  387.56   20.50
   2   5   1  363.96   20.70
   2   5   1  354.96   20.30
   2   5   1  381.96   20.40
   2   5   1  382.56   20.30
  -3  -5  -1  196.18   12.00
  -3  -5  -1  194.28   12.00
  -3  -5  -1  216.58   12.00
   3   5   1  199.18   11.60
   3   5   1  193.78   12.20
   3   5   1  220.48   11.80
   3   5   1  220.98   12.00
  -4  -5  -1  110.39    7.30
  -4  -5  -1  106.79    7.50
   4   5   1  127.09    7.40
   4   5   1  123.79    7.20
   4   5   1  106.59    7.50
  -5  -5  -1  149.69   10.10
  -5  -5  -1  156.88    9.70
   5   5   1  171.28    9.70
   5   5   1  153.48   10.20
  -6  -5  -1    1.90    1.70
  -6  -5  -1    2.30    2.00
   6   5   1    1.10    1.90
   6   5   1   -0.20    1.60
  -7  -5  -1   13.30    3.20
  -7  -5  -1    8.00    2.20
   7   5   1   11.50    2.50
   7   5   1    9.00    2.80
  -8  -5  -1    6.40    2.90
  -8  -5  -1    4.90    2.10
   8   5   1    0.40    2.60
   8   5   1    1.50    2.00
  -9  -5  -1   13.30    3.70
  -9  -5  -1   17.60    2.90
   9   5   1   15.10    3.90
   9   5   1   19.50    3.60
 -10  -5  -1    5.10    3.20
 -10  -5  -1    4.10    2.20
  10   5   1   -2.00    2.90
  10   5   1    5.40    2.80
   9  -6  -1    9.10    3.30
   9  -6  -1    8.30    3.00
   9  -6  -1    9.70    3.90
  -9   6   1    9.60    3.20
  -9   6   1    8.60    3.20
  -9   6   1   10.50    2.10
   8  -6  -1   -0.20    3.00
   8  -6  -1    1.60    2.10
  -8   6   1    0.30    2.10
  -8   6   1    3.00    2.40
  -8   6   1    0.90    1.30
   7  -6  -1    2.40    2.00
   7  -6  -1    3.80    3.30
  -7   6   1    3.10    1.60
  -7   6   1    4.10    2.50
  -7   6   1    5.50    2.60
   6  -6  -1    1.30    2.40
   6  -6  -1    2.20    1.70
  -6   6   1   -1.00    1.90
  -6   6   1    1.30    1.40
  -6   6   1    1.90    2.10
   5  -6  -1   97.49    6.60
   5  -6  -1   88.39    8.00
  -5   6   1   92.09    6.10
  -5   6   1   91.09    7.00
  -5   6   1   91.59    6.70
   4  -6  -1  159.58    9.70
   4  -6  -1  149.09   10.80
  -4   6   1  154.78    9.30
  -4   6   1  158.08    9.70
  -4   6   1  151.48    9.90
   3  -6  -1    7.00    2.50
   3  -6  -1    9.30    2.00
  -3   6   1    6.80    1.50
  -3   6   1    7.30    1.80
  -3   6   1   10.10    2.20
   2  -6  -1  288.47   16.70
   2  -6  -1  309.37   16.50
   2  -6  -1  288.67   17.30
  -2   6   1  296.97   16.20
  -2   6   1  265.67   16.50
  -2   6   1  277.57   16.10
   1  -6  -1    3.30    1.50
   1  -6  -1    2.30    1.30
   1  -6  -1    1.10    1.20
  -1   6   1    1.80    1.10
  -1   6   1    3.50    1.20
  -1   6   1    2.30    1.00
  -1   6   1    2.70    1.10
   0  -6  -1  189.08   11.40
   0  -6  -1  210.68   11.40
   0  -6  -1  182.38   11.50
   0   6   1  200.68   10.90
   0   6   1  183.38   11.30
   0   6   1  191.88   11.00
   0   6   1  179.58   11.00
  -1  -6  -1   65.39    4.80
  -1  -6  -1   62.39    5.00
  -1  -6  -1   69.69    4.90
   1   6   1   65.79    4.60
   1   6   1   66.89    4.90
   1   6   1   69.39    4.60
   1   6   1   77.99    4.60
  -2  -6  -1  104.19    6.20
  -2  -6  -1   88.49    6.50
  -2  -6  -1   93.19    6.00
  -2  -6  -1   93.89    6.20
   2   6   1   84.39    6.30
   2   6   1  105.89    6.10
   2   6   1   94.89    6.00
   2   6   1   94.39    6.10
  -3  -6  -1   35.20    3.80
  -3  -6  -1   37.20    3.60
  -3  -6  -1   33.10    3.40
  -3  -6  -1   39.30    3.30
   3   6   1   36.90    3.60
   3   6   1   45.00    3.30
   3   6   1   40.40    3.40
  -4  -6  -1  125.99    8.30
  -4  -6  -1  119.69    8.10
   4   6   1  133.49    7.90
   4   6   1  125.19    8.50
  -5  -6  -1  140.89    8.80
  -5  -6  -1  123.99    8.90
   5   6   1  131.69    9.10
   5   6   1  137.39    8.50
  -6  -6  -1  100.39    7.60
  -6  -6  -1  100.89    7.00
   6   6   1  100.79    7.70
   6   6   1   96.59    6.90
  -7  -6  -1   19.00    3.20
  -7  -6  -1   18.00    3.70
   7   6   1   14.40    3.50
   7   6   1   17.20    3.00
  -8  -6  -1    2.90    1.80
  -8  -6  -1   -0.60    2.20
   8   6   1    3.60    2.10
   8   6   1    4.40    2.90
  -9  -6  -1   10.50    2.60
  -9  -6  -1   15.80    4.10
   9   6   1    8.70    3.70
   9   6   1   17.50    3.30
 -10  -6  -1    7.30    3.00
 -10  -6  -1    6.70    2.40
  10   6   1    3.60    3.50
  10   6   1   10.50    2.90
   9  -7  -1   -0.20    2.90
   9  -7  -1   -3.40    1.90
  -9   7   1    2.20    2.50
  -9   7   1   -0.60    1.40
  -9   7   1   -1.20    2.10
   8  -7  -1    3.60    3.20
   8  -7  -1   -1.70    1.90
  -8   7   1    0.00    2.00
  -8   7   1    1.60    2.40
  -8   7   1    1.20    1.60
   7  -7  -1    3.90    3.10
   7  -7  -1    3.30    2.20
  -7   7   1    6.10    1.80
  -7   7   1    5.00    2.80
  -7   7   1   -0.60    2.20
   6  -7  -1   11.50    2.80
   6  -7  -1    7.80    3.70
  -6   7   1    7.40    2.70
  -6   7   1    8.50    2.60
  -6   7   1    7.90    2.00
   5  -7  -1   54.29    4.90
   5  -7  -1   64.29    6.70
  -5   7   1   53.49    4.40
  -5   7   1   59.29    5.30
  -5   7   1   60.09    5.00
   4  -7  -1    0.70    2.50
   4  -7  -1    0.90    1.80
  -4   7   1    2.70    2.00
  -4   7   1    0.90    1.30
  -4   7   1    2.50    1.80
   3  -7  -1  252.97   14.40
   3  -7  -1  231.98   15.30
  -3   7   1  235.88   14.50
  -3   7   1  241.88   14.10
  -3   7   1  238.78   13.90
   2  -7  -1   54.09    5.10
   2  -7  -1   56.19    4.40
  -2   7   1   51.59    4.00
  -2   7   1   44.70    3.80
  -2   7   1   52.69    4.40
   1  -7  -1   86.09    6.10
   1  -7  -1   94.59    6.40
   1  -7  -1   91.39    6.70
  -1   7   1   84.99    5.60
  -1   7   1   81.79    5.70
  -1   7   1   80.89    6.00
   0  -7  -1   17.30    2.50
   0  -7  -1   10.70    2.30
   0  -7  -1   13.80    2.30
   0   7   1   14.50    2.00
   0   7   1   15.10    1.90
   0   7   1   13.70    2.00
   0   7   1   12.50    2.30
  -1  -7  -1  223.28   13.00
  -1  -7  -1  209.48   12.80
   1   7   1  223.68   12.60
   1   7   1  224.88   12.50
   1   7   1  212.18   13.00
   1   7   1  205.48   12.60
  -2  -7  -1    4.20    1.70
  -2  -7  -1    7.50    1.70
  -2  -7  -1    5.30    1.80
   2   7   1    5.80    1.60
   2   7   1    2.60    1.60
   2   7   1    4.90    1.50
   2   7   1    3.60    1.40
  -3  -7  -1  173.28   10.90
  -3  -7  -1  179.98   11.30
   3   7   1  183.48   11.50
   3   7   1  192.58   11.00
   3   7   1  172.68   11.00
   3   7   1  190.08   11.10
  -4  -7  -1   16.20    2.90
  -4  -7  -1   11.40    2.50
   4   7   1   10.70    2.70
   4   7   1   15.40    2.60
  -5  -7  -1    4.60    1.90
  -5  -7  -1    2.60    2.00
   5   7   1    3.30    2.40
   5   7   1    0.80    1.50
  -6  -7  -1    3.70    2.20
  -6  -7  -1    2.40    2.00
   6   7   1    4.40    2.10
   6   7   1    2.80    2.40
  -7  -7  -1   17.10    3.20
  -7  -7  -1   17.00    4.00
   7   7   1   20.00    3.40
   7   7   1   17.50    3.90
  -8  -7  -1   13.60    3.10
  -8  -7  -1   14.20    4.00
   8   7   1   11.90    3.00
   8   7   1   15.70    4.00
  -9  -7  -1    3.50    2.90
  -9  -7  -1    2.10    2.10
   9   7   1   -2.50    2.50
   9   7   1   -1.10    2.20
 -10  -7  -1   11.80    4.10
 -10  -7  -1   10.30    3.30
  10   7   1    1.30    3.30
   8  -8  -1    1.50    3.30
   8  -8  -1   -0.50    2.20
  -8   8   1   -0.40    1.50
  -8   8   1    3.40    2.40
   7  -8  -1    2.00    2.20
   7  -8  -1    1.70    3.20
  -7   8   1    3.80    2.70
  -7   8   1    1.10    1.60
  -7   8   1    3.00    2.70
   6  -8  -1   46.40    6.40
   6  -8  -1   42.20    4.80
  -6   8   1   42.10    3.90
  -6   8   1   44.20    5.10
  -6   8   1   36.00    4.50
   5  -8  -1    3.40    2.10
   5  -8  -1    2.90    2.80
  -5   8   1    9.80    2.10
  -5   8   1    9.30    2.90
  -5   8   1    5.70    2.40
   4  -8  -1   17.80    3.10
   4  -8  -1    6.70    2.90
  -4   8   1   16.50    2.90
  -4   8   1   13.70    3.10
  -4   8   1   15.50    2.50
   3  -8  -1   21.10    4.10
   3  -8  -1   18.70    3.10
  -3   8   1   21.50    2.70
  -3   8   1   20.30    3.00
  -3   8   1   18.70    2.80
   2  -8  -1   99.29    8.20
   2  -8  -1  117.79    7.60
  -2   8   1  106.49    7.60
  -2   8   1  105.79    7.10
  -2   8   1  115.89    7.20
   1  -8  -1   10.50    3.00
   1  -8  -1   23.30    3.40
  -1   8   1   17.00    2.50
  -1   8   1   18.00    2.30
  -1   8   1   23.30    2.90
   0  -8  -1  168.18   11.00
   0  -8  -1  181.48   10.90
   0  -8  -1  167.28   11.10
   0   8   1  173.28   10.50
   0   8   1  171.08   10.40
   0   8   1  179.48   11.00
  -1  -8  -1    1.40    1.50
  -1  -8  -1    0.60    1.70
   1   8   1    0.90    1.60
   1   8   1    0.20    1.30
   1   8   1    0.80    1.20
  -2  -8  -1  432.26   26.20
   2   8   1  455.15   26.40
   2   8   1  465.05   25.80
   2   8   1  470.35   25.90
   2   8   1  484.85   25.80
  -3  -8  -1   67.19    5.10
  -3  -8  -1   59.89    5.70
   3   8   1   77.59    6.00
   3   8   1   79.39    5.40
   3   8   1   71.19    5.30
  -4  -8  -1  312.17   17.60
  -4  -8  -1  272.27   17.10
   4   8   1  310.77   17.40
   4   8   1  289.37   17.00
   4   8   1  278.67   17.70
  -5  -8  -1    2.40    2.50
  -5  -8  -1    0.40    1.80
   5   8   1   -1.90    1.50
   5   8   1   -1.50    2.10
  -6  -8  -1    4.20    2.40
  -6  -8  -1    5.10    2.80
   6   8   1    5.10    2.30
   6   8   1    4.90    3.00
  -7  -8  -1    2.80    2.60
  -7  -8  -1    3.80    2.50
   7   8   1    5.40    3.00
   7   8   1    4.70    2.40
  -8  -8  -1    7.40    3.10
  -8  -8  -1    8.10    2.70
   8   8   1    5.20    3.30
  -9  -8  -1    4.90    3.40
  -9  -8  -1   -1.70    2.30
   9   8   1    0.60    2.70
  -8   9   1    1.80    2.60
   7  -9  -1    2.90    3.80
  -7   9   1    2.00    2.60
  -7   9   1    1.20    1.70
   6  -9  -1   10.60    4.10
   6  -9  -1   15.00    3.60
  -6   9   1   13.60    2.70
  -6   9   1   11.10    3.50
   5  -9  -1   30.80    5.80
   5  -9  -1   32.50    4.30
  -5   9   1   32.10    3.60
  -5   9   1   27.70    4.30
   4  -9  -1   58.69    5.70
   4  -9  -1   63.49    7.10
  -4   9   1   68.99    5.20
  -4   9   1   63.29    5.90
   3  -9  -1   10.70    3.70
   3  -9  -1   25.50    3.50
  -3   9   1   22.10    3.00
  -3   9   1   17.80    3.40
   2  -9  -1    7.60    2.40
   2  -9  -1    7.10    3.10
  -2   9   1    9.80    2.30
  -2   9   1   12.70    3.00
   1  -9  -1  194.78   13.00
  -1   9   1  208.88   12.10
  -1   9   1  189.58   12.50
   0  -9  -1    2.50    2.10
   0  -9  -1    3.10    2.20
   0   9   1   -0.50    1.50
   0   9   1    2.70    2.00
  -1  -9  -1    2.60    2.10
   1   9   1   -0.10    1.50
   1   9   1    1.30    2.00
  -2  -9  -1    0.20    2.30
   2   9   1    1.90    2.40
   2   9   1    0.60    1.50
   3   9   1  191.78   12.60
  -4  -9  -1    8.80    2.80
   4   9   1    4.90    2.90
  -5  -9  -1  101.69    8.00
   5   9   1  109.09    8.40
  -6  -9  -1    1.70    2.40
   6   9   1    0.90    2.40
  -7  -9  -1    2.90    2.60
   7   9   1    2.10    2.80
  -8  -9  -1    3.10    2.50
   8   9   1    4.70    3.50
   7 -10  -1   20.10    5.30
  -7  10   1   10.70    2.70
  -7  10   1   12.50    3.80
   6 -10  -1   -0.30    2.90
  -6  10   1   -1.50    1.80
  -6  10   1    1.70    2.30
   5 -10  -1    0.00    3.20
  -5  10   1    1.20    1.80
  -5  10   1   -1.30    1.90
   4 -10  -1   41.50    6.10
  -4  10   1   31.70    3.90
  -4  10   1   44.50    5.10
   3 -10  -1    2.90    2.80
  -3  10   1   12.10    3.20
  -3  10   1    8.90    2.40
   2 -10  -1   32.60    4.80
  -2  10   1   35.10    3.90
  -2  10   1   34.80    4.40
   1 -10  -1    4.50    2.50
  -1  10   1    3.90    2.00
  -1  10   1    2.30    2.00
   0  10   1   43.50    4.90
   0  10   1   43.20    4.30
  -1 -10  -1   44.60    5.10
   1  10   1   43.10    4.90
   1  10   1   42.60    4.40
  -2 -10  -1   91.79    7.20
   2  10   1   83.69    7.00
  -3 -10  -1    2.50    2.50
   3  10   1    2.80    2.50
  -4 -10  -1   21.90    4.10
   4  10   1   24.60    4.40
  -5 -10  -1   32.90    4.70
   5  10   1   36.90    5.20
  -6 -10  -1    0.70    2.40
   6  10   1    2.30    3.00
  -7 -10  -1   -2.40    2.40
   7  10   1    3.10    3.30
  -8 -10  -1   -2.30    2.50
   8  10   1    3.40    3.30
   6 -11  -1   13.90    4.80
  -6  11   1   12.10    4.10
  -6  11   1   12.30    3.00
   5 -11  -1    0.70    3.40
  -5  11   1    2.50    2.00
  -5  11   1   -1.20    2.00
   4 -11  -1   17.80    4.70
  -4  11   1   15.30    3.10
  -4  11   1   22.30    4.30
   3 -11  -1   19.20    4.60
  -3  11   1   29.30    4.30
  -3  11   1   18.20    3.20
   2 -11  -1   29.80    5.00
  -2  11   1   35.00    4.00
  -2  11   1   30.30    4.60
  -1  11   1   18.60    3.80
  -1  11   1   20.70    3.50
   0  11   1   20.20    4.10
   0  11   1   29.60    4.10
   1  11   1   90.99    7.70
  -2 -11  -1    6.30    3.20
   2  11   1   11.50    3.30
  -3 -11  -1   39.20    5.00
   3  11   1   42.10    5.20
  -4 -11  -1   10.30    3.50
   4  11   1   15.10    3.90
  -5 -11  -1   24.00    4.30
   5  11   1   15.80    4.20
  -6 -11  -1    1.30    2.50
   6  11   1    4.20    3.30
  -7 -11  -1   26.70    4.50
   7  11   1   27.40    5.80
   4 -12  -1    1.40    3.50
  -4  12   1    4.00    2.40
  -4  12   1   -1.70    2.30
   3 -12  -1    0.50    2.90
  -3  12   1    2.30    2.40
  -3  12   1    1.40    2.20
  -2  12   1   50.29    5.00
  -2  12   1   46.40    5.30
  -1  12   1   23.60    4.60
  -1  12   1   19.20    3.60
   0  12   1    9.60    3.50
   0  12   1    7.10    2.80
   1  12   1   -1.60    2.20
   2  12   1   49.30    6.00
  -3 -12  -1    4.30    3.10
   3  12   1    3.70    3.10
  -4 -12  -1   22.70    4.40
   4  12   1   35.90    5.60
  -5 -12  -1   -1.70    2.30
   5  12   1    0.10    3.20
  -6 -12  -1    2.50    2.80
   6  12   1    4.80    3.50
  -3  13   1    9.90    3.10
  -3  13   1   16.70    3.90
  -2  13   1   24.00    4.50
  -2  13   1   27.00    4.30
  -1  13   1   -3.20    2.00
  -1  13   1    0.50    2.60
   0  13   1    7.60    3.30
   1  13   1    9.00    3.70
   2  13   1   20.20    4.80
  -3 -13  -1   22.60    4.60
   3  13   1   26.40    5.30
  -4 -13  -1    0.40    2.70
   4  13   1    2.20    3.30
  -2 -13   2   37.20    5.20
  -1 -13   2   -1.60    2.20
   0 -13   2   25.30    4.70
   5  12  -2    1.50    2.90
  -5 -12   2    1.70    2.30
   4  12  -2   15.70    4.40
  -4 -12   2    5.30    2.40
   3  12  -2    2.20    2.50
  -3 -12   2   -0.20    2.00
   2  12  -2    3.50    2.90
  -2 -12   2    2.30    2.30
  -1 -12   2   14.40    3.70
   0 -12   2   20.70    4.40
   4 -12   2   -3.40    2.00
   6  11  -2   -2.20    3.00
  -6 -11   2    3.90    2.30
   5  11  -2    0.60    2.70
  -5 -11   2    0.70    2.10
   4  11  -2    5.20    3.40
  -4 -11   2    5.70    2.50
   3  11  -2   37.80    5.40
  -3 -11   2   46.30    4.90
   2  11  -2    3.00    2.90
  -2 -11   2    2.80    2.60
   1  11  -2    9.20    2.80
  -1 -11   2    3.50    2.70
   0  11  -2   37.10    5.20
   0 -11   2   32.30    5.20
   1 -11   2   18.10    3.90
   3 -11   2    5.60    3.00
  -4  11  -2   28.50    4.00
   4 -11   2   24.90    5.40
  -5  11  -2    5.50    2.50
   5 -11   2    5.80    3.90
   7  10  -2   -0.90    2.50
   7  10  -2    3.90    3.50
   7  10  -2    2.50    3.10
  -7 -10   2    9.00    3.60
  -7 -10   2    0.70    1.90
   6  10  -2   20.50    3.70
   6  10  -2    7.30    3.10
   6  10  -2    3.90    3.10
  -6 -10   2    9.60    2.50
  -6 -10   2   16.60    3.90
   5  10  -2    8.80    3.60
   5  10  -2    4.30    3.20
   5  10  -2    1.60    2.60
  -5 -10   2    7.50    2.40
  -5 -10   2    6.50    2.90
   4  10  -2    0.50    2.40
   4  10  -2    0.20    2.30
   4  10  -2    6.70    3.20
  -4 -10   2    4.20    2.30
   3  10  -2   -0.30    2.30
   3  10  -2    0.40    2.10
  -3 -10   2    0.70    2.20
   2  10  -2  193.38   12.60
   2  10  -2  186.68   12.30
  -2 -10   2  180.58   12.10
   1  10  -2   15.40    3.10
   1  10  -2   13.20    3.30
  -1 -10   2    8.20    2.90
   0  10  -2   12.50    3.20
   0  10  -2   16.00    3.40
   0 -10   2   13.20    3.30
  -1  10  -2   20.20    3.60
  -1  10  -2   19.50    3.50
   1 -10   2   16.60    3.70
  -2  10  -2   26.70    3.90
   2 -10   2   24.30    4.00
  -3  10  -2    6.80    2.60
  -3  10  -2    3.60    2.50
   3 -10   2    3.40    2.50
  -4  10  -2   12.30    3.00
  -4  10  -2   14.90    3.70
   4 -10   2   11.00    3.90
  -5  10  -2   16.90    3.90
  -5  10  -2   29.20    3.80
   5 -10   2    9.90    3.90
  -6  10  -2    2.40    2.60
  -6  10  -2    1.60    2.20
   6 -10   2    4.60    3.20
   8   9  -2    6.60    3.70
   8   9  -2    0.40    3.10
   8   9  -2    6.10    2.80
  -8  -9   2    0.80    1.60
  -8  -9   2    4.40    3.10
   7   9  -2    4.30    2.70
   7   9  -2    0.40    2.80
   7   9  -2    6.40    3.50
  -7  -9   2    1.70    2.10
  -7  -9   2    3.10    2.90
   6   9  -2    0.30    2.80
   6   9  -2   -2.40    2.20
   6   9  -2    1.10    2.30
  -6  -9   2    0.30    2.70
  -6  -9   2    2.30    2.00
   5   9  -2   57.19    5.40
   5   9  -2   58.09    5.90
   5   9  -2   60.09    6.00
  -5  -9   2   63.69    6.00
  -5  -9   2   53.19    5.10
   4   9  -2   10.40    3.10
   4   9  -2    7.90    2.60
   4   9  -2   14.10    3.60
  -4  -9   2   11.70    3.20
  -4  -9   2   11.50    2.60
   3   9  -2   -2.00    1.90
   3   9  -2    0.80    2.20
   3   9  -2   -0.60    1.70
  -3  -9   2   -0.90    1.60
   2   9  -2   82.49    6.50
   2   9  -2   77.89    6.40
   2   9  -2   80.39    6.00
  -2  -9   2   65.39    6.00
   1   9  -2   26.70    3.40
   1   9  -2   28.50    3.30
   1   9  -2   25.60    3.40
  -1  -9   2   25.50    3.70
   0   9  -2   29.80    3.50
   0   9  -2   34.80    3.90
   0  -9   2   29.30    4.30
  -1   9  -2   27.30    3.60
  -1   9  -2   34.40    3.80
   1  -9   2   28.80    3.80
   1  -9   2   31.30    4.20
  -2   9  -2   58.19    5.30
  -2   9  -2   59.49    5.50
  -2   9  -2   63.49    5.40
   2  -9   2   68.79    6.00
   2  -9   2   77.89    6.30
  -3   9  -2   66.99    5.60
  -3   9  -2   69.89    5.80
   3  -9   2   59.09    6.20
  -4   9  -2   24.50    3.40
  -4   9  -2   12.20    3.30
   4  -9   2   12.20    3.50
  -5   9  -2   27.90    3.90
  -5   9  -2   24.40    4.30
   5  -9   2   26.50    5.60
  -6   9  -2   31.40    4.50
  -6   9  -2   22.10    3.60
   6  -9   2   17.60    4.70
  -7   9  -2   -0.90    2.40
  -7   9  -2    1.60    2.20
   7  -9   2    5.70    3.60
   9   8  -2    0.30    2.10
   9   8  -2    5.30    3.40
  -9  -8   2   -2.50    2.30
  -9  -8   2   -1.30    1.50
   8   8  -2   29.70    4.40
   8   8  -2   27.00    5.20
  -8  -8   2   31.30    3.60
  -8  -8   2   25.90    5.10
   7   8  -2    3.70    2.90
   7   8  -2    0.80    2.20
  -7  -8   2    4.80    2.20
  -7  -8   2    7.80    3.40
   6   8  -2    2.80    2.80
   6   8  -2    2.50    2.10
   6   8  -2    1.30    2.60
  -6  -8   2    1.80    1.80
  -6  -8   2    1.30    2.40
   5   8  -2   13.80    2.90
   5   8  -2   13.40    3.50
   5   8  -2   22.20    4.00
  -5  -8   2   18.50    3.80
  -5  -8   2   17.30    3.00
   4   8  -2   66.79    5.40
   4   8  -2   71.39    6.00
   4   8  -2   64.19    6.00
  -4  -8   2   65.69    5.50
  -4  -8   2   75.09    6.10
   3   8  -2   81.59    6.00
   3   8  -2   69.69    6.30
   3   8  -2   94.99    6.80
  -3  -8   2   86.99    6.20
   2   8  -2   96.09    6.90
   2   8  -2   92.09    6.40
   2   8  -2   86.89    6.70
  -2  -8   2   91.99    6.70
   1   8  -2   36.20    3.70
   1   8  -2   30.10    3.20
   1   8  -2   26.40    3.40
  -1  -8   2   28.60    3.50
   0   8  -2  124.09    8.40
   0   8  -2  118.79    8.30
   0   8  -2  135.69    8.20
   0  -8   2  122.79    8.30
   0  -8   2  128.49    8.60
  -1   8  -2    0.90    1.40
  -1   8  -2    3.20    1.70
  -1   8  -2    2.70    1.80
   1  -8   2    1.40    1.70
   1  -8   2    1.70    1.70
  -2   8  -2   51.89    4.50
  -2   8  -2   51.29    4.70
  -2   8  -2   53.59    4.50
   2  -8   2   57.29    5.20
   2  -8   2   47.20    5.00
  -3   8  -2   30.00    3.40
  -3   8  -2   24.70    3.20
  -3   8  -2   22.10    3.20
   3  -8   2   24.60    3.70
   3  -8   2   22.50    4.90
  -4   8  -2   77.89    6.30
  -4   8  -2   70.89    5.70
   4  -8   2   73.29    6.90
  -5   8  -2   16.40    3.50
  -5   8  -2   14.60    2.90
   5  -8   2    6.40    3.40
  -6   8  -2    5.60    2.30
  -6   8  -2    5.10    2.90
   6  -8   2   10.60    4.00
  -7   8  -2    3.10    2.10
  -7   8  -2    0.90    2.70
   7  -8   2    0.90    3.40
  -8   8  -2   -0.70    2.00
  -8   8  -2    4.90    2.90
   8  -8   2    0.20    3.00
   9   7  -2   15.00    4.40
   9   7  -2    8.30    2.80
  -9  -7   2   11.10    3.80
  -9  -7   2    9.60    2.10
   8   7  -2    5.90    3.30
   8   7  -2    6.30    2.50
  -8  -7   2    1.40    1.70
  -8  -7   2    0.50    2.50
   7   7  -2   25.10    4.90
   7   7  -2   18.60    3.20
  -7  -7   2   28.20    4.90
  -7  -7   2   13.10    2.50
   6   7  -2   51.19    5.20
   6   7  -2   45.80    4.40
  -6  -7   2   41.80    3.90
  -6  -7   2   43.50    5.20
   5   7  -2   49.70    4.40
   5   7  -2   55.49    5.20
   5   7  -2   52.69    5.40
  -5  -7   2   50.19    5.20
  -5  -7   2   47.30    4.20
   4   7  -2  111.89    8.10
   4   7  -2  102.59    7.30
   4   7  -2  116.49    8.20
  -4  -7   2  112.19    8.10
  -4  -7   2  110.29    7.40
   3   7  -2  176.78   11.00
   3   7  -2  173.28   10.40
   3   7  -2  178.58   11.00
  -3  -7   2  154.28   10.70
  -3  -7   2  173.18   10.60
   2   7  -2   30.50    3.00
   2   7  -2   27.40    3.30
   2   7  -2   25.30    3.00
  -2  -7   2   29.00    3.20
   1   7  -2   13.90    2.40
   1   7  -2   15.80    2.40
   1   7  -2   13.40    2.60
  -1  -7   2   14.90    2.40
  -1  -7   2   17.40    2.70
   0   7  -2   18.90    2.30
   0   7  -2   16.60    2.50
   0   7  -2   15.80    2.30
   0   7  -2   15.70    2.30
   0  -7   2   18.90    2.40
   0  -7   2   13.30    2.40
  -1   7  -2  376.26   21.90
  -1   7  -2  393.76   22.20
  -1   7  -2  403.86   21.80
  -1   7  -2  404.06   21.90
   1  -7   2  376.16   22.30
   1  -7   2  377.96   22.30
  -2   7  -2    6.90    2.10
  -2   7  -2    7.60    1.90
  -2   7  -2    9.30    2.00
   2  -7   2    9.50    2.40
   2  -7   2    9.70    2.50
  -3   7  -2   24.00    3.00
  -3   7  -2   29.60    3.60
  -3   7  -2   26.10    3.00
   3  -7   2   35.30    4.20
   3  -7   2   28.60    3.60
  -4   7  -2    0.80    1.60
  -4   7  -2    2.80    1.90
  -4   7  -2    1.40    1.60
   4  -7   2   -0.60    1.60
  -5   7  -2  120.39    7.80
  -5   7  -2  100.29    8.20
  -5   7  -2  120.69    8.10
   5  -7   2  112.29    9.20
  -6   7  -2   32.80    4.40
  -6   7  -2   32.20    3.80
   6  -7   2   28.80    4.90
  -7   7  -2   42.00    5.20
  -7   7  -2   36.10    4.30
   7  -7   2   40.30    5.90
  -8   7  -2    7.70    3.60
  -8   7  -2    7.80    2.50
   8  -7   2   11.50    4.40
  -9   7  -2    0.60    2.70
  -9   7  -2    1.30    2.20
   9  -7   2   -1.10    2.70
  10   6  -2    1.80    3.20
  10   6  -2    4.30    2.40
 -10  -6   2    2.60    1.10
 -10  -6   2    6.00    3.50
   9   6  -2   16.90    4.60
   9   6  -2   13.40    3.10
  -9  -6   2   17.70    2.40
  -9  -6   2   19.60    4.20
   8   6  -2   -0.20    2.00
   8   6  -2    1.00    2.40
  -8  -6   2    3.10    1.60
  -8  -6   2    2.30    2.30
   7   6  -2    1.80    1.90
   7   6  -2   -1.90    2.20
  -7  -6   2   -0.60    1.30
  -7  -6   2    1.90    2.20
   6   6  -2    0.20    2.20
   6   6  -2    2.10    1.80
  -6  -6   2    2.00    1.50
  -6  -6   2    0.70    2.20
   5   6  -2   30.90    3.10
   5   6  -2   35.20    4.10
  -5  -6   2   25.60    2.90
  -5  -6   2   28.10    3.70
   4   6  -2   12.40    2.10
   4   6  -2    9.80    2.60
   4   6  -2   15.70    2.80
  -4  -6   2   11.20    2.70
  -4  -6   2   16.00    2.30
   3   6  -2   12.50    2.50
   3   6  -2   18.40    2.40
   3   6  -2   10.60    2.20
  -3  -6   2   10.50    2.20
  -3  -6   2    9.90    2.00
   2   6  -2  244.38   13.80
   2   6  -2  257.37   14.30
   2   6  -2  237.88   14.10
  -2  -6   2  224.58   14.10
  -2  -6   2  242.28   14.00
   1   6  -2    1.50    1.10
   1   6  -2    3.30    1.40
   1   6  -2    3.70    1.50
   1   6  -2    2.10    1.30
  -1  -6   2    1.90    1.30
  -1  -6   2    3.60    1.00
   0   6  -2  155.88    9.70
   0   6  -2  157.28    9.50
   0   6  -2  153.18    9.60
   0   6  -2  176.28    9.60
   0  -6   2  147.29    9.80
   0  -6   2  158.98    9.70
   0  -6   2  173.58    9.80
  -1   6  -2   35.20    3.00
  -1   6  -2   34.80    3.00
  -1   6  -2   28.80    2.80
  -1   6  -2   31.90    3.20
   1  -6   2   32.80    3.30
   1  -6   2   34.60    3.40
   1  -6   2   35.10    3.20
  -2   6  -2  166.28    8.90
  -2   6  -2  148.49    9.10
  -2   6  -2  142.59    8.90
  -2   6  -2  140.79    8.80
   2  -6   2  136.49    9.20
   2  -6   2  137.89    9.10
   2  -6   2  136.79    9.50
  -3   6  -2   13.00    2.00
  -3   6  -2   11.70    2.40
  -3   6  -2   17.00    2.40
   3  -6   2   16.60    2.80
   3  -6   2    8.80    2.30
   3  -6   2   15.80    2.70
  -4   6  -2   26.30    3.50
  -4   6  -2   22.10    2.80
  -4   6  -2   24.40    2.80
   4  -6   2   28.50    4.00
   4  -6   2   24.30    3.20
   4  -6   2   21.10    4.50
  -5   6  -2   29.10    3.50
  -5   6  -2   40.30    4.20
  -5   6  -2   43.50    3.70
   5  -6   2   40.00    4.00
   5  -6   2   25.40    4.20
  -6   6  -2    4.20    1.90
  -6   6  -2    5.90    2.30
  -6   6  -2    5.20    2.40
   6  -6   2    4.60    2.70
   6  -6   2    5.80    2.70
  -7   6  -2   50.99    4.60
  -7   6  -2   47.00    5.40
   7  -6   2   44.90    6.30
  -8   6  -2    0.00    2.60
  -8   6  -2    0.40    1.70
   8  -6   2   -2.50    2.50
  -9   6  -2   16.20    4.50
  -9   6  -2   32.80    3.80
   9  -6   2   20.90    5.40
  10   5  -2    2.30    2.40
  10   5  -2    1.00    2.80
 -10  -5   2   -0.40    2.90
   9   5  -2   -0.10    2.90
   9   5  -2   -0.50    2.00
  -9  -5   2    3.60    1.40
  -9  -5   2   -0.50    2.30
   8   5  -2   12.00    3.70
   8   5  -2   10.00    2.60
  -8  -5   2   10.80    3.20
  -8  -5   2   11.00    2.00
   7   5  -2   -1.50    1.40
   7   5  -2   -1.20    1.90
  -7  -5   2    0.30    1.30
  -7  -5   2    0.50    2.30
   6   5  -2   15.70    3.30
   6   5  -2   18.60    2.70
  -6  -5   2   14.50    3.10
  -6  -5   2   18.20    2.40
   5   5  -2   38.40    3.90
   5   5  -2   31.50    3.20
  -5  -5   2   37.30    4.00
  -5  -5   2   32.30    3.00
   4   5  -2  136.49    9.10
   4   5  -2  161.48    8.60
  -4  -5   2  141.59    9.30
  -4  -5   2  129.19    8.40
   3   5  -2    2.70    1.20
   3   5  -2    0.60    1.50
   3   5  -2    3.70    1.40
  -3  -5   2    1.90    1.10
  -3  -5   2    2.10    1.40
   2   5  -2   15.90    2.10
   2   5  -2   19.30    2.30
   2   5  -2   21.80    2.10
   2   5  -2   19.80    2.00
  -2  -5   2   15.50    2.10
  -2  -5   2   13.70    2.00
  -2  -5   2   21.00    1.50
   1   5  -2 1082.39   55.99
   1   5  -2 1024.60   55.99
   1   5  -2 1059.79   55.69
   1   5  -2 1073.29   55.79
  -1  -5   2 1006.30   55.59
  -1  -5   2 1035.40   55.79
  -1  -5   2  988.90   55.89
   0   5  -2   48.10    3.70
   0   5  -2   51.29    3.70
   0   5  -2   52.79    4.00
   0   5  -2   51.29    3.60
   0  -5   2   57.99    3.90
   0  -5   2   48.70    3.90
   0  -5   2   55.79    3.90
  -1   5  -2  524.75   28.40
  -1   5  -2  531.05   28.70
  -1   5  -2  516.35   28.40
  -1   5  -2  509.45   28.40
   1  -5   2  484.35   28.80
   1  -5   2  546.35   28.70
   1  -5   2  530.15   28.90
  -2   5  -2   19.20    2.20
  -2   5  -2   20.30    2.10
  -2   5  -2   18.70    2.10
  -2   5  -2   22.70    2.50
   2  -5   2   21.40    2.80
   2  -5   2   21.40    2.70
   2  -5   2   21.20    2.40
  -3   5  -2  273.97   15.50
  -3   5  -2  260.67   15.50
  -3   5  -2  251.07   15.70
  -3   5  -2  283.07   15.50
   3  -5   2  287.97   15.90
   3  -5   2  283.87   16.60
   3  -5   2  278.77   16.10
  -4   5  -2   88.39    6.00
  -4   5  -2   92.09    6.60
  -4   5  -2   79.89    6.00
   4  -5   2  100.19    6.50
   4  -5   2   91.29    7.20
   4  -5   2   91.39    6.60
  -5   5  -2  112.39    8.30
  -5   5  -2  115.79    8.20
  -5   5  -2  132.39    8.00
   5  -5   2  126.29    9.40
   5  -5   2  128.79    8.30
  -6   5  -2    2.90    1.70
  -6   5  -2    0.30    1.70
  -6   5  -2    1.90    1.60
   6  -5   2    2.00    1.90
   6  -5   2    5.60    2.90
  -7   5  -2    8.30    2.30
  -7   5  -2   12.00    3.00
  -7   5  -2    8.10    2.80
   7  -5   2    7.60    3.40
   7  -5   2    8.00    2.60
  -8   5  -2   10.40    2.30
  -8   5  -2   11.20    3.40
   8  -5   2    5.60    3.30
  -9   5  -2   33.50    3.70
  -9   5  -2   31.70    4.80
   9  -5   2   29.50    6.20
 -10   5  -2    2.30    2.30
 -10   5  -2    2.30    2.60
  10  -5   2   10.40    4.30
  10   4  -2    1.80    3.20
  10   4  -2    1.90    2.30
 -10  -4   2    3.90    2.80
   9   4  -2    5.20    2.30
   9   4  -2    6.20    3.20
  -9  -4   2   10.30    3.50
  -9  -4   2    5.10    1.30
   8   4  -2   30.30    3.70
   8   4  -2   34.80    5.10
  -8  -4   2   37.50    4.90
  -8  -4   2   29.50    2.80
   7   4  -2   40.40    5.10
   7   4  -2   52.09    4.20
  -7  -4   2   47.20    5.10
  -7  -4   2   44.90    3.50
   6   4  -2    0.80    1.40
   6   4  -2   -0.20    1.70
  -6  -4   2    2.10    1.20
  -6  -4   2    3.00    1.90
   5   4  -2    2.90    1.80
   5   4  -2    2.20    1.30
  -5  -4   2    0.20    1.10
  -5  -4   2    1.30    1.70
   4   4  -2  342.97   18.20
   4   4  -2  318.67   18.80
  -4  -4   2  304.67   18.90
  -4  -4   2  338.97   18.10
   3   4  -2    3.80    1.30
   3   4  -2    4.30    1.10
  -3  -4   2    6.60    1.10
  -3  -4   2    4.10    1.50
   2   4  -2    6.90    1.20
   2   4  -2    7.30    1.80
   2   4  -2    5.80    1.40
  -2  -4   2    6.20    0.70
  -2  -4   2    7.30    1.40
  -2  -4   2    8.70    1.70
   1   4  -2   78.69    5.30
   1   4  -2   81.39    5.10
   1   4  -2   82.49    5.00
   1   4  -2   80.09    4.90
  -1  -4   2   78.39    5.20
  -1  -4   2   84.49    4.90
   0   4  -2 1133.89   61.69
   0   4  -2 1199.78   61.79
   0   4  -2 1100.39   61.99
   0   4  -2 1180.78   61.79
   0  -4   2 1116.69   61.99
   0  -4   2 1159.68   61.89
   0  -4   2 1196.38   61.99
  -1   4  -2   24.40    2.30
  -1   4  -2   20.20    1.90
  -1   4  -2   22.40    2.10
  -1   4  -2   24.70    2.10
   1  -4   2   19.60    2.20
   1  -4   2   23.30    2.30
   1  -4   2   24.70    2.40
  -2   4  -2    4.20    1.10
  -2   4  -2    3.90    1.00
  -2   4  -2    1.10    0.80
  -2   4  -2    3.50    1.30
   2  -4   2    2.30    1.30
   2  -4   2    2.90    1.40
   2  -4   2    4.60    1.30
  -3   4  -2    2.40    1.10
  -3   4  -2    3.70    1.20
  -3   4  -2    4.20    1.50
  -3   4  -2    3.50    1.20
   3  -4   2    2.70    1.50
   3  -4   2    3.00    1.50
   3  -4   2    0.50    1.30
  -4   4  -2  560.84   31.00
  -4   4  -2  557.64   31.20
  -4   4  -2  540.45   31.40
   4  -4   2  583.54   31.60
   4  -4   2  579.14   32.20
   4  -4   2  585.44   31.40
  -5   4  -2    4.60    2.00
  -5   4  -2    2.70    1.40
  -5   4  -2    3.60    1.60
   5  -4   2    2.00    1.60
   5  -4   2    4.60    2.30
  -6   4  -2  144.29    9.50
  -6   4  -2  157.78   10.40
  -6   4  -2  154.48   10.30
   6  -4   2  166.68   11.40
   6  -4   2  159.78   10.10
  -7   4  -2   55.69    4.70
  -7   4  -2   58.19    5.50
  -7   4  -2   58.79    5.50
   7  -4   2   63.19    5.70
   7  -4   2   57.99    5.30
   7  -4   2   60.69    6.60
  -8   4  -2   20.60    4.10
  -8   4  -2   20.90    4.10
  -8   4  -2   21.70    3.00
   8  -4   2   15.30    4.30
   8  -4   2   16.70    3.30
   8  -4   2   12.00    3.30
  -9   4  -2   -0.20    1.70
  -9   4  -2    4.20    3.10
   9  -4   2    5.00    3.60
 -10   4  -2   11.60    4.00
 -10   4  -2   15.30    3.00
  10  -4   2   18.90    5.30
  11   3  -2   -0.80    2.20
  10   3  -2    0.50    2.80
  10   3  -2    1.70    2.50
 -10  -3   2    5.10    3.10
   9   3  -2    4.80    3.00
   9   3  -2    5.20    2.20
  -9  -3   2    2.20    1.10
  -9  -3   2    2.90    2.40
   8   3  -2   -3.50    1.70
   8   3  -2   -1.20    1.60
  -8  -3   2    0.60    2.30
  -8  -3   2    0.80    1.20
   7   3  -2    6.30    1.90
   7   3  -2    4.00    2.40
  -7  -3   2    7.30    1.60
  -7  -3   2    6.50    2.50
   6   3  -2   32.00    3.70
   6   3  -2   27.50    2.90
  -6  -3   2   28.80    2.60
  -6  -3   2   25.20    3.60
   5   3  -2    0.20    1.30
   5   3  -2   -0.40    1.10
  -5  -3   2    1.30    1.00
  -5  -3   2    0.30    1.30
   4   3  -2   12.50    1.70
  -4  -3   2   17.00    1.70
  -4  -3   2   14.10    2.20
   3   3  -2  212.88   13.00
   3   3  -2  224.08   12.50
  -3  -3   2  240.18   12.40
  -3  -3   2  221.88   12.50
  -3  -3   2  225.98   13.20
   2   3  -2  742.83   39.90
   2   3  -2  734.53   39.50
  -2  -3   2  745.73   39.60
  -2  -3   2  777.72   39.50
  -2  -3   2  690.93   40.00
   1   3  -2  203.68   11.80
   1   3  -2  214.68   12.20
   1   3  -2  218.28   12.00
  -1  -3   2  204.88   12.10
  -1  -3   2  216.28   12.00
  -1  -3   2  224.68   11.80
   0   3  -2  389.86   21.40
   0   3  -2  364.16   21.30
   0   3  -2  414.06   21.40
   0   3  -2  408.46   21.70
   0  -3   2  388.36   21.50
   0  -3   2  408.46   21.60
  -1   3  -2  875.21   47.70
  -1   3  -2  887.91   47.90
  -1   3  -2  908.21   47.60
  -1   3  -2  878.61   47.60
   1  -3   2  879.01   48.10
   1  -3   2  922.91   48.00
   1  -3   2  885.71   47.80
  -2   3  -2   18.20    1.80
  -2   3  -2   18.50    1.70
  -2   3  -2   17.70    1.70
  -2   3  -2   16.20    1.90
   2  -3   2   17.00    2.20
   2  -3   2   20.10    2.00
   2  -3   2   20.20    2.20
  -3   3  -2  147.89    9.10
  -3   3  -2  151.48    9.40
  -3   3  -2  158.48    9.00
  -3   3  -2  149.29    9.10
   3  -3   2  165.48   10.00
   3  -3   2  172.28    9.40
   3  -3   2  154.38    9.50
  -4   3  -2    3.30    1.20
  -4   3  -2    5.60    1.40
  -4   3  -2    4.20    1.60
  -4   3  -2    4.60    1.40
   4  -3   2    5.10    1.70
   4  -3   2    6.10    1.70
   4  -3   2    8.10    1.90
  -5   3  -2  158.38   10.10
  -5   3  -2  160.78   10.60
  -5   3  -2  171.68   10.80
   5  -3   2  159.28   11.20
   5  -3   2  189.08   10.70
   5  -3   2  194.78   10.70
  -6   3  -2    7.50    2.20
  -6   3  -2   10.00    2.50
  -6   3  -2    8.20    1.90
   6  -3   2    7.30    2.60
   6  -3   2    6.70    2.10
   6  -3   2   11.50    2.60
  -7   3  -2   95.29    6.30
  -7   3  -2   86.19    7.10
  -7   3  -2   92.09    7.10
   7  -3   2   87.29    6.50
   7  -3   2   81.69    6.80
   7  -3   2   91.39    7.90
  -8   3  -2    1.30    1.50
  -8   3  -2    0.40    2.00
  -8   3  -2    3.40    2.40
   8  -3   2   -0.60    1.80
   8  -3   2    1.00    2.80
   8  -3   2    1.70    2.00
  -9   3  -2    2.50    1.80
  -9   3  -2    2.60    2.60
  -9   3  -2   -3.00    2.00
   9  -3   2    2.00    2.00
   9  -3   2    3.00    3.20
   9  -3   2   -0.90    2.00
 -10   3  -2    1.40    2.00
 -10   3  -2   -2.20    2.50
  10  -3   2    0.00    3.00
  11   2  -2   -0.40    2.20
  11   2  -2   -0.40    2.80
 -11  -2   2   -0.90    2.70
  10   2  -2    0.10    2.50
  10   2  -2    4.20    2.30
 -10  -2   2   -0.90    2.20
   9   2  -2   34.40    4.80
   9   2  -2   33.30    3.80
  -9  -2   2   35.90    4.90
   8   2  -2    2.20    1.80
   8   2  -2    5.30    2.50
  -8  -2   2    3.50    1.10
  -8  -2   2    5.70    2.60
   7   2  -2    3.10    2.20
   7   2  -2    4.30    1.60
  -7  -2   2    4.40    2.20
  -7  -2   2    3.10    1.00
   6   2  -2   24.60    2.60
   6   2  -2   24.40    3.40
  -6  -2   2   28.30    2.20
  -6  -2   2   26.00    3.30
   5   2  -2  127.99    9.10
   5   2  -2  149.69    8.40
   5   2  -2  144.99    8.50
  -5  -2   2  134.99    8.00
  -5  -2   2  121.99    9.00
  -5  -2   2  157.18    8.10
   4   2  -2   30.10    2.30
   4   2  -2   25.00    2.80
   4   2  -2   20.20    2.30
   4   2  -2   32.20    2.30
  -4  -2   2   31.50    2.20
  -4  -2   2   30.20    3.10
  -4  -2   2   32.90    2.10
   3   2  -2   42.80    2.60
   3   2  -2   36.00    2.60
   3   2  -2   39.20    3.10
   3   2  -2   36.50    2.60
  -3  -2   2   43.00    2.50
  -3  -2   2   38.70    2.50
  -3  -2   2   33.50    3.10
   2   2  -2 1830.52  101.29
   2   2  -2 1821.12  100.89
  -2  -2   2 2041.60  100.79
  -2  -2   2 1889.61  101.39
  -2  -2   2 1925.01  100.89
   1   2  -2  342.77   18.70
   1   2  -2  330.97   18.90
   1   2  -2  331.57   18.50
  -1  -2   2  334.77   18.90
  -1  -2   2  361.96   18.60
  -1  -2   2  360.76   18.50
   0   2  -2  221.18   11.90
   0   2  -2  210.88   11.50
   0   2  -2  217.08   11.50
   0  -2   2  210.18   11.70
   0  -2   2  199.68   11.70
  -1   2  -2    6.20    1.00
  -1   2  -2    6.50    1.00
  -1   2  -2    8.30    1.30
  -1   2  -2    7.90    0.80
   1  -2   2   10.50    1.30
   1  -2   2    9.30    1.40
   1  -2   2    8.60    1.20
  -2   2  -2  903.81   46.80
  -2   2  -2  864.91   46.80
  -2   2  -2  894.11   47.10
  -2   2  -2  869.11   46.70
   2  -2   2  856.01   46.90
   2  -2   2  835.52   47.00
   2  -2   2  899.71   47.40
  -3   2  -2   58.99    4.00
  -3   2  -2   53.49    3.90
  -3   2  -2   60.49    3.90
  -3   2  -2   63.89    4.30
   3  -2   2   57.59    4.50
   3  -2   2   58.49    4.20
   3  -2   2   64.79    4.20
  -4   2  -2   40.00    3.20
  -4   2  -2   32.20    2.70
  -4   2  -2   34.20    2.80
  -4   2  -2   34.60    3.10
   4  -2   2   34.50    3.00
   4  -2   2   32.00    3.30
   4  -2   2   34.60    3.00
  -5   2  -2   34.30    2.90
  -5   2  -2   36.50    3.60
  -5   2  -2   31.10    3.30
   5  -2   2   36.80    3.40
   5  -2   2   32.00    3.70
   5  -2   2   33.50    3.20
   5  -2   2   36.00    3.50
  -6   2  -2   98.69    7.20
  -6   2  -2  105.19    6.60
  -6   2  -2   98.29    7.30
   6  -2   2   93.79    6.80
   6  -2   2  103.79    7.20
   6  -2   2  102.39    7.70
  -7   2  -2    5.00    2.50
  -7   2  -2    5.00    2.30
  -7   2  -2    6.90    1.80
   7  -2   2    6.80    2.70
   7  -2   2    1.30    1.60
   7  -2   2    7.20    2.60
  -8   2  -2   54.29    5.70
  -8   2  -2   68.69    5.10
  -8   2  -2   52.79    5.50
   8  -2   2   73.89    7.00
   8  -2   2   67.39    6.00
   8  -2   2   57.79    5.20
  -9   2  -2    2.70    2.50
  -9   2  -2    4.90    1.90
   9  -2   2    5.60    2.90
   9  -2   2    3.70    3.00
   9  -2   2    1.50    2.20
 -10   2  -2    0.00    1.60
 -10   2  -2   -3.20    2.30
  10  -2   2   -2.10    2.70
  10  -2   2   -2.20    2.30
  11   1  -2    6.10    3.30
  11   1  -2   -2.00    2.00
 -11  -1   2    1.00    2.70
  10   1  -2    5.10    2.30
  10   1  -2    0.80    3.20
 -10  -1   2    8.30    3.10
   9   1  -2    1.20    2.70
   9   1  -2   -0.30    1.70
  -9  -1   2    0.30    2.30
   8   1  -2   34.60    4.40
   8   1  -2   27.80    3.40
  -8  -1   2   33.20    4.50
  -8  -1   2   29.40    2.30
   7   1  -2    5.40    2.30
   7   1  -2    2.70    1.70
  -7  -1   2    3.80    1.10
  -7  -1   2    5.80    2.30
   6   1  -2   20.10    2.30
   6   1  -2   24.40    3.30
   6   1  -2   17.60    2.50
  -6  -1   2   19.30    1.80
  -6  -1   2   26.40    2.60
  -6  -1   2   18.40    2.90
   5   1  -2   50.69    4.60
   5   1  -2   54.39    3.80
   5   1  -2   53.89    4.20
  -5  -1   2   63.49    3.50
  -5  -1   2   56.99    4.60
  -5  -1   2   51.49    3.40
   4   1  -2  188.48   10.50
   4   1  -2  180.18   10.90
   4   1  -2  177.48   10.00
   4   1  -2  187.98   10.00
  -4  -1   2  191.38    9.80
  -4  -1   2  157.18    9.70
  -4  -1   2  168.08   10.80
  -4  -1   2  183.78   10.90
   3   1  -2    1.00    0.60
   3   1  -2    0.50    0.90
   3   1  -2   -0.10    0.50
   3   1  -2    0.30    0.50
  -3  -1   2    0.40    0.40
  -3  -1   2    1.40    1.20
  -3  -1   2    1.70    1.10
  -3  -1   2    0.50    0.40
   2   1  -2  355.26   19.40
   2   1  -2  336.27   19.70
   2   1  -2  370.66   19.20
  -2  -1   2  364.56   19.80
  -2  -1   2  363.56   19.40
   1   1  -2 4220.38  244.08
   1   1  -2 4388.46  244.08
   1   1  -2 4463.95  244.38
  -1  -1   2 4833.92  244.28
  -1  -1   2 4671.43  243.98
  -1  -1   2 5126.09  244.48
   0   1  -2 1769.12   95.09
   0   1  -2 1773.92   95.39
   0  -1   2 1812.02   95.29
   0  -1   2 1827.22   95.19
  -1   1  -2   18.50    1.60
  -1   1  -2   19.10    1.40
  -1   1  -2   19.00    1.40
   1  -1   2   19.80    1.50
   1  -1   2   19.20    1.80
  -2   1  -2   34.20    2.30
  -2   1  -2   35.70    2.20
  -2   1  -2   30.30    2.20
  -2   1  -2   30.00    2.40
   2  -1   2   29.80    2.40
   2  -1   2   29.70    2.30
   2  -1   2   28.80    2.60
  -3   1  -2  474.25   27.20
  -3   1  -2  488.55   26.90
  -3   1  -2  486.95   27.10
  -3   1  -2  511.65   26.90
   3  -1   2  507.95   27.20
   3  -1   2  513.85   27.20
   3  -1   2  506.55   27.10
   3  -1   2  490.05   27.50
  -4   1  -2   54.49    3.60
  -4   1  -2   48.80    3.60
  -4   1  -2   47.30    3.90
  -4   1  -2   51.79    4.00
   4  -1   2   55.89    4.30
   4  -1   2   56.59    3.90
   4  -1   2   52.29    3.90
   4  -1   2   56.59    4.00
  -5   1  -2  248.28   14.50
  -5   1  -2  223.28   14.40
  -5   1  -2  241.18   14.00
   5  -1   2  256.97   14.30
   5  -1   2  250.87   14.50
   5  -1   2  252.77   14.20
   5  -1   2  247.88   14.90
  -6   1  -2    6.30    1.90
  -6   1  -2   15.20    2.80
  -6   1  -2    7.70    1.60
   6  -1   2   13.20    2.60
   6  -1   2    8.80    1.90
   6  -1   2   11.90    2.80
  -7   1  -2   77.89    6.40
  -7   1  -2   83.19    5.80
   7  -1   2   74.29    6.40
   7  -1   2   89.89    7.20
   7  -1   2   82.79    6.00
  -8   1  -2   11.00    3.10
  -8   1  -2    5.70    1.90
   8  -1   2   10.00    3.40
   8  -1   2   11.20    2.50
   8  -1   2    6.50    2.60
  -9   1  -2   18.60    3.90
  -9   1  -2   25.20    3.30
   9  -1   2   17.60    3.90
   9  -1   2   19.40    3.50
   9  -1   2   23.20    4.90
 -10   1  -2    5.80    3.30
 -10   1  -2    1.00    1.70
  10  -1   2   -0.10    2.50
  10  -1   2   -1.90    2.20
 -11   1  -2   10.70    4.10
 -11   1  -2    7.60    2.30
  11  -1   2    7.40    3.50
  11   0  -2    2.20    2.20
  11   0  -2    7.80    3.30
 -11   0   2    9.60    3.70
  10   0  -2    0.20    2.60
  10   0  -2    0.30    2.10
 -10   0   2    2.00    2.90
   9   0  -2   -0.20    1.80
   9   0  -2   -2.10    2.30
  -9   0   2    1.00    2.40
   8   0  -2   -0.20    2.20
   8   0  -2   -1.00    1.40
  -8   0   2   -2.70    1.90
  -8   0   2    0.30    0.80
   7   0  -2   76.09    6.20
   7   0  -2   74.89    6.10
  -7   0   2   73.79    6.00
  -7   0   2   61.29    5.70
  -7   0   2   68.89    4.30
   6   0  -2    2.40    1.70
   6   0  -2    1.80    1.80
   6   0  -2    3.20    1.10
  -6   0   2    5.30    2.00
  -6   0   2    2.10    1.70
  -6   0   2    3.70    1.00
  -6   0   2    2.00    0.80
   5   0  -2   15.20    1.80
   5   0  -2   19.60    2.60
   5   0  -2   17.00    2.30
  -5   0   2   15.80    2.50
  -5   0   2   17.30    1.40
  -5   0   2   18.80    3.00
  -5   0   2   20.00    1.60
   4   0  -2  338.77   19.00
   4   0  -2  321.07   18.30
   4   0  -2  351.56   18.30
  -4   0   2  363.06   18.10
  -4   0   2  329.37   19.20
  -4   0   2  313.27   18.00
  -4   0   2  329.77   19.00
   3   0  -2  351.26   20.20
   3   0  -2  360.66   19.40
   3   0  -2  348.67   19.90
   3   0  -2  352.26   19.40
  -3   0   2  362.46   20.10
  -3   0   2  388.36   20.20
   2   0  -2 1807.52   99.29
   2   0  -2 1871.71   99.79
   2   0  -2 1747.63   99.29
  -2   0   2 2050.29   99.89
  -2   0   2 1932.61   99.99
  -2   0   2 1858.11   99.89
  -1   0   2 2345.07  127.69
  -1   0   2 2444.76  127.69
  -1   0   2 2434.66  127.69
   0   0  -2  200.18   10.50
   0   0  -2  184.08   10.30
   0   0   2  198.08   10.30
   0   0   2  201.28   10.70
   0   0   2  185.48   10.30
  -1   0  -2    8.80    0.90
  -1   0  -2    9.90    0.90
   1   0   2    9.50    0.90
   1   0   2    8.10    1.00
  -2   0  -2  367.86   20.70
  -2   0  -2  378.76   20.80
  -2   0  -2  421.16   20.60
   2   0   2  388.16   20.80
   2   0   2  356.26   20.70
   2   0   2  363.76   21.00
   2   0   2  398.86   20.70
  -3   0  -2  340.57   18.20
  -3   0  -2  308.97   18.40
  -3   0  -2  335.77   18.10
   3   0   2  322.27   18.20
   3   0   2  336.57   18.30
   3   0   2  327.57   18.60
   3   0   2  348.97   18.40
  -4   0  -2  707.03   38.80
  -4   0  -2  744.93   38.30
  -4   0  -2  683.33   38.40
   4   0   2  695.73   38.50
   4   0   2  734.63   39.00
   4   0   2  687.83   38.70
   4   0   2  728.23   38.60
  -5   0  -2   63.19    4.20
  -5   0  -2   58.69    4.20
  -5   0  -2   56.99    4.60
   5   0   2   60.99    4.40
   5   0   2   58.99    4.90
   5   0   2   60.69    4.50
   5   0   2   66.79    4.80
  -6   0  -2  196.28   13.00
  -6   0  -2  192.88   12.40
   6   0   2  230.58   13.30
   6   0   2  228.58   13.50
   6   0   2  233.88   12.80
  -7   0  -2   15.00    3.00
  -7   0  -2   11.20    2.20
   7   0   2   14.60    3.20
   7   0   2   12.00    2.80
   7   0   2   14.60    2.70
  -8   0  -2   36.90    4.50
  -8   0  -2   40.40    3.70
   8   0   2   38.30    4.50
   8   0   2   35.10    4.10
   8   0   2   43.10    5.10
  -9   0  -2   -0.50    1.40
  -9   0  -2   -1.50    2.00
   9   0   2    0.60    2.20
   9   0   2   -0.60    2.40
   9   0   2    1.70    2.10
 -10   0  -2    2.40    1.80
 -10   0  -2    1.30    2.60
  10   0   2    3.60    2.60
  10   0   2    2.30    3.00
 -11   0  -2    1.70    2.70
 -11   0  -2   -2.20    1.40
  11   0   2   -1.90    2.30
  11  -1  -2   -0.30    2.30
  11  -1  -2    0.40    2.50
 -11   1   2   -0.40    2.20
  10  -1  -2   12.60    4.20
  10  -1  -2    3.70    2.20
 -10   1   2    8.00    3.50
   9  -1  -2   -0.40    1.80
   9  -1  -2   -0.60    2.50
  -9   1   2    0.40    2.20
   8  -1  -2    7.50    2.90
   8  -1  -2    3.60    2.50
   8  -1  -2    2.60    1.50
  -8   1   2    3.70    0.90
  -8   1   2    7.40    2.70
  -8   1   2    2.30    2.40
   7  -1  -2    4.80    2.40
   7  -1  -2    9.70    2.80
   7  -1  -2    4.10    1.50
  -7   1   2    7.40    2.80
  -7   1   2    8.80    2.50
  -7   1   2    7.60    1.20
   6  -1  -2   35.10    4.00
   6  -1  -2   39.50    4.10
   6  -1  -2   35.00    3.00
  -6   1   2   38.60    4.10
  -6   1   2   30.50    2.30
  -6   1   2   37.30    3.70
   5  -1  -2    2.40    1.50
   5  -1  -2    1.50    1.00
   5  -1  -2    4.00    1.70
  -5   1   2    2.40    0.70
  -5   1   2    3.80    1.00
  -5   1   2    1.40    1.30
  -5   1   2    3.00    1.70
   4  -1  -2   56.69    4.40
   4  -1  -2   41.00    3.30
   4  -1  -2   49.50    3.50
  -4   1   2   64.89    3.30
  -4   1   2   53.59    4.20
  -4   1   2   53.19    4.10
  -4   1   2   57.79    3.20
   3  -1  -2   91.19    5.80
   3  -1  -2   82.99    5.00
   3  -1  -2   88.79    4.90
  -3   1   2   86.79    5.50
  -3   1   2   87.29    5.70
  -3   1   2   84.29    4.70
   2  -1  -2 8280.37  493.65
   2  -1  -2 8745.03  493.65
   2  -1  -2 9999.00  494.45
  -2   1   2 9563.04  494.35
  -2   1   2 9528.45  494.25
  -2   1   2 9939.71  494.25
  -1   1   2  938.31   52.69
  -1   1   2 1005.50   52.79
  -1   1   2 1028.20   52.99
   0  -1  -2   -0.30    0.30
   0   1   2    0.10    0.40
   0   1   2   -0.10    0.20
   0   1   2   -0.30    0.50
  -1  -1  -2   16.90    1.30
  -1  -1  -2   18.50    1.30
   1   1   2   17.00    1.30
   1   1   2   16.50    1.50
   1   1   2   17.90    1.40
  -2  -1  -2 2272.37  121.49
  -2  -1  -2 2363.56  121.39
  -2  -1  -2 2294.57  121.39
   2   1   2 2272.97  121.39
   2   1   2 2315.77  121.39
   2   1   2 2295.67  121.59
   2   1   2 2200.58  121.39
  -3  -1  -2  166.58   10.40
  -3  -1  -2  190.78   10.20
  -3  -1  -2  182.98   10.20
   3   1   2  184.88   10.30
   3   1   2  175.78   10.40
   3   1   2  182.08   10.20
   3   1   2  181.18   10.30
  -4  -1  -2   68.29    4.60
  -4  -1  -2   62.09    4.20
  -4  -1  -2   63.89    4.20
   4   1   2   63.39    4.60
   4   1   2   60.39    4.40
   4   1   2   65.89    4.50
   4   1   2   64.19    4.30
  -5  -1  -2  661.53   35.90
  -5  -1  -2  650.53   36.40
   5   1   2  664.93   36.00
   5   1   2  620.94   36.40
   5   1   2  690.73   36.20
   5   1   2  680.23   36.40
  -6  -1  -2    2.50    1.70
  -6  -1  -2    4.40    1.50
   6   1   2    6.70    2.20
   6   1   2    7.70    2.10
   6   1   2    3.50    1.60
  -7  -1  -2   14.00    3.10
  -7  -1  -2   17.70    2.50
   7   1   2    9.70    2.70
   7   1   2   17.70    3.20
   7   1   2   10.10    2.30
  -8  -1  -2   19.40    2.90
  -8  -1  -2   23.00    4.00
   8   1   2   20.90    3.40
   8   1   2   22.30    4.10
   8   1   2   26.80    3.90
  -9  -1  -2   10.00    3.30
  -9  -1  -2   11.10    2.40
   9   1   2    9.20    2.70
   9   1   2   14.90    3.60
 -10  -1  -2    1.00    1.60
 -10  -1  -2    1.20    2.70
  10   1   2   -1.90    2.70
  10   1   2   -1.50    1.90
 -11  -1  -2   -2.10    1.60
 -11  -1  -2    0.20    3.00
  11   1   2   -2.00    2.40
  11  -2  -2    0.60    2.70
  11  -2  -2    3.00    2.10
 -11   2   2    3.60    3.40
  10  -2  -2    5.10    3.10
  10  -2  -2    5.70    2.50
 -10   2   2    3.90    2.90
 -10   2   2    4.80    2.80
   9  -2  -2    7.30    3.30
   9  -2  -2    1.70    1.50
   9  -2  -2    2.20    2.40
  -9   2   2   -0.30    2.00
  -9   2   2    2.40    2.40
  -9   2   2    3.90    0.90
   8  -2  -2    2.80    2.40
   8  -2  -2    0.20    1.40
   8  -2  -2    1.30    2.30
  -8   2   2   -0.10    1.80
  -8   2   2    3.10    2.50
  -8   2   2   -0.20    0.80
   7  -2  -2   11.90    3.40
   7  -2  -2   10.40    2.10
   7  -2  -2    5.50    2.40
  -7   2   2    2.20    1.90
  -7   2   2   11.00    3.20
  -7   2   2    6.70    1.20
   6  -2  -2    4.80    2.10
   6  -2  -2    1.90    1.60
   6  -2  -2    4.10    1.40
  -6   2   2    0.70    1.70
  -6   2   2    3.40    0.90
  -6   2   2    4.50    2.20
   5  -2  -2  191.38   12.30
   5  -2  -2  190.98   11.10
  -5   2   2  179.28   10.60
  -5   2   2  191.58   11.70
  -5   2   2  181.68   11.90
  -5   2   2  217.38   10.80
   4  -2  -2  372.26   20.80
   4  -2  -2  461.45   21.60
   4  -2  -2  370.36   21.90
  -4   2   2  411.46   20.60
  -4   2   2  351.76   20.50
  -4   2   2  358.86   21.30
  -4   2   2  355.66   21.50
   3  -2  -2  155.78    8.80
   3  -2  -2  146.89    8.90
   3  -2  -2  169.78    9.90
  -3   2   2  154.08    9.40
  -3   2   2  166.98    9.30
  -3   2   2  161.68    8.60
  -3   2   2  152.78    8.70
   2  -2  -2   75.99    4.80
   2  -2  -2   83.79    4.90
   2  -2  -2   90.89    5.80
  -2   2   2   86.39    5.40
  -2   2   2   87.29    4.80
  -2   2   2   94.29    5.30
  -2   2   2   89.49    4.80
   1  -2  -2  879.91   51.89
   1  -2  -2  950.20   51.29
  -1   2   2  998.80   51.19
  -1   2   2  977.80   51.39
  -1   2   2  922.21   51.89
  -1   2   2 1009.80   51.29
  -1   2   2 1011.60   51.59
   0  -2  -2  100.09    5.90
   0   2   2  105.49    5.80
   0   2   2  110.09    6.10
   0   2   2  106.19    6.30
  -1  -2  -2  261.77   14.20
  -1  -2  -2  263.87   14.00
  -1  -2  -2  252.97   14.10
   1   2   2  259.77   14.10
   1   2   2  260.37   14.30
   1   2   2  256.57   14.20
  -2  -2  -2 1565.04   80.39
  -2  -2  -2 1522.65   80.29
  -2  -2  -2 1500.25   80.39
   2   2   2 1455.15   80.19
   2   2   2 1564.74   80.39
   2   2   2 1500.75   80.39
   2   2   2 1459.75   80.39
  -3  -2  -2   12.20    1.50
  -3  -2  -2   16.70    1.60
  -3  -2  -2   11.10    1.60
   3   2   2   12.00    1.50
   3   2   2   16.70    1.70
   3   2   2   15.60    1.70
   3   2   2   14.90    1.60
  -4  -2  -2  681.83   38.00
  -4  -2  -2  701.13   37.60
  -4  -2  -2  675.23   37.70
   4   2   2  704.93   37.70
   4   2   2  701.03   38.00
   4   2   2  699.13   37.80
   4   2   2  712.43   37.90
  -5  -2  -2   -0.60    0.90
  -5  -2  -2    0.50    1.10
   5   2   2   -0.40    0.90
   5   2   2    0.50    1.10
   5   2   2   -0.60    1.00
   5   2   2   -0.70    1.10
  -6  -2  -2   91.79    6.20
  -6  -2  -2   81.79    6.60
   6   2   2   93.49    6.30
   6   2   2  101.89    7.00
   6   2   2   98.39    6.60
  -7  -2  -2   24.40    2.90
  -7  -2  -2   31.70    3.80
   7   2   2   27.00    3.50
   7   2   2   23.30    3.20
   7   2   2   22.40    3.20
  -8  -2  -2   45.20    4.20
  -8  -2  -2   59.59    5.50
   8   2   2   45.10    4.60
   8   2   2   48.90    5.10
  -9  -2  -2    1.50    1.50
  -9  -2  -2    1.60    2.20
   9   2   2    2.80    2.20
   9   2   2    0.00    2.30
 -10  -2  -2    0.30    2.50
 -10  -2  -2    1.70    1.80
  10   2   2    2.10    2.30
  10   2   2    3.00    3.00
 -11  -2  -2   11.70    2.60
 -11  -2  -2   18.10    4.50
  11   2   2   16.30    4.60
  10  -3  -2    3.60    2.10
  10  -3  -2    0.00    2.50
 -10   3   2    2.70    2.50
 -10   3   2   -1.60    2.20
   9  -3  -2   -0.70    2.40
   9  -3  -2    1.10    1.90
   9  -3  -2    2.70    3.00
  -9   3   2    2.30    0.90
  -9   3   2    8.00    3.40
  -9   3   2    4.50    3.00
   8  -3  -2   13.30    2.70
   8  -3  -2   18.80    4.40
   8  -3  -2   16.30    3.90
  -8   3   2   11.20    3.60
  -8   3   2   10.30    3.20
  -8   3   2   14.90    1.70
   7  -3  -2    2.20    2.40
   7  -3  -2    9.90    2.80
   7  -3  -2    3.30    1.70
  -7   3   2    5.50    1.10
  -7   3   2    4.30    2.30
  -7   3   2    9.90    2.50
   6  -3  -2    0.40    1.90
   6  -3  -2    0.00    1.10
  -6   3   2   -1.60    1.40
  -6   3   2    0.90    0.80
  -6   3   2   -0.70    1.40
   5  -3  -2    6.10    1.40
   5  -3  -2    3.40    1.80
  -5   3   2    4.70    1.70
  -5   3   2    4.50    1.80
  -5   3   2    7.80    1.10
   4  -3  -2  539.05   29.80
   4  -3  -2  532.35   31.00
  -4   3   2  627.14   29.70
  -4   3   2  539.75   30.20
  -4   3   2  532.45   29.40
  -4   3   2  512.55   30.30
   3  -3  -2  218.98   14.00
   3  -3  -2  229.28   13.20
  -3   3   2  227.08   13.60
  -3   3   2  238.98   12.90
  -3   3   2  238.68   13.40
  -3   3   2  255.77   13.10
   2  -3  -2  293.27   16.30
   2  -3  -2  265.57   17.10
  -2   3   2  313.47   16.40
  -2   3   2  331.37   16.30
  -2   3   2  302.07   16.20
  -2   3   2  277.17   16.70
   1  -3  -2    7.10    1.70
   1  -3  -2    7.60    1.10
  -1   3   2    7.40    1.60
  -1   3   2    5.40    0.80
  -1   3   2    5.80    1.10
  -1   3   2    6.40    0.80
   0  -3  -2 1580.24   82.39
   0   3   2 1528.15   82.29
   0   3   2 1516.75   82.89
   0   3   2 1576.94   82.59
  -1  -3  -2  204.38   11.10
  -1  -3  -2  209.28   11.30
  -1  -3  -2  199.98   10.90
   1   3   2  194.18   11.10
   1   3   2  193.38   11.30
   1   3   2  204.58   11.30
   1   3   2  195.48   11.00
  -2  -3  -2   13.80    1.50
  -2  -3  -2   12.80    1.50
  -2  -3  -2   15.70    1.50
   2   3   2   13.20    1.50
   2   3   2   13.10    1.60
   2   3   2   14.70    1.50
   2   3   2   15.90    1.50
  -3  -3  -2  230.38   13.20
  -3  -3  -2  239.28   13.10
  -3  -3  -2  226.88   13.30
   3   3   2  237.88   13.10
   3   3   2  242.18   13.20
   3   3   2  227.98   13.40
  -4  -3  -2  247.78   14.90
  -4  -3  -2  246.38   15.10
  -4  -3  -2  265.97   14.80
   4   3   2  271.47   14.80
   4   3   2  265.77   14.90
   4   3   2  280.17   15.00
   4   3   2  264.37   15.20
  -5  -3  -2   33.30    2.90
  -5  -3  -2   34.10    3.30
   5   3   2   36.60    3.10
   5   3   2   34.90    3.00
   5   3   2   29.80    3.20
   5   3   2   31.20    3.00
  -6  -3  -2   43.30    4.30
  -6  -3  -2   44.40    4.00
   6   3   2   61.29    4.40
   6   3   2   53.89    4.30
   6   3   2   58.09    4.80
  -7  -3  -2   61.09    5.50
  -7  -3  -2   57.89    4.60
   7   3   2   57.89    5.40
   7   3   2   57.49    4.80
  -8  -3  -2    8.40    2.20
  -8  -3  -2   13.30    3.40
   8   3   2    7.70    2.40
   8   3   2   12.20    3.40
  -9  -3  -2    0.40    1.80
  -9  -3  -2    1.20    2.30
   9   3   2   -2.60    2.00
   9   3   2    4.10    3.20
 -10  -3  -2    0.30    1.80
 -10  -3  -2    3.30    2.70
  10   3   2    4.70    3.60
  10   3   2    4.40    2.60
 -11  -3  -2    2.10    3.50
 -11  -3  -2   -0.40    1.70
  11   3   2    1.70    2.70
  10  -4  -2   19.40    4.80
  10  -4  -2   16.00    4.30
  10  -4  -2    9.70    2.80
 -10   4   2   14.70    3.80
 -10   4   2   17.50    4.50
   9  -4  -2   33.40    5.50
   9  -4  -2   30.70    4.10
   9  -4  -2   33.80    5.30
  -9   4   2   33.80    5.10
  -9   4   2   29.70    2.50
  -9   4   2   38.10    4.90
   8  -4  -2   26.90    5.40
   8  -4  -2   30.20    3.60
   8  -4  -2   24.90    4.70
  -8   4   2   26.90    2.40
  -8   4   2   26.90    4.60
  -8   4   2   35.80    4.50
   7  -4  -2  125.39    9.30
   7  -4  -2  104.79    7.00
  -7   4   2   92.19    7.50
  -7   4   2   96.29    6.10
  -7   4   2   97.49    7.90
   6  -4  -2   24.90    2.80
   6  -4  -2   26.50    4.70
  -6   4   2   23.00    3.50
  -6   4   2   17.70    2.00
  -6   4   2   21.80    3.20
   5  -4  -2   24.30    2.70
   5  -4  -2   24.70    3.80
  -5   4   2   26.50    2.20
  -5   4   2   26.10    3.00
  -5   4   2   24.40    3.10
   4  -4  -2   27.10    3.60
   4  -4  -2   31.10    2.80
  -4   4   2   27.00    3.00
  -4   4   2   34.70    2.40
  -4   4   2   27.80    2.90
   3  -4  -2  735.83   40.90
   3  -4  -2  737.93   39.80
  -3   4   2  851.21   39.80
  -3   4   2  696.93   40.20
  -3   4   2  745.53   39.90
  -3   4   2  661.73   39.50
   2  -4  -2   13.40    2.50
   2  -4  -2   10.70    1.40
  -2   4   2    9.30    1.20
  -2   4   2    9.90    1.70
  -2   4   2    9.60    1.40
   1  -4  -2   79.89    6.00
   1  -4  -2   89.69    5.30
  -1   4   2   82.19    5.10
  -1   4   2   81.59    5.50
  -1   4   2   94.29    5.10
   0  -4  -2  139.89    8.30
   0   4   2  140.09    7.70
   0   4   2  132.59    7.40
   0   4   2  126.29    8.20
   0   4   2  131.09    7.70
   0   4   2  128.39    7.90
  -1  -4  -2  908.81   50.19
  -1  -4  -2  960.90   49.90
  -1  -4  -2  973.80   50.39
   1   4   2  936.11   49.80
   1   4   2  928.21   49.99
   1   4   2  917.21   50.09
   1   4   2  929.51   50.39
   1   4   2  931.21   50.39
  -2  -4  -2  332.37   18.20
  -2  -4  -2  324.97   18.10
  -2  -4  -2  345.97   18.40
   2   4   2  317.47   18.10
   2   4   2  313.57   18.00
   2   4   2  328.77   18.40
   2   4   2  343.47   18.30
  -3  -4  -2   26.90    2.50
  -3  -4  -2   25.80    2.50
  -3  -4  -2   24.80    2.30
   3   4   2   28.20    2.60
   3   4   2   26.60    2.30
   3   4   2   22.40    2.30
   3   4   2   25.30    2.30
  -4  -4  -2  409.66   23.10
  -4  -4  -2  419.76   22.90
  -4  -4  -2  396.56   23.30
   4   4   2  408.96   22.90
   4   4   2  432.06   23.40
   4   4   2  422.36   23.10
   4   4   2  420.06   22.90
  -5  -4  -2  336.47   19.60
  -5  -4  -2  305.87   19.90
   5   4   2  368.56   19.80
   5   4   2  351.16   19.50
   5   4   2  364.06   20.10
   5   4   2  358.06   19.50
  -6  -4  -2   76.59    5.40
  -6  -4  -2   64.69    5.70
   6   4   2   72.09    5.30
   6   4   2   76.29    5.90
  -7  -4  -2   61.59    4.80
  -7  -4  -2   50.59    5.30
   7   4   2   55.19    5.30
   7   4   2   59.09    4.90
  -8  -4  -2   33.00    3.70
  -8  -4  -2   37.20    4.80
   8   4   2   32.00    4.00
   8   4   2   37.40    4.60
  -9  -4  -2   13.90    3.60
  -9  -4  -2    4.50    2.00
   9   4   2    7.60    3.10
   9   4   2   11.50    3.10
 -10  -4  -2   10.10    3.40
 -10  -4  -2    2.50    2.00
  10   4   2   10.30    3.10
  10   4   2    7.50    3.40
 -11  -4  -2    1.40    3.10
  11   4   2    4.10    3.30
  10  -5  -2   -0.40    2.80
  10  -5  -2    1.70    2.40
  10  -5  -2   -0.90    1.80
 -10   5   2   -3.30    1.90
 -10   5   2   -3.70    2.30
   9  -5  -2    4.80    3.40
   9  -5  -2    1.10    2.10
   9  -5  -2    4.00    3.10
  -9   5   2    4.30    2.80
  -9   5   2   -0.70    0.90
  -9   5   2    3.50    3.10
   8  -5  -2    6.60    2.20
   8  -5  -2    4.50    3.10
  -8   5   2    3.80    2.60
  -8   5   2    5.50    1.40
  -8   5   2    3.90    2.70
   7  -5  -2    0.90    1.70
   7  -5  -2    2.90    3.00
  -7   5   2    0.30    2.00
  -7   5   2   -0.20    1.00
  -7   5   2    0.10    2.10
   6  -5  -2   27.30    5.10
   6  -5  -2   13.60    2.60
  -6   5   2   11.20    3.00
  -6   5   2   14.60    2.00
  -6   5   2   19.30    3.20
   5  -5  -2   75.19    6.90
   5  -5  -2   69.29    5.30
  -5   5   2   75.69    5.60
  -5   5   2   73.29    4.80
  -5   5   2   77.29    5.90
   4  -5  -2   14.20    3.10
   4  -5  -2   11.20    2.00
  -4   5   2    7.80    2.10
  -4   5   2    7.60    1.40
  -4   5   2   13.00    2.20
   3  -5  -2   13.30    1.90
   3  -5  -2   16.80    3.20
  -3   5   2   13.30    2.00
  -3   5   2   14.40    1.90
  -3   5   2   12.90    1.60
   2  -5  -2  475.35   27.00
   2  -5  -2  490.55   26.20
   2  -5  -2  479.65   26.00
  -2   5   2  499.65   25.80
  -2   5   2  443.46   26.20
  -2   5   2  454.65   25.70
   1  -5  -2   73.59    5.30
   1  -5  -2   66.29    4.50
   1  -5  -2   60.19    4.30
  -1   5   2   65.39    4.10
  -1   5   2   56.09    4.40
  -1   5   2   64.49    4.00
   0  -5  -2    9.40    1.60
   0  -5  -2   14.30    2.40
   0  -5  -2    7.30    1.70
   0   5   2    9.60    1.30
   0   5   2    8.90    2.00
   0   5   2    9.90    1.50
   0   5   2   10.00    1.10
   0   5   2   10.30    1.80
  -1  -5  -2  111.29    7.00
  -1  -5  -2  127.69    7.40
   1   5   2  119.89    6.60
   1   5   2  116.39    6.80
   1   5   2  106.49    6.80
   1   5   2  105.39    7.10
   1   5   2  108.29    7.10
  -2  -5  -2  136.89    8.70
  -2  -5  -2  151.88    8.70
  -2  -5  -2  141.79    8.30
   2   5   2  148.89    8.40
   2   5   2  141.99    8.70
   2   5   2  143.29    8.80
   2   5   2  142.89    8.50
  -3  -5  -2   43.50    3.40
  -3  -5  -2   48.80    3.50
  -3  -5  -2   43.80    3.70
   3   5   2   43.30    3.80
   3   5   2   44.10    3.30
   3   5   2   47.10    3.40
   3   5   2   39.00    3.30
  -4  -5  -2    1.60    1.20
  -4  -5  -2    2.70    1.30
  -4  -5  -2    1.60    1.30
   4   5   2    0.60    1.20
   4   5   2    1.30    0.90
   4   5   2    2.10    1.50
   4   5   2    4.10    1.50
  -5  -5  -2   38.20    3.70
  -5  -5  -2   39.30    3.90
   5   5   2   41.90    3.60
   5   5   2   47.30    4.30
  -6  -5  -2   31.10    3.30
  -6  -5  -2   22.30    3.40
   6   5   2   23.10    3.30
   6   5   2   28.40    3.60
  -7  -5  -2   -1.60    1.60
  -7  -5  -2    2.30    2.20
   7   5   2    3.00    1.80
   7   5   2    2.80    2.30
  -8  -5  -2    1.10    1.80
  -8  -5  -2    5.60    2.80
   8   5   2    0.60    2.70
   8   5   2    3.70    2.20
  -9  -5  -2    7.20    2.30
  -9  -5  -2    6.30    2.90
   9   5   2    6.70    2.70
   9   5   2    3.70    3.00
 -10  -5  -2   -2.30    1.90
 -10  -5  -2    2.90    2.60
  10   5   2   -1.00    2.70
   9  -6  -2    4.00    3.00
   9  -6  -2    0.50    2.30
   9  -6  -2    3.80    3.00
  -9   6   2    1.60    1.40
  -9   6   2    6.70    3.10
  -9   6   2    2.10    2.60
   8  -6  -2    8.70    2.60
   8  -6  -2    7.90    3.80
  -8   6   2    7.50    2.80
  -8   6   2   16.70    3.90
  -8   6   2   10.40    1.90
   7  -6  -2   18.90    3.00
   7  -6  -2    9.30    3.70
  -7   6   2   18.50    4.10
  -7   6   2   11.30    2.00
  -7   6   2   13.80    3.00
   6  -6  -2   12.00    3.70
   6  -6  -2   11.90    2.70
  -6   6   2   10.00    1.80
  -6   6   2   16.70    3.10
  -6   6   2   13.30    3.30
   5  -6  -2   72.69    5.40
   5  -6  -2   77.89    7.20
  -5   6   2   64.69    5.70
  -5   6   2   76.09    5.60
  -5   6   2   65.99    4.70
   4  -6  -2   54.69    5.70
   4  -6  -2   54.19    4.50
  -4   6   2   57.09    4.50
  -4   6   2   53.79    4.70
  -4   6   2   55.19    3.90
   3  -6  -2    9.60    1.90
   3  -6  -2    4.70    2.60
  -3   6   2   12.10    2.00
  -3   6   2   11.80    1.70
  -3   6   2    9.80    2.20
   2  -6  -2   11.60    2.00
   2  -6  -2    7.10    2.40
  -2   6   2   10.20    1.70
  -2   6   2    7.20    1.90
  -2   6   2    8.40    1.50
   1  -6  -2  235.88   14.40
   1  -6  -2  235.88   13.70
   1  -6  -2  248.48   13.80
  -1   6   2  245.28   13.20
  -1   6   2  226.18   13.80
  -1   6   2  223.78   13.30
   0  -6  -2  175.28   10.80
   0  -6  -2  179.08   10.20
   0   6   2  169.98    9.60
   0   6   2  161.18    9.90
   0   6   2  155.48   10.20
   0   6   2  184.88    9.90
  -1  -6  -2   72.49    5.20
  -1  -6  -2   68.59    5.00
   1   6   2   65.19    4.70
   1   6   2   63.89    5.00
   1   6   2   76.29    4.50
   1   6   2   79.29    4.80
   1   6   2   67.39    5.00
  -2  -6  -2   78.79    5.10
  -2  -6  -2   83.19    5.60
  -2  -6  -2   84.79    5.50
   2   6   2   76.09    5.30
   2   6   2   86.59    5.10
   2   6   2   74.19    5.60
   2   6   2   85.99    5.30
   2   6   2   74.69    5.40
  -3  -6  -2  283.77   16.00
  -3  -6  -2  268.17   15.70
  -3  -6  -2  278.07   16.10
   3   6   2  267.37   16.20
   3   6   2  286.87   15.90
   3   6   2  275.07   15.80
   3   6   2  284.77   15.70
  -4  -6  -2  154.48   10.20
  -4  -6  -2  163.58   10.30
   4   6   2  179.28   10.10
   4   6   2  165.18   10.60
   4   6   2  172.78   10.20
  -5  -6  -2  124.99    9.20
  -5  -6  -2  166.58    9.40
   5   6   2  132.59    9.60
   5   6   2  153.68    9.10
  -6  -6  -2   55.09    4.90
  -6  -6  -2   46.70    4.40
   6   6   2   46.00    4.20
   6   6   2   39.20    4.50
  -7  -6  -2   38.30    4.20
  -7  -6  -2   42.20    4.60
   7   6   2   36.20    4.70
   7   6   2   43.80    4.20
  -8  -6  -2   30.90    4.00
  -8  -6  -2   37.70    4.80
   8   6   2   36.90    4.10
   8   6   2   29.90    5.20
  -9  -6  -2    1.50    2.00
  -9  -6  -2   -0.50    2.30
   9   6   2    1.00    2.80
 -10  -6  -2    2.00    2.90
 -10  -6  -2    0.20    2.20
  10   6   2    3.80    3.50
   9  -7  -2   -3.30    3.00
   9  -7  -2    1.90    2.30
  -9   7   2    2.80    2.70
  -9   7   2   -1.30    2.50
  -9   7   2    0.30    1.20
   8  -7  -2    3.20    2.20
   8  -7  -2    1.60    3.10
  -8   7   2    3.60    1.40
  -8   7   2    1.10    2.40
  -8   7   2    3.90    2.70
   7  -7  -2    1.00    3.00
   7  -7  -2    3.80    2.30
  -7   7   2    5.10    3.10
  -7   7   2    1.50    1.40
  -7   7   2    4.20    2.50
   6  -7  -2   10.20    4.10
   6  -7  -2   13.20    2.70
  -6   7   2   12.00    2.80
  -6   7   2    6.00    2.90
  -6   7   2    7.20    1.70
   5  -7  -2    5.90    2.00
   5  -7  -2    5.90    3.10
  -5   7   2   11.80    2.60
  -5   7   2    7.40    2.50
  -5   7   2    8.20    1.80
   4  -7  -2   81.89    6.20
   4  -7  -2   72.89    7.20
  -4   7   2   86.39    6.10
  -4   7   2   88.09    5.70
  -4   7   2   89.79    6.70
   3  -7  -2   41.20    4.90
   3  -7  -2   44.00    4.00
  -3   7   2   47.00    3.70
  -3   7   2   48.60    3.70
  -3   7   2   44.40    4.20
   2  -7  -2   -1.60    1.70
   2  -7  -2   -1.00    1.30
  -2   7   2    3.30    1.60
  -2   7   2    1.70    1.20
  -2   7   2   -0.30    1.00
   1  -7  -2   16.60    2.80
   1  -7  -2   12.70    2.30
  -1   7   2   14.80    2.00
  -1   7   2   14.30    1.90
  -1   7   2   14.70    2.50
   0  -7  -2  426.46   23.00
   0  -7  -2  413.66   22.80
   0  -7  -2  403.06   23.20
   0   7   2  415.96   22.10
   0   7   2  378.66   22.40
   0   7   2  386.96   22.80
  -1  -7  -2   20.00    2.50
  -1  -7  -2   11.30    2.50
  -1  -7  -2   15.90    2.80
   1   7   2   13.60    2.50
   1   7   2   14.40    2.10
   1   7   2   13.10    1.70
   1   7   2   12.70    2.10
  -2  -7  -2  306.67   17.50
  -2  -7  -2  311.47   17.60
  -2  -7  -2  308.17   17.80
   2   7   2  278.97   17.40
   2   7   2  314.57   17.10
   2   7   2  319.97   17.20
   2   7   2  303.07   17.30
   2   7   2  290.97   17.70
  -3  -7  -2  218.88   12.80
  -3  -7  -2  209.78   13.30
   3   7   2  225.68   13.00
   3   7   2  232.48   12.90
   3   7   2  211.58   13.50
   3   7   2  216.68   12.90
  -4  -7  -2  129.09    8.60
  -4  -7  -2  115.09    8.10
   4   7   2  128.19    8.70
   4   7   2  133.89    8.50
   4   7   2  136.09    8.20
  -5  -7  -2    2.40    2.00
  -5  -7  -2    1.90    1.50
   5   7   2    1.10    1.90
   5   7   2    3.30    1.70
  -6  -7  -2    0.20    2.20
  -6  -7  -2    0.60    2.00
   6   7   2    2.00    1.90
   6   7   2    0.80    2.10
  -7  -7  -2   -1.10    2.00
  -7  -7  -2    4.70    2.70
   7   7   2    3.60    2.00
   7   7   2    2.20    2.40
  -8  -7  -2   10.00    3.00
  -8  -7  -2   10.20    3.30
   8   7   2   10.20    3.70
  -9  -7  -2    7.60    3.10
  -9  -7  -2   -0.20    2.00
   9   7   2    5.70    3.70
 -10  -7  -2    4.60    2.60
 -10  -7  -2    8.60    3.40
  10   7   2    2.80    3.40
   8  -8  -2   -4.60    3.00
   8  -8  -2    3.90    2.60
  -8   8   2    0.90    2.60
  -8   8   2   -0.40    1.30
   7  -8  -2   18.90    5.20
   7  -8  -2   20.70    3.90
  -7   8   2   22.00    4.30
  -7   8   2   19.80    2.80
   6  -8  -2   43.90    4.70
   6  -8  -2   39.70    6.00
  -6   8   2   41.80    5.20
  -6   8   2   45.40    3.90
   5  -8  -2   20.70    3.60
   5  -8  -2   20.30    4.50
  -5   8   2   20.20    2.70
  -5   8   2   19.70    3.70
   4  -8  -2    4.10    2.70
   4  -8  -2    0.80    1.60
  -4   8   2   -0.70    1.70
  -4   8   2    0.40    1.40
   3  -8  -2   46.90    4.10
   3  -8  -2   37.20    4.90
  -3   8   2   42.50    3.60
  -3   8   2   36.60    4.30
   2  -8  -2   22.90    4.30
   2  -8  -2   29.40    3.50
  -2   8   2   29.90    3.00
  -2   8   2   28.40    3.40
   1  -8  -2    1.10    2.00
   1  -8  -2    0.70    1.60
  -1   8   2    0.10    1.30
  -1   8   2    0.50    1.60
   0  -8  -2  120.69    8.40
   0  -8  -2  121.59   10.20
   0  -8  -2  131.19    8.90
   0   8   2  129.59    8.50
   0   8   2  125.29    8.00
  -1  -8  -2  265.77   15.90
  -1  -8  -2  270.57   16.30
  -1  -8  -2  277.27   16.20
   1   8   2  270.17   15.70
   1   8   2  270.37   16.20
  -2  -8  -2    0.70    2.00
   2   8   2    0.00    1.20
   2   8   2    1.90    1.80
  -3  -8  -2  119.89    8.10
   3   8   2  107.19    7.30
   3   8   2  103.19    7.70
  -4  -8  -2   22.40    3.50
   4   8   2   21.50    3.90
  -5  -8  -2  158.38   10.20
   5   8   2  140.89   10.30
  -6  -8  -2   21.00    3.80
   6   8   2   16.00    3.70
  -7  -8  -2   15.10    3.20
   7   8   2   15.90    4.00
  -8  -8  -2   13.80    3.30
   8   8   2    9.70    3.70
  -9  -8  -2    0.70    2.40
   9   8   2   -0.70    2.40
   8  -9  -2   15.30    3.40
  -8   9   2   12.90    3.80
  -8   9   2   14.30    2.60
   7  -9  -2    8.10    2.80
   7  -9  -2    8.20    4.30
  -7   9   2    2.80    1.80
  -7   9   2   -3.60    1.90
   6  -9  -2   18.00    3.60
   6  -9  -2   16.10    4.70
  -6   9   2   17.20    2.60
  -6   9   2   17.30    3.90
   5  -9  -2   45.10    6.60
   5  -9  -2   50.39    5.10
  -5   9   2   53.09    5.60
  -5   9   2   51.89    4.30
   4  -9  -2    3.30    3.10
   4  -9  -2    1.20    1.70
  -4   9   2   -0.90    1.90
  -4   9   2    0.50    1.50
   3  -9  -2    5.40    2.80
   3  -9  -2    7.20    2.20
  -3   9   2    3.40    1.80
  -3   9   2    7.30    2.70
   2  -9  -2    7.10    2.40
   2  -9  -2    4.60    2.80
  -2   9   2    6.20    2.60
  -2   9   2    5.40    1.90
   1  -9  -2   31.90    4.10
   1  -9  -2   41.30    4.70
  -1   9   2   39.00    4.10
  -1   9   2   36.50    3.70
   0  -9  -2   50.09    4.60
   0  -9  -2   45.60    4.70
   0   9   2   41.90    3.90
   0   9   2   39.60    4.50
  -1  -9  -2    9.30    2.50
  -1  -9  -2    2.60    2.50
   1   9   2    8.80    2.60
   1   9   2    7.70    2.00
  -2  -9  -2  276.87   17.20
   2   9   2  273.97   16.60
   2   9   2  296.57   17.30
  -3  -9  -2   34.80    4.40
   3   9   2   27.20    4.10
   3   9   2   34.50    4.10
  -4  -9  -2    3.70    2.70
   4   9   2    6.80    2.70
  -5  -9  -2   -2.80    2.50
   5   9   2   -0.70    2.20
  -6  -9  -2   75.09    6.70
   6   9   2   79.79    7.10
  -7  -9  -2   -5.20    2.10
   7   9   2    3.20    2.90
  -8  -9  -2    0.30    2.60
   8   9   2    3.10    3.00
  -9  -9  -2    1.50    2.70
   7 -10  -2    2.70    3.90
  -7  10   2    1.30    2.50
  -7  10   2    2.80    1.80
   6 -10  -2    6.40    3.20
   6 -10  -2    0.90    3.90
  -6  10   2    4.00    2.10
  -6  10   2    4.90    3.10
   5 -10  -2    0.40    2.40
   5 -10  -2   -2.30    3.00
  -5  10   2    1.40    1.70
  -5  10   2    3.20    2.30
   4 -10  -2   32.30    4.30
   4 -10  -2   30.90    6.00
  -4  10   2   24.80    3.30
  -4  10   2   26.80    4.10
   3 -10  -2    3.80    3.00
   3 -10  -2    5.00    2.30
  -3  10   2    5.10    2.00
  -3  10   2    8.20    2.90
   2 -10  -2   11.40    3.60
  -2  10   2   12.80    3.40
  -2  10   2   14.80    2.80
   1 -10  -2  239.58   15.20
  -1  10   2  238.48   13.90
  -1  10   2  208.58   14.30
   0 -10  -2   18.60    3.90
   0  10   2   18.90    3.10
   0  10   2   28.30    4.00
   1  10   2   15.90    3.40
   1  10   2   18.30    3.10
  -2 -10  -2   -0.90    2.40
   2  10   2    1.70    1.90
   2  10   2   -0.10    2.10
  -3 -10  -2   67.79    6.20
   3  10   2   55.89    5.80
  -4 -10  -2    8.40    3.30
   4  10   2    7.90    3.10
  -5 -10  -2    7.20    3.20
   5  10   2    4.60    3.10
  -6 -10  -2    4.10    2.80
   6  10   2    1.60    3.00
  -7 -10  -2   37.90    5.00
   7  10   2   23.40    4.80
  -8 -10  -2   10.60    3.50
   8  10   2    3.40    3.20
   6 -11  -2    0.60    2.60
  -6  11   2   -1.70    2.40
  -6  11   2    0.80    2.00
   5 -11  -2    2.70    4.10
  -5  11   2    4.30    2.90
  -5  11   2    7.20    2.20
   4 -11  -2    1.40    3.40
  -4  11   2    7.10    3.00
  -4  11   2    6.80    2.20
   3 -11  -2   13.20    4.40
  -3  11   2    4.50    2.80
  -3  11   2    7.20    2.30
   2 -11  -2    3.50    2.80
  -2  11   2    3.10    2.40
  -2  11   2    2.80    2.10
   1 -11  -2   -2.50    2.00
  -1  11   2    0.20    2.10
  -1  11   2   -1.50    1.80
   0  11   2   81.89    6.50
   0  11   2   85.29    7.40
   1  11   2   40.80    4.30
   1  11   2   33.70    4.50
   2  11   2    8.50    3.10
  -3 -11  -2    2.40    3.00
   3  11   2    3.20    2.70
  -4 -11  -2   47.00    5.90
   4  11   2   51.59    6.10
  -5 -11  -2   -3.60    2.40
   5  11   2   -0.20    2.70
  -6 -11  -2   -3.00    2.20
   6  11   2    1.40    3.40
  -7 -11  -2    4.50    3.00
   7  11   2    1.50    3.20
   5 -12  -2    4.60    3.40
  -5  12   2    8.00    3.40
   4 -12  -2    1.70    3.60
  -4  12   2   -0.20    2.10
  -4  12   2   -1.80    1.90
   3 -12  -2    6.60    3.80
  -3  12   2    6.70    3.10
  -3  12   2    3.50    2.20
   2 -12  -2   33.70    5.50
  -2  12   2   41.90    5.30
  -2  12   2   35.30    4.30
  -1  12   2    5.40    2.40
  -1  12   2    5.40    3.10
   0  12   2   -1.80    2.10
   0  12   2    2.80    2.90
   1  12   2   37.50    4.60
   1  12   2   40.10    5.30
   2  12   2   18.20    4.10
   3  12   2    5.60    3.10
  -4 -12  -2    8.10    3.50
   4  12   2   17.50    4.40
  -5 -12  -2   26.10    4.50
   5  12   2   14.30    4.60
  -6 -12  -2   30.80    5.20
   6  12   2   22.70    5.70
  -3  13   2   -1.10    2.20
  -3  13   2   -0.90    2.70
  -2  13   2    7.80    3.00
  -2  13   2    4.90    3.20
  -1  13   2   45.10    5.40
  -1  13   2   38.80    4.90
   0  13   2   -0.80    2.50
   0  13   2   -1.80    1.90
   1  13   2   -0.90    3.00
   2  13   2   31.80    4.90
   3  13   2   23.10    5.10
   4  13   2    7.90    3.80
  -4 -12   3    9.80    2.90
  -3 -12   3    3.20    2.40
  -2 -12   3   17.20    3.80
  -1 -12   3   64.69    6.50
   0 -12   3   -2.50    2.30
   1 -12   3   -1.10    2.10
   6  11  -3   -6.40    2.40
  -6 -11   3    3.10    1.80
   5  11  -3    2.30    4.30
   5  11  -3    1.90    2.90
  -5 -11   3    0.70    1.90
   4  11  -3   32.90    5.20
   4  11  -3   36.70    5.50
  -4 -11   3   33.60    4.20
   3  11  -3    8.00    3.20
   3  11  -3    3.10    2.80
  -3 -11   3    4.20    2.30
   2  11  -3   15.90    3.80
  -2 -11   3   15.00    3.40
   1  11  -3   16.80    4.00
  -1 -11   3   25.50    4.20
   0  11  -3   45.00    5.50
   0 -11   3   53.29    5.70
  -1  11  -3    1.90    2.50
   1 -11   3    2.30    2.70
  -2  11  -3    1.80    2.80
   2 -11   3    5.90    2.70
   4 -11   3    4.20    3.30
   5 -11   3    7.90    3.60
   7  10  -3    3.60    2.60
   7  10  -3   10.90    4.30
   7  10  -3    6.50    3.60
  -7 -10   3    8.30    3.70
  -7 -10   3    4.30    1.80
   6  10  -3    2.00    2.70
   6  10  -3    5.50    3.10
   6  10  -3    0.30    2.80
  -6 -10   3    0.30    1.70
  -6 -10   3   -1.40    2.40
   5  10  -3   -0.70    2.40
   5  10  -3    4.00    3.00
   5  10  -3    0.40    2.30
  -5 -10   3    3.60    2.00
   4  10  -3   -0.10    2.80
   4  10  -3    0.30    2.80
   4  10  -3    1.40    2.30
  -4 -10   3   -0.30    1.60
   3  10  -3   48.10    5.30
   3  10  -3   43.00    5.30
   3  10  -3   47.80    4.80
  -3 -10   3   38.80    4.40
   2  10  -3   -0.30    2.30
   2  10  -3    4.80    2.70
  -2 -10   3    1.10    2.00
   1  10  -3   -0.50    2.00
   1  10  -3    1.50    2.30
  -1 -10   3    2.80    2.30
   0  10  -3   43.50    4.90
   0 -10   3   38.70    4.80
  -1  10  -3  111.29    8.30
   1 -10   3  105.49    8.50
  -2  10  -3   -1.60    2.10
   2 -10   3   -1.40    2.40
  -3  10  -3   -1.10    2.60
   3 -10   3   -0.30    2.40
  -4  10  -3  124.29    9.50
   4 -10   3  121.99   10.20
  -5  10  -3   33.10    4.20
  -5  10  -3   28.60    5.00
   5 -10   3   24.00    5.10
  -6  10  -3    2.00    2.60
  -6  10  -3    1.00    2.20
   6 -10   3   -3.30    2.70
   8   9  -3    5.70    2.80
   8   9  -3    3.70    3.30
   8   9  -3    4.40    4.00
  -8  -9   3    5.60    3.70
  -8  -9   3    7.10    1.70
   7   9  -3    8.30    3.10
   7   9  -3    8.60    3.50
   7   9  -3    9.00    4.00
  -7  -9   3    3.90    3.30
  -7  -9   3    6.50    1.90
   6   9  -3   32.00    4.80
   6   9  -3   32.80    4.40
   6   9  -3   33.60    5.10
  -6  -9   3   27.00    3.30
  -6  -9   3   28.10    5.20
   5   9  -3    2.30    2.40
   5   9  -3   -1.30    2.60
   5   9  -3    2.80    2.70
  -5  -9   3   -1.20    1.20
  -5  -9   3   -4.00    2.30
   4   9  -3   -1.80    2.20
   4   9  -3    4.60    2.40
   4   9  -3    4.90    3.00
  -4  -9   3    3.00    1.80
   3   9  -3   41.20    4.60
   3   9  -3   32.40    4.60
   3   9  -3   34.70    4.10
  -3  -9   3   31.40    3.80
   2   9  -3   74.49    6.20
   2   9  -3   78.19    6.40
   2   9  -3   68.09    5.60
  -2  -9   3   66.39    5.70
   1   9  -3    3.40    2.10
   1   9  -3   -1.10    1.90
   1   9  -3   -0.30    1.80
  -1  -9   3    0.30    1.80
   0   9  -3   -0.60    1.80
   0   9  -3    4.70    2.50
   0  -9   3    1.80    2.20
  -1   9  -3   17.30    3.50
   1  -9   3   22.60    3.90
  -2   9  -3   85.09    6.80
   2  -9   3   97.39    7.30
   2  -9   3   77.99    7.00
  -3   9  -3   22.40    4.20
   3  -9   3   32.20    4.80
   3  -9   3   27.30    4.40
  -4   9  -3    2.40    2.30
  -4   9  -3    1.70    2.60
   4  -9   3    0.40    2.60
  -5   9  -3   -0.50    2.40
  -5   9  -3    3.90    2.60
   5  -9   3    3.60    3.00
  -6   9  -3   22.20    3.70
  -6   9  -3   16.10    3.80
   6  -9   3   23.70    5.50
  -7   9  -3   -3.50    2.40
  -7   9  -3    7.30    2.80
   7  -9   3    0.10    2.80
   9   8  -3    3.60    3.30
  -9  -8   3    5.80    3.80
   8   8  -3   15.80    3.40
   8   8  -3   15.60    4.30
  -8  -8   3    8.40    1.80
  -8  -8   3   18.80    4.60
   7   8  -3   38.40    5.40
   7   8  -3   37.40    4.50
   7   8  -3   31.20    5.70
  -7  -8   3   42.20    5.20
  -7  -8   3   30.20    3.30
   6   8  -3    7.50    2.70
   6   8  -3    8.10    3.60
   6   8  -3   10.70    3.70
  -6  -8   3    8.80    3.50
  -6  -8   3    5.90    1.80
   5   8  -3   67.49    6.20
   5   8  -3   80.19    6.80
   5   8  -3   57.19    5.40
  -5  -8   3   56.09    5.00
  -5  -8   3   72.49    6.60
   4   8  -3   28.20    4.10
   4   8  -3   32.90    3.70
   4   8  -3   29.40    4.30
  -4  -8   3   30.60    4.10
  -4  -8   3   28.90    3.20
   3   8  -3   54.69    5.00
   3   8  -3   50.89    4.40
   3   8  -3   49.80    5.00
  -3  -8   3   43.00    4.20
   2   8  -3    2.30    1.80
   2   8  -3   -1.40    1.70
   2   8  -3    1.40    1.80
  -2  -8   3    1.30    1.60
   1   8  -3  441.46   25.40
   1   8  -3  430.46   25.50
   1   8  -3  482.65   25.10
  -1  -8   3  430.66   25.30
   0   8  -3   25.40    3.00
   0   8  -3   21.70    3.20
   0   8  -3   27.30    3.10
   0  -8   3   31.90    3.80
  -1   8  -3   31.80    3.80
  -1   8  -3   31.50    3.60
  -1   8  -3   35.80    3.60
   1  -8   3   39.90    4.10
   1  -8   3   37.30    4.30
  -2   8  -3   38.70    4.30
   2  -8   3   37.50    4.40
   2  -8   3   39.30    4.50
  -3   8  -3  290.37   16.70
  -3   8  -3  271.27   16.90
   3  -8   3  258.97   17.40
   3  -8   3  306.87   17.50
  -4   8  -3    2.00    2.40
  -4   8  -3    8.80    2.40
   4  -8   3    0.30    2.10
  -5   8  -3    2.40    2.50
  -5   8  -3   -1.00    1.80
   5  -8   3    4.90    2.90
  -6   8  -3   25.30    4.10
  -6   8  -3   26.00    3.80
   6  -8   3   30.00    5.90
  -7   8  -3   10.20    2.80
  -7   8  -3    4.80    3.10
   7  -8   3    0.70    3.00
  -8   8  -3    2.10    3.00
  -8   8  -3    1.60    2.40
   8  -8   3   -1.40    2.90
   9   7  -3    3.10    2.50
   9   7  -3    4.20    3.70
  -9  -7   3    1.80    2.90
   8   7  -3    4.70    2.50
   8   7  -3    2.50    3.20
  -8  -7   3    1.80    2.90
  -8  -7   3    2.40    1.10
   7   7  -3   13.30    3.80
   7   7  -3   10.40    2.70
  -7  -7   3    9.00    1.90
  -7  -7   3   12.50    3.80
   6   7  -3   50.69    5.60
   6   7  -3   61.19    5.10
  -6  -7   3   55.79    4.40
  -6  -7   3   59.69    6.10
   5   7  -3    2.00    1.80
   5   7  -3    2.40    2.80
   5   7  -3    1.10    2.10
  -5  -7   3    2.50    1.40
  -5  -7   3   -0.50    2.20
   4   7  -3   40.50    4.40
   4   7  -3   30.30    4.20
   4   7  -3   35.40    3.80
  -4  -7   3   39.20    4.50
  -4  -7   3   33.90    3.40
   3   7  -3   -0.60    1.40
   3   7  -3    0.80    1.80
   3   7  -3    1.20    2.00
  -3  -7   3    1.90    1.30
  -3  -7   3    0.30    1.70
   2   7  -3    3.80    1.60
   2   7  -3    4.10    2.10
   2   7  -3    3.20    1.70
  -2  -7   3    2.00    1.50
   1   7  -3  118.29    7.70
   1   7  -3  117.59    7.40
   1   7  -3  124.39    8.10
  -1  -7   3  105.69    7.60
   0   7  -3  171.88   10.40
   0   7  -3  175.08   10.30
   0   7  -3  179.68   10.80
   0  -7   3  162.38   10.60
   0  -7   3  162.08   10.40
  -1   7  -3   58.49    5.10
  -1   7  -3   62.59    4.60
  -1   7  -3   60.19    4.60
   1  -7   3   57.89    4.90
   1  -7   3   55.49    4.90
  -2   7  -3   57.99    4.60
  -2   7  -3   71.09    4.90
  -2   7  -3   64.49    4.90
  -2   7  -3   66.29    5.30
   2  -7   3   69.69    5.60
   2  -7   3   49.50    5.10
  -3   7  -3    4.30    1.80
  -3   7  -3    6.00    2.20
   3  -7   3    0.80    2.00
   3  -7   3    8.80    2.70
  -4   7  -3  125.89    7.90
  -4   7  -3  111.59    8.20
   4  -7   3  102.59    8.60
   4  -7   3  116.49    9.00
  -5   7  -3   59.99    4.80
  -5   7  -3   49.10    5.30
   5  -7   3   40.90    5.70
  -6   7  -3    0.40    2.20
  -6   7  -3    1.50    2.10
   6  -7   3    3.30    2.80
  -7   7  -3    2.30    2.80
  -7   7  -3    4.10    2.40
   7  -7   3    0.50    3.00
  -8   7  -3   52.09    5.00
  -8   7  -3   46.00    6.00
   8  -7   3   44.00    6.80
  -9   7  -3   -2.80    2.70
  -9   7  -3    0.70    2.40
  10   6  -3    1.10    2.20
 -10  -6   3   -4.20    2.70
   9   6  -3   11.00    2.90
   9   6  -3    7.00    3.50
  -9  -6   3    5.90    3.20
   8   6  -3    2.30    2.10
   8   6  -3   -0.80    2.30
  -8  -6   3    0.30    1.00
  -8  -6   3   -1.60    2.30
   7   6  -3    0.30    1.70
   7   6  -3    1.20    2.40
  -7  -6   3    2.20    2.70
  -7  -6   3   -0.40    1.10
   6   6  -3   63.69    6.10
   6   6  -3   64.59    5.20
  -6  -6   3   66.99    4.70
  -6  -6   3   78.19    6.50
   5   6  -3   32.00    3.40
   5   6  -3   35.80    4.30
  -5  -6   3   37.20    4.20
  -5  -6   3   31.90    3.00
   4   6  -3    2.80    2.20
   4   6  -3    1.40    1.40
   4   6  -3    1.60    1.90
  -4  -6   3    1.40    1.30
  -4  -6   3    2.30    1.90
   3   6  -3  169.78   10.50
   3   6  -3  159.88   10.20
   3   6  -3  162.78    9.60
  -3  -6   3  164.78    9.70
  -3  -6   3  144.19   10.20
   2   6  -3   17.10    2.40
   2   6  -3   21.30    2.40
   2   6  -3   21.20    2.90
  -2  -6   3   17.90    2.30
   1   6  -3   74.09    5.30
   1   6  -3   68.19    4.60
   1   6  -3   60.09    4.70
  -1  -6   3   57.89    4.60
  -1  -6   3   67.49    4.50
   0   6  -3    3.40    1.20
   0   6  -3    5.10    1.50
   0   6  -3    3.40    1.60
   0   6  -3    6.00    1.50
   0  -6   3    1.10    1.30
   0  -6   3    3.60    1.40
  -1   6  -3  528.85   28.70
  -1   6  -3  514.15   28.80
  -1   6  -3  522.65   28.80
  -1   6  -3  544.85   29.20
   1  -6   3  511.35   29.20
   1  -6   3  514.05   29.20
  -2   6  -3   17.60    2.60
  -2   6  -3   17.90    2.40
  -2   6  -3   18.90    2.20
  -2   6  -3   19.90    2.40
   2  -6   3   20.00    2.90
   2  -6   3   16.00    2.70
  -3   6  -3    1.80    1.20
  -3   6  -3    1.50    1.60
  -3   6  -3    0.70    1.40
   3  -6   3    0.60    1.70
   3  -6   3    4.80    2.20
  -4   6  -3  116.49    8.00
  -4   6  -3  127.19    8.50
  -4   6  -3  122.89    8.00
   4  -6   3  129.99    9.30
   4  -6   3  120.29    8.60
  -5   6  -3   84.69    5.90
  -5   6  -3   68.19    6.00
   5  -6   3   69.19    6.90
  -6   6  -3    5.80    2.20
  -6   6  -3    1.10    2.40
   6  -6   3    4.30    3.00
  -7   6  -3    7.70    2.40
  -7   6  -3    6.60    3.30
   7  -6   3    1.30    2.50
  -8   6  -3    0.80    2.00
  -8   6  -3   -2.10    2.70
   8  -6   3    3.70    3.20
  -9   6  -3   -0.70    2.50
  -9   6  -3   -1.10    1.80
   9  -6   3    2.00    3.80
  10   5  -3    2.50    2.40
  10   5  -3    2.10    3.70
 -10  -5   3   -1.00    3.30
   9   5  -3    1.20    2.80
   9   5  -3    3.70    2.20
  -9  -5   3    3.60    3.40
   8   5  -3    7.60    2.30
   8   5  -3    5.60    3.10
  -8  -5   3    7.30    1.10
  -8  -5   3    2.60    2.30
   7   5  -3   -0.90    2.00
   7   5  -3    4.70    2.00
  -7  -5   3    0.90    2.10
  -7  -5   3    2.50    1.20
   6   5  -3   18.70    3.80
   6   5  -3   23.90    2.80
  -6  -5   3   24.90    3.60
  -6  -5   3   19.50    2.20
   5   5  -3   46.70    3.90
   5   5  -3   52.59    4.70
  -5  -5   3   44.50    3.50
  -5  -5   3   57.39    5.00
   4   5  -3   17.50    2.10
   4   5  -3   13.20    2.50
  -4  -5   3   13.60    2.70
  -4  -5   3   13.40    1.90
   3   5  -3    1.90    1.20
   3   5  -3    3.20    1.50
   3   5  -3    3.20    1.70
  -3  -5   3    4.70    1.70
  -3  -5   3    4.60    1.30
   2   5  -3  177.68   10.00
   2   5  -3  177.28   10.60
   2   5  -3  164.98   10.30
  -2  -5   3  180.88    9.60
  -2  -5   3  171.08   10.50
  -2  -5   3  155.08   10.00
   1   5  -3  217.28   11.90
   1   5  -3  217.38   12.50
   1   5  -3  213.18   12.10
   1   5  -3  208.18   12.00
  -1  -5   3  201.88   11.80
  -1  -5   3  199.88   12.10
   0   5  -3   26.10    2.30
   0   5  -3   20.20    2.40
   0   5  -3   19.60    2.10
   0   5  -3   22.00    2.20
   0  -5   3   26.20    2.40
   0  -5   3   19.10    2.20
   0  -5   3   22.20    2.40
  -1   5  -3  134.69    7.90
  -1   5  -3  127.49    8.30
  -1   5  -3  134.69    7.90
  -1   5  -3  126.39    7.80
   1  -5   3  123.19    8.20
   1  -5   3  133.69    8.10
   1  -5   3  133.59    8.30
  -2   5  -3  518.25   28.00
  -2   5  -3  501.25   27.50
  -2   5  -3  528.95   27.70
  -2   5  -3  508.25   27.40
   2  -5   3  485.85   27.80
   2  -5   3  466.25   28.20
   2  -5   3  501.55   28.00
  -3   5  -3   16.40    2.00
  -3   5  -3   19.30    2.80
  -3   5  -3   19.90    2.30
  -3   5  -3   18.00    2.30
   3  -5   3   15.80    2.60
   3  -5   3   19.20    2.80
   3  -5   3   21.10    3.10
  -4   5  -3   63.59    5.20
  -4   5  -3   59.89    4.70
  -4   5  -3   62.09    4.70
   4  -5   3   68.49    5.10
   4  -5   3   65.39    5.30
   4  -5   3   64.09    5.70
  -5   5  -3    0.70    1.50
  -5   5  -3    0.80    1.70
  -5   5  -3   -0.20    1.30
   5  -5   3    0.30    1.70
   5  -5   3    2.10    2.20
  -6   5  -3  138.19    9.70
  -6   5  -3  147.59    9.00
   6  -5   3  126.29   10.20
  -7   5  -3   31.80    3.80
  -7   5  -3   35.30    4.80
   7  -5   3   31.40    5.20
  -8   5  -3   -0.50    2.60
  -8   5  -3    1.50    1.80
   8  -5   3    2.40    2.90
  -9   5  -3    1.50    3.30
  -9   5  -3    4.20    2.20
   9  -5   3    0.60    2.70
  10  -5   3    6.20    3.80
  10   4  -3    5.80    3.20
  10   4  -3    6.90    2.60
 -10  -4   3    8.30    3.70
   9   4  -3    9.20    3.50
   9   4  -3    5.20    2.30
  -9  -4   3    6.10    3.20
   8   4  -3   38.20    4.00
   8   4  -3   36.30    5.00
  -8  -4   3   38.40    4.80
   7   4  -3   70.39    6.50
   7   4  -3   68.29    5.10
  -7  -4   3   60.89    6.20
  -7  -4   3   64.29    4.00
   6   4  -3   24.00    4.00
   6   4  -3   20.90    2.60
  -6  -4   3   26.60    3.90
  -6  -4   3   22.50    2.10
   5   4  -3   21.10    2.30
   5   4  -3   18.20    2.90
  -5  -4   3   19.10    1.90
  -5  -4   3   16.10    3.00
   4   4  -3  106.69    7.80
   4   4  -3  117.89    7.20
  -4  -4   3  134.09    6.90
  -4  -4   3  121.59    7.00
  -4  -4   3  107.19    8.00
   3   4  -3  148.39    9.70
   3   4  -3  164.38    9.20
  -3  -4   3  167.78    9.00
  -3  -4   3  154.98    9.90
  -3  -4   3  156.98    9.10
   2   4  -3  115.49    7.30
   2   4  -3  111.69    7.50
   2   4  -3  121.49    7.00
  -2  -4   3  130.09    6.90
  -2  -4   3  128.79    6.70
  -2  -4   3  101.59    7.40
  -2  -4   3  114.09    7.00
   1   4  -3   82.59    4.80
   1   4  -3   72.39    5.20
   1   4  -3   74.39    4.90
  -1  -4   3   72.09    4.90
  -1  -4   3   79.49    4.80
   0   4  -3  184.58   11.10
   0   4  -3  191.38   10.70
   0   4  -3  184.48   10.60
   0   4  -3  195.68   10.70
   0  -4   3  190.78   10.90
   0  -4   3  178.88   10.90
  -1   4  -3   19.60    2.00
  -1   4  -3   19.30    1.80
  -1   4  -3   24.20    2.10
   1  -4   3   25.50    2.50
   1  -4   3   20.80    2.10
  -2   4  -3   38.70    3.00
  -2   4  -3   35.50    2.70
  -2   4  -3   37.80    2.90
  -2   4  -3   40.20    3.30
   2  -4   3   30.10    3.10
   2  -4   3   38.30    3.50
   2  -4   3   34.50    3.10
  -3   4  -3  773.42   41.80
  -3   4  -3  783.12   41.70
  -3   4  -3  705.33   42.10
  -3   4  -3  760.12   41.90
   3  -4   3  778.72   42.30
   3  -4   3  823.62   42.20
   3  -4   3  790.22   42.80
  -4   4  -3   55.59    3.90
  -4   4  -3   43.50    3.80
  -4   4  -3   41.30    3.70
  -4   4  -3   54.69    4.40
   4  -4   3   53.99    4.50
   4  -4   3   53.59    4.80
   4  -4   3   52.29    4.30
  -5   4  -3   27.10    2.90
  -5   4  -3   25.40    3.40
  -5   4  -3   21.80    2.70
   5  -4   3   25.50    3.80
   5  -4   3   23.10    3.10
   5  -4   3   25.50    3.20
  -6   4  -3   31.70    3.70
  -6   4  -3   37.10    4.30
  -6   4  -3   42.80    3.90
   6  -4   3   41.30    4.10
   6  -4   3   30.20    4.40
   6  -4   3   39.60    4.00
  -7   4  -3   61.69    5.10
  -7   4  -3   55.69    5.70
   7  -4   3   61.29    6.60
  -8   4  -3    2.80    2.50
  -8   4  -3    6.60    2.30
   8  -4   3    1.60    3.00
  -9   4  -3   -1.20    1.70
  -9   4  -3    2.30    2.70
   9  -4   3    0.10    3.20
 -10   4  -3   -0.80    2.40
 -10   4  -3   -1.20    2.00
  10  -4   3   -1.40    3.30
  10   3  -3   -3.80    2.00
  10   3  -3    0.50    2.80
 -10  -3   3   -0.70    2.30
   9   3  -3    6.20    2.50
   9   3  -3    6.80    3.10
  -9  -3   3    5.10    2.70
   8   3  -3   13.50    3.60
   8   3  -3   10.40    2.40
  -8  -3   3   13.20    3.60
   7   3  -3   41.10    3.80
   7   3  -3   43.30    4.70
  -7  -3   3   34.30    4.60
   6   3  -3    1.10    2.00
   6   3  -3   -0.50    1.30
  -6  -3   3    0.60    1.70
  -6  -3   3    0.60    0.70
  -6  -3   3    0.90    0.70
   5   3  -3   10.10    2.40
   5   3  -3    6.10    1.50
  -5  -3   3    6.30    1.00
  -5  -3   3    7.90    1.10
  -5  -3   3    6.00    2.20
   4   3  -3    6.00    1.70
   4   3  -3   10.90    1.50
  -4  -3   3    8.10    1.00
  -4  -3   3    9.70    1.10
  -4  -3   3    9.00    2.10
   3   3  -3  151.68    9.50
   3   3  -3  137.79    8.90
   3   3  -3  158.48    9.00
  -3  -3   3  167.68    8.80
  -3  -3   3  170.18    8.70
  -3  -3   3  153.48    9.70
   2   3  -3    3.60    1.50
   2   3  -3    5.90    1.00
   2   3  -3    5.60    1.30
  -2  -3   3    5.90    1.40
  -2  -3   3    6.30    1.00
  -2  -3   3    5.70    0.80
  -2  -3   3    4.20    0.70
   1   3  -3  153.18    9.30
   1   3  -3  149.99    9.10
   1   3  -3  172.88    9.70
  -1  -3   3  172.58    9.30
  -1  -3   3  165.88    9.30
  -1  -3   3  158.28    9.60
  -1  -3   3  176.58    9.20
   0   3  -3  503.75   27.80
   0   3  -3  498.75   27.30
   0   3  -3  523.95   27.30
   0  -3   3  485.25   27.50
   0  -3   3  519.75   27.60
  -1   3  -3  493.25   25.40
  -1   3  -3  490.35   25.60
  -1   3  -3  471.05   25.90
  -1   3  -3  475.65   25.60
   1  -3   3  449.46   26.00
   1  -3   3  454.05   25.80
   1  -3   3  465.35   25.70
  -2   3  -3    6.50    1.00
   2  -3   3    6.30    1.40
   2  -3   3    3.90    1.30
   2  -3   3    5.50    1.50
  -3   3  -3   63.19    3.90
  -3   3  -3   60.99    4.40
  -3   3  -3   52.89    3.90
  -3   3  -3   49.60    3.90
   3  -3   3   58.59    4.20
   3  -3   3   64.69    4.80
   3  -3   3   55.89    4.30
  -4   3  -3   42.20    3.50
  -4   3  -3   41.80    3.50
  -4   3  -3   48.00    3.50
  -4   3  -3   43.60    3.90
   4  -3   3   43.90    4.30
   4  -3   3   48.20    3.90
   4  -3   3   46.60    3.90
  -5   3  -3  114.09    8.10
  -5   3  -3  122.19    7.70
  -5   3  -3  115.99    7.90
   5  -3   3  127.09    8.10
   5  -3   3  118.79    8.20
   5  -3   3  121.49    8.80
   5  -3   3  133.79    8.20
  -6   3  -3   14.50    3.20
  -6   3  -3   19.40    2.60
  -6   3  -3   16.00    3.00
   6  -3   3   19.00    3.70
   6  -3   3   14.80    2.80
   6  -3   3    8.90    2.40
  -7   3  -3    4.60    1.80
  -7   3  -3    3.50    2.20
  -7   3  -3    2.90    2.30
   7  -3   3    2.20    1.80
   7  -3   3    0.60    2.20
   7  -3   3    3.10    2.10
  -8   3  -3   49.30    4.50
  -8   3  -3   46.50    5.50
   8  -3   3   52.69    5.80
   8  -3   3   54.89    6.20
  -9   3  -3    3.10    2.60
  -9   3  -3    2.10    1.90
   9  -3   3   -0.80    2.90
 -10   3  -3   -0.90    1.90
 -10   3  -3    0.90    2.60
  10  -3   3   -0.50    3.50
  11   2  -3    6.60    3.60
  10   2  -3    3.30    3.40
  10   2  -3    6.50    2.50
 -10  -2   3    4.40    2.90
   9   2  -3   -0.20    2.50
   9   2  -3   -0.30    1.70
  -9  -2   3    1.80    2.60
   8   2  -3   49.00    5.40
   8   2  -3   50.99    4.30
  -8  -2   3   47.50    5.40
   7   2  -3   18.40    3.60
   7   2  -3   18.20    2.40
  -7  -2   3   15.80    3.40
   6   2  -3   30.30    2.80
   6   2  -3   26.60    3.90
  -6  -2   3   34.30    3.90
   5   2  -3   21.20    2.80
   5   2  -3   17.90    1.90
  -5  -2   3   20.90    2.90
   4   2  -3   32.40    2.40
   4   2  -3   32.00    2.30
   4   2  -3   26.90    3.10
   4   2  -3   36.00    2.60
  -4  -2   3   36.50    3.50
   3   2  -3  540.35   29.60
   3   2  -3  542.15   28.80
   3   2  -3  507.55   28.80
   3   2  -3  512.55   28.90
  -3  -2   3  562.54   28.90
  -3  -2   3  561.04   29.80
   2   2  -3   26.80    2.30
   2   2  -3   25.00    1.90
   2   2  -3   24.50    1.90
  -2  -2   3   29.90    1.70
  -2  -2   3   28.60    1.70
  -2  -2   3   30.20    2.60
  -2  -2   3   31.40    2.00
   1   2  -3    5.60    1.30
   1   2  -3    5.30    0.80
   1   2  -3    5.90    0.90
  -1  -2   3    5.30    0.90
  -1  -2   3    6.10    0.70
  -1  -2   3    6.70    1.30
   0   2  -3  596.34   34.50
   0   2  -3  632.14   34.10
   0   2  -3  645.54   34.00
   0  -2   3  667.23   34.40
   0  -2   3  645.44   34.20
  -1   2  -3  341.27   18.20
  -1   2  -3  327.57   18.40
  -1   2  -3  348.37   18.50
  -1   2  -3  332.77   18.80
   1  -2   3  332.07   18.60
   1  -2   3  354.36   18.90
  -2   2  -3  816.62   44.40
  -2   2  -3  852.21   44.40
  -2   2  -3  775.62   44.80
  -2   2  -3  905.41   44.60
   2  -2   3  816.52   45.10
   2  -2   3  863.21   44.70
   2  -2   3  780.52   44.70
  -3   2  -3   81.79    5.30
  -3   2  -3   84.09    5.20
  -3   2  -3   77.09    5.50
   3  -2   3   87.39    5.90
   3  -2   3   81.19    5.40
   3  -2   3   90.89    5.60
  -4   2  -3    8.90    1.60
  -4   2  -3    7.00    1.80
  -4   2  -3    7.50    1.70
  -4   2  -3    9.90    1.50
   4  -2   3    9.50    1.80
   4  -2   3    9.30    2.00
   4  -2   3    7.40    1.70
   4  -2   3    5.60    1.80
  -5   2  -3  278.27   15.70
  -5   2  -3  255.07   15.70
  -5   2  -3  256.97   15.20
   5  -2   3  275.67   15.60
   5  -2   3  275.37   15.50
   5  -2   3  272.77   15.70
   5  -2   3  260.67   16.30
  -6   2  -3   24.90    2.90
  -6   2  -3   23.70    3.00
  -6   2  -3   30.20    3.50
   6  -2   3   27.70    3.30
   6  -2   3   31.20    3.90
   6  -2   3   28.20    3.20
  -7   2  -3   43.20    4.40
  -7   2  -3   45.40    4.70
  -7   2  -3   48.30    4.10
   7  -2   3   43.50    5.10
   7  -2   3   51.09    4.70
   7  -2   3   34.80    4.10
  -8   2  -3    3.80    2.40
  -8   2  -3    5.90    2.00
   8  -2   3    2.20    3.00
   8  -2   3    6.60    2.50
   8  -2   3    6.20    2.80
  -9   2  -3   37.80    4.00
  -9   2  -3   30.10    4.50
   9  -2   3   29.60    4.70
   9  -2   3   38.40    5.90
 -10   2  -3   -0.50    1.90
 -10   2  -3   -0.20    2.80
  10  -2   3   -2.90    2.30
  11   1  -3   13.80    2.90
  10   1  -3   -0.50    2.50
  10   1  -3    0.90    1.90
 -10  -1   3   -2.70    2.10
   9   1  -3   -0.50    2.10
   9   1  -3    1.20    1.60
  -9  -1   3   -0.90    2.00
   8   1  -3   -0.90    2.00
   8   1  -3    2.70    1.70
  -8  -1   3    0.30    2.20
   7   1  -3   12.30    3.20
   7   1  -3   15.50    2.30
  -7  -1   3   11.40    2.90
   6   1  -3    6.40    2.40
   6   1  -3   11.80    1.80
   6   1  -3   17.10    3.20
  -6  -1   3   10.60    2.50
   5   1  -3    9.00    2.20
   5   1  -3    9.50    1.40
   5   1  -3   11.00    1.90
  -5  -1   3    7.10    2.10
  -5  -1   3    9.50    2.30
   4   1  -3   72.19    4.40
   4   1  -3   71.59    4.40
   4   1  -3   83.89    5.00
   4   1  -3   71.59    5.40
  -4  -1   3   72.09    5.30
  -4  -1   3   69.29    5.20
   3   1  -3    7.70    0.90
   3   1  -3    7.80    1.20
   3   1  -3    8.30    1.70
   3   1  -3    7.30    0.80
  -3  -1   3    9.30    1.30
  -3  -1   3   10.20    2.00
  -3  -1   3    8.50    1.60
   2   1  -3   43.40    3.20
   2   1  -3   44.40    2.60
   2   1  -3   44.10    2.60
  -2  -1   3   46.40    3.40
  -2  -1   3   50.39    3.10
  -2  -1   3   48.90    3.30
   1   1  -3  277.17   15.30
   1   1  -3  264.47   15.90
   1   1  -3  292.87   15.40
   1   1  -3  288.87   15.70
  -1  -1   3  312.27   15.80
   0   1  -3   92.89    5.50
   0  -1   3   96.89    5.50
   0  -1   3  103.39    5.50
   0  -1   3   99.49    5.90
  -1   1  -3  315.97   16.90
  -1   1  -3  305.47   17.20
   1  -1   3  324.77   17.30
   1  -1   3  302.07   17.00
  -2   1  -3  804.62   45.10
  -2   1  -3  825.72   44.70
  -2   1  -3  871.31   45.00
  -2   1  -3  836.32   44.90
   2  -1   3  830.22   45.00
   2  -1   3  863.61   45.00
   2  -1   3  841.62   44.70
  -3   1  -3  324.37   19.30
  -3   1  -3  365.86   19.10
  -3   1  -3  342.67   19.10
  -3   1  -3  339.37   19.00
   3  -1   3  350.76   19.20
   3  -1   3  362.26   19.10
   3  -1   3  351.66   19.30
   3  -1   3  339.57   19.70
  -4   1  -3   19.30    2.00
  -4   1  -3   17.30    2.30
  -4   1  -3   16.00    1.90
  -4   1  -3   20.60    1.90
   4  -1   3   19.00    2.20
   4  -1   3   18.80    2.10
   4  -1   3   18.20    2.40
   4  -1   3   22.00    2.20
  -5   1  -3  258.67   13.20
  -5   1  -3  207.48   13.60
  -5   1  -3  228.78   13.20
   5  -1   3  234.78   13.50
   5  -1   3  214.08   14.00
   5  -1   3  229.48   13.50
   5  -1   3  229.18   13.40
  -6   1  -3  244.18   15.00
  -6   1  -3  257.17   15.70
   6  -1   3  253.97   16.10
   6  -1   3  270.87   15.30
   6  -1   3  283.57   15.70
  -7   1  -3   37.00    4.40
  -7   1  -3   39.30    3.70
   7  -1   3   40.30    5.00
   7  -1   3   44.30    4.20
   7  -1   3   41.90    4.30
  -8   1  -3   10.20    3.20
  -8   1  -3   11.00    2.50
   8  -1   3   11.80    2.70
   8  -1   3    8.60    3.50
   8  -1   3    9.40    2.90
  -9   1  -3   -1.30    1.50
  -9   1  -3   -2.10    1.80
   9  -1   3    0.80    2.50
   9  -1   3   -0.50    2.30
 -10   1  -3   24.80    3.40
 -10   1  -3   18.00    4.20
  10  -1   3   21.30    4.80
  10  -1   3   26.20    6.30
 -11   1  -3   -0.50    3.10
  11   0  -3    4.70    2.20
  11   0  -3    0.80    4.60
 -11   0   3    2.30    3.20
  10   0  -3    0.60    2.90
  10   0  -3   -0.20    2.00
 -10   0   3    3.00    2.80
   9   0  -3    3.40    2.00
   9   0  -3    4.10    3.00
  -9   0   3    2.70    2.40
   8   0  -3    2.20    2.20
   8   0  -3    2.00    1.60
  -8   0   3   -1.20    2.00
   7   0  -3   13.80    2.20
   7   0  -3   12.10    3.20
   7   0  -3   17.20    3.40
  -7   0   3   14.30    3.10
  -7   0   3   16.60    3.20
   6   0  -3   63.49    4.40
   6   0  -3   74.99    5.70
   6   0  -3   72.39    5.50
  -6   0   3   62.99    5.40
  -6   0   3   66.29    5.60
   5   0  -3    9.80    1.40
   5   0  -3   10.70    2.30
   5   0  -3   11.60    2.20
  -5   0   3   13.10    2.80
  -5   0   3   12.20    2.40
   4   0  -3  551.74   28.80
   4   0  -3  535.55   29.90
   4   0  -3  512.95   29.50
   4   0  -3  518.65   28.80
  -4   0   3  549.25   29.80
  -4   0   3  548.75   29.80
   3   0  -3    1.30    0.40
   3   0  -3    1.30    1.00
   3   0  -3    0.90    0.40
   3   0  -3    1.20    0.90
  -3   0   3    2.20    1.20
  -3   0   3    1.40    1.30
  -3   0   3    1.50    1.00
  -2   0   3  133.69    7.50
  -2   0   3  119.89    7.50
  -2   0   3  123.99    7.50
  -1   0   3   73.39    4.30
  -1   0   3   67.59    4.30
  -1   0   3   68.59    4.40
   0   0  -3 1689.73   95.79
   0   0  -3 1697.13   95.49
   0   0  -3 1793.72   95.49
   0   0   3 1843.72   95.99
   0   0   3 1932.71   95.49
   0   0   3 1866.41   95.59
  -1   0  -3   41.00    2.60
  -1   0  -3   36.50    2.80
   1   0   3   44.90    2.70
   1   0   3   47.80    3.10
  -2   0  -3   11.50    1.20
  -2   0  -3   10.30    1.30
  -2   0  -3    9.90    1.40
   2   0   3   10.20    1.30
   2   0   3   14.10    1.40
   2   0   3   13.30    1.10
   2   0   3   10.90    1.60
  -3   0  -3  362.56   18.90
  -3   0  -3  332.07   19.20
  -3   0  -3  358.36   19.00
   3   0   3  355.96   19.00
   3   0   3  349.17   19.00
   3   0   3  337.47   19.10
   3   0   3  326.97   19.40
  -4   0  -3   65.89    4.10
  -4   0  -3   57.59    4.20
  -4   0  -3   60.29    4.50
   4   0   3   58.19    4.30
   4   0   3   65.19    4.30
   4   0   3   59.59    4.20
   4   0   3   62.89    4.70
  -5   0  -3   39.10    3.00
  -5   0  -3   32.10    3.30
  -5   0  -3   31.60    2.90
   5   0   3   37.50    3.20
   5   0   3   31.80    3.10
   5   0   3   38.50    3.70
   5   0   3   35.40    3.20
  -6   0  -3   27.20    3.30
  -6   0  -3   23.10    2.80
   6   0   3   31.60    3.40
   6   0   3   29.20    3.20
   6   0   3   30.00    3.50
  -7   0  -3  103.89    6.80
  -7   0  -3   94.59    7.30
   7   0   3   92.89    7.20
   7   0   3   95.29    7.10
   7   0   3  106.19    7.90
  -8   0  -3   27.50    4.00
  -8   0  -3   32.50    3.60
   8   0   3   31.80    4.50
   8   0   3   30.60    4.10
   8   0   3   28.80    3.90
  -9   0  -3   -0.60    2.60
  -9   0  -3    0.50    1.70
   9   0   3    3.00    2.10
   9   0   3   -0.50    2.40
   9   0   3   -3.90    2.00
 -10   0  -3    4.80    3.00
 -10   0  -3    1.80    1.80
  10   0   3    0.50    2.30
 -11   0  -3    5.10    3.00
 -11   0  -3    9.60    2.70
  11  -1  -3    4.10    2.80
 -11   1   3   -4.30    2.00
  10  -1  -3    2.10    2.20
  10  -1  -3    8.00    3.70
 -10   1   3    1.60    2.50
   9  -1  -3    8.70    2.30
   9  -1  -3   14.00    3.60
  -9   1   3   12.40    3.40
  -9   1   3   17.30    4.00
   8  -1  -3    3.30    1.60
   8  -1  -3    3.30    2.50
  -8   1   3    1.90    2.20
  -8   1   3    1.10    2.10
   7  -1  -3   -0.90    1.00
   7  -1  -3    1.20    2.00
   7  -1  -3    0.40    2.00
  -7   1   3    3.60    2.50
  -7   1   3    1.00    2.00
   6  -1  -3   23.30    2.40
   6  -1  -3   24.60    3.30
   6  -1  -3   23.30    3.30
  -6   1   3   25.50    3.20
  -6   1   3   27.80    3.40
   5  -1  -3   69.79    5.50
   5  -1  -3   62.79    5.40
   5  -1  -3   67.49    4.50
  -5   1   3   80.39    5.70
  -5   1   3   80.39    5.60
   4  -1  -3  540.05   29.90
   4  -1  -3  558.14   29.90
   4  -1  -3  553.04   30.90
  -4   1   3  554.64   30.90
  -4   1   3  580.04   30.80
   3  -1  -3   59.09    4.70
   3  -1  -3   64.69    3.80
   3  -1  -3   69.99    3.80
  -3   1   3   68.69    4.70
  -3   1   3   71.39    4.80
   2  -1  -3   45.70    3.90
  -2   1   3   61.39    4.00
  -2   1   3   68.39    4.20
  -2   1   3   56.69    3.90
  -1   1   3  948.91   49.60
  -1   1   3  937.31   49.70
  -1   1   3  901.01   49.90
   0  -1  -3  189.28   11.00
   0  -1  -3  200.18   11.00
   0  -1  -3  202.28   11.10
   0   1   3  212.78   11.00
   0   1   3  205.58   10.90
   0   1   3  209.78   11.20
   0   1   3  214.48   11.60
  -1  -1  -3  676.13   35.50
  -1  -1  -3  653.03   35.50
   1   1   3  662.93   35.90
   1   1   3  610.74   35.50
   1   1   3  717.53   35.50
  -2  -1  -3  290.57   15.10
  -2  -1  -3  270.07   15.10
  -2  -1  -3  277.17   15.00
   2   1   3  281.57   15.00
   2   1   3  259.97   15.30
   2   1   3  258.27   15.00
   2   1   3  276.77   15.00
  -3  -1  -3  213.48   12.50
  -3  -1  -3  212.08   12.30
  -3  -1  -3  220.38   12.20
   3   1   3  223.58   12.30
   3   1   3  225.08   12.40
   3   1   3  226.28   12.70
   3   1   3  213.78   12.30
  -4  -1  -3  421.36   24.00
  -4  -1  -3  438.26   23.80
  -4  -1  -3  425.76   23.60
   4   1   3  461.15   23.80
   4   1   3  416.96   23.80
   4   1   3  436.06   24.20
   4   1   3  423.66   23.80
  -5  -1  -3  484.65   26.70
  -5  -1  -3  448.66   27.00
  -5  -1  -3  494.75   26.60
   5   1   3  516.25   27.00
   5   1   3  484.45   27.30
   5   1   3  480.05   26.90
  -6  -1  -3    1.60    1.50
  -6  -1  -3   -0.50    1.10
   6   1   3    1.60    1.60
   6   1   3    3.20    1.80
   6   1   3    1.20    1.50
  -7  -1  -3    0.80    1.50
  -7  -1  -3   -1.20    1.80
   7   1   3    0.60    1.60
   7   1   3   -2.00    1.70
   7   1   3   -2.00    1.40
  -8  -1  -3   37.60    3.90
  -8  -1  -3   44.20    5.00
   8   1   3   32.00    4.30
   8   1   3   30.30    3.90
   8   1   3   46.40    5.10
  -9  -1  -3   25.20    4.50
  -9  -1  -3   27.20    3.50
   9   1   3   24.30    4.60
   9   1   3   26.10    3.80
 -10  -1  -3    3.30    2.00
 -10  -1  -3    0.60    2.40
  10   1   3    2.40    2.80
 -11  -1  -3    0.40    2.70
 -11  -1  -3   -0.70    1.80
  11   1   3    3.60    3.20
  10  -2  -3    5.20    2.40
  10  -2  -3    1.80    2.90
 -10   2   3    3.20    3.00
 -10   2   3    2.40    2.70
   9  -2  -3   13.00    3.90
   9  -2  -3    6.80    2.10
  -9   2   3    5.30    3.00
  -9   2   3   12.20    3.50
   8  -2  -3   -1.30    2.10
   8  -2  -3    0.40    2.20
   8  -2  -3   -1.70    1.20
  -8   2   3    0.90    2.40
  -8   2   3    0.20    2.10
   7  -2  -3   12.70    2.20
   7  -2  -3   11.60    3.10
   7  -2  -3   19.80    3.90
  -7   2   3   14.00    2.90
  -7   2   3   19.40    3.60
   6  -2  -3   18.00    2.20
   6  -2  -3   20.00    3.30
   6  -2  -3   19.70    3.10
  -6   2   3   21.40    2.90
  -6   2   3   24.80    3.20
   5  -2  -3    0.90    0.80
   5  -2  -3   -0.20    1.40
  -5   2   3    0.20    1.20
  -5   2   3    0.20    1.20
   4  -2  -3    9.50    2.20
   4  -2  -3    6.30    1.10
   4  -2  -3    6.70    1.10
  -4   2   3    5.50    1.90
  -4   2   3    9.60    1.90
   3  -2  -3   36.10    3.40
   3  -2  -3   35.80    2.30
   3  -2  -3   32.20    2.30
  -3   2   3   37.90    3.10
  -3   2   3   39.00    3.00
   2  -2  -3  134.69    7.70
   2  -2  -3  133.29    8.60
   2  -2  -3  136.19    7.70
  -2   2   3  144.39    8.70
  -2   2   3  150.88    8.20
  -2   2   3  148.79    8.40
   1  -2  -3    1.50    0.40
   1  -2  -3    1.50    0.40
  -1   2   3    1.70    0.60
  -1   2   3    2.10    0.90
  -1   2   3    1.20    1.00
   0  -2  -3  264.97   14.40
   0   2   3  252.57   14.90
   0   2   3  268.87   14.30
   0   2   3  282.37   14.40
   0   2   3  259.97   14.60
  -1  -2  -3  273.17   14.70
  -1  -2  -3  270.37   14.80
   1   2   3  266.17   14.80
   1   2   3  279.17   15.20
   1   2   3  270.87   14.90
  -2  -2  -3  780.32   42.20
  -2  -2  -3  785.22   42.20
  -2  -2  -3  819.32   42.30
   2   2   3  801.92   42.20
   2   2   3  732.03   42.20
   2   2   3  803.12   42.10
   2   2   3  787.02   42.50
  -3  -2  -3    3.60    1.10
  -3  -2  -3    3.90    1.10
  -3  -2  -3    3.90    1.10
   3   2   3    2.80    1.10
   3   2   3    5.30    1.20
   3   2   3    3.50    1.00
   3   2   3    3.70    1.10
  -4  -2  -3   13.20    1.70
  -4  -2  -3   13.80    1.90
  -4  -2  -3   12.50    1.90
   4   2   3   13.70    1.90
   4   2   3   10.20    1.80
   4   2   3   12.90    1.90
   4   2   3   12.00    1.90
  -5  -2  -3   29.70    2.80
  -5  -2  -3   31.60    2.70
  -5  -2  -3   27.90    3.00
   5   2   3   28.10    2.90
   5   2   3   30.00    3.10
   5   2   3   29.10    2.90
   5   2   3   29.00    2.80
  -6  -2  -3  190.08   12.40
  -6  -2  -3  186.08   11.80
   6   2   3  209.48   12.40
   6   2   3  206.08   12.50
   6   2   3  207.58   12.00
  -7  -2  -3    1.50    1.50
  -7  -2  -3    2.00    2.00
   7   2   3    0.50    1.90
   7   2   3    0.40    1.60
   7   2   3    1.20    1.70
  -8  -2  -3   16.60    3.50
  -8  -2  -3   13.20    2.60
   8   2   3   15.90    2.90
   8   2   3   17.00    3.50
  -9  -2  -3   69.39    6.60
  -9  -2  -3   66.49    5.50
   9   2   3   59.49    5.70
   9   2   3   72.19    6.80
 -10  -2  -3    2.80    2.60
 -10  -2  -3    0.30    1.80
  10   2   3    1.10    2.50
 -11  -2  -3    2.80    3.00
 -11  -2  -3    2.50    2.20
  11   2   3   -0.60    2.70
  10  -3  -3   -0.40    2.70
  10  -3  -3    1.10    1.80
 -10   3   3    0.30    2.50
 -10   3   3   -1.50    2.40
   9  -3  -3    1.30    3.00
   9  -3  -3   -1.00    1.70
   9  -3  -3   -0.90    2.30
  -9   3   3   -1.50    1.90
  -9   3   3    0.60    2.50
   8  -3  -3    1.30    2.50
   8  -3  -3    0.60    2.90
   8  -3  -3    6.00    2.10
  -8   3   3    3.00    2.50
  -8   3   3    0.10    2.20
   7  -3  -3   32.40    3.20
   7  -3  -3   30.10    4.60
   7  -3  -3   31.40    4.30
  -7   3   3   31.40    4.30
  -7   3   3   23.70    3.70
   6  -3  -3   22.50    2.60
   6  -3  -3   27.20    4.10
  -6   3   3   28.90    3.50
  -6   3   3   24.90    1.70
  -6   3   3   22.00    3.20
   5  -3  -3  100.99    7.80
   5  -3  -3   93.39    6.50
  -5   3   3   99.99    7.10
  -5   3   3  117.99    5.90
  -5   3   3   92.09    7.30
  -5   3   3  109.09    5.80
   4  -3  -3    0.60    1.40
   4  -3  -3    0.50    0.80
  -4   3   3   -0.40    1.10
  -4   3   3    3.10    1.50
  -4   3   3    0.50    0.40
  -4   3   3    0.40    0.50
   3  -3  -3    0.90    1.30
   3  -3  -3    2.30    0.70
   3  -3  -3    1.60    0.80
  -3   3   3    1.80    1.20
  -3   3   3    1.70    0.50
  -3   3   3    1.60    0.50
  -3   3   3    1.00    1.00
   2  -3  -3   19.60    2.50
   2  -3  -3   22.50    1.70
   2  -3  -3   20.60    1.70
  -2   3   3   26.00    1.60
  -2   3   3   23.70    1.60
  -2   3   3   23.60    2.30
  -2   3   3   25.30    2.00
  -2   3   3   26.20    2.80
   1  -3  -3  207.18   12.80
   1  -3  -3  215.78   12.00
  -1   3   3  225.48   12.40
  -1   3   3  195.18   12.70
  -1   3   3  214.18   11.90
  -1   3   3  234.28   11.90
  -1   3   3  231.58   12.00
   0  -3  -3   58.39    3.60
   0   3   3   53.89    3.40
   0   3   3   53.49    4.00
   0   3   3   61.89    3.80
  -1  -3  -3  112.79    6.60
  -1  -3  -3  113.29    6.30
  -1  -3  -3  113.09    6.70
   1   3   3  111.99    6.90
   1   3   3  112.59    6.50
   1   3   3  114.49    6.70
  -2  -3  -3  152.78    8.70
  -2  -3  -3  147.99    8.80
  -2  -3  -3  152.28    8.60
   2   3   3  145.29    8.60
   2   3   3  152.68    8.80
   2   3   3  154.28    8.60
   2   3   3  149.29    8.90
  -3  -3  -3 2640.94  144.59
  -3  -3  -3 2770.82  144.59
  -3  -3  -3 2731.23  144.69
   3   3   3 2638.94  144.49
   3   3   3 2715.33  144.79
   3   3   3 2824.82  144.79
  -4  -3  -3   -0.10    1.00
  -4  -3  -3    0.00    0.80
  -4  -3  -3    0.70    0.90
   4   3   3    0.10    1.00
   4   3   3   -0.20    0.90
   4   3   3    0.50    0.90
   4   3   3    0.50    1.00
  -5  -3  -3   20.40    2.40
  -5  -3  -3   18.80    2.60
   5   3   3   22.90    2.50
   5   3   3   19.10    2.50
   5   3   3   20.90    2.50
   5   3   3   23.40    2.80
  -6  -3  -3   59.99    4.90
  -6  -3  -3   53.39    4.40
   6   3   3   56.99    4.50
   6   3   3   51.99    4.60
   6   3   3   57.19    4.80
  -7  -3  -3   16.90    3.30
  -7  -3  -3   15.10    2.70
   7   3   3   15.50    3.10
   7   3   3   11.00    2.80
  -8  -3  -3    2.00    2.30
  -8  -3  -3    3.50    1.80
   8   3   3    3.80    2.20
   8   3   3   -2.50    1.70
  -9  -3  -3   34.40    5.00
  -9  -3  -3   38.90    4.10
   9   3   3   43.70    5.40
   9   3   3   47.70    6.00
 -10  -3  -3   25.40    3.60
 -10  -3  -3   18.70    4.60
  10   3   3   18.20    4.40
 -11  -3  -3    2.70    2.30
 -11  -3  -3    4.00    3.50
  11   3   3   -2.00    2.40
  10  -4  -3    0.50    2.50
  10  -4  -3    5.20    3.10
  10  -4  -3   -1.70    1.70
 -10   4   3   -0.80    2.50
 -10   4   3    3.50    2.80
   9  -4  -3    0.10    3.00
   9  -4  -3    3.20    2.90
   9  -4  -3    3.00    2.10
  -9   4   3    0.50    2.30
  -9   4   3    1.80    2.60
   8  -4  -3    0.90    2.50
   8  -4  -3    0.60    2.90
   8  -4  -3   -1.10    1.40
  -8   4   3   -0.30    2.40
  -8   4   3    3.20    2.30
   7  -4  -3   22.40    4.50
   7  -4  -3   13.50    2.50
  -7   4   3   19.80    1.50
  -7   4   3   22.90    3.80
  -7   4   3   16.40    3.60
   6  -4  -3   71.19    6.70
   6  -4  -3   65.79    4.80
  -6   4   3   65.19    5.90
  -6   4   3   62.79    3.90
  -6   4   3   65.69    5.40
   5  -4  -3  127.19    8.10
   5  -4  -3  139.19    9.70
  -5   4   3  136.69    9.00
  -5   4   3  127.29    8.50
  -5   4   3  130.49    7.40
   4  -4  -3  488.55   26.60
   4  -4  -3  447.76   27.90
  -4   4   3  495.95   26.90
  -4   4   3  493.85   26.10
  -4   4   3  451.65   27.20
  -4   4   3  522.05   26.20
   3  -4  -3   52.09    3.80
   3  -4  -3   45.40    4.60
  -3   4   3   57.39    3.60
  -3   4   3   67.19    4.10
  -3   4   3   59.09    3.40
  -3   4   3   49.20    4.20
   2  -4  -3  178.78   11.50
   2  -4  -3  190.58   10.50
  -2   4   3  185.08   10.40
  -2   4   3  175.38   10.20
  -2   4   3  204.58   10.40
  -2   4   3  174.48   10.90
   1  -4  -3  123.49    7.90
  -1   4   3  118.29    7.80
  -1   4   3  124.99    6.70
  -1   4   3  115.99    7.30
  -1   4   3  113.49    6.80
   0  -4  -3  345.07   18.40
   0   4   3  337.27   18.20
   0   4   3  313.17   18.90
   0   4   3  341.17   18.60
  -1  -4  -3   68.09    4.20
  -1  -4  -3   59.29    4.20
  -1  -4  -3   60.79    3.60
   1   4   3   60.59    4.40
   1   4   3   60.19    3.90
   1   4   3   64.19    3.60
   1   4   3   62.59    3.90
   1   4   3   61.99    4.30
  -2  -4  -3  780.62   40.30
  -2  -4  -3  758.02   40.70
  -2  -4  -3  759.52   40.50
   2   4   3  744.83   40.30
   2   4   3  742.73   40.70
   2   4   3  723.23   40.40
   2   4   3  741.63   40.70
  -3  -4  -3    5.20    1.40
  -3  -4  -3    4.90    1.30
  -3  -4  -3    3.20    1.20
   3   4   3    5.10    1.60
   3   4   3    5.30    1.30
   3   4   3    2.90    1.10
   3   4   3    4.00    1.20
  -4  -4  -3  334.17   19.60
  -4  -4  -3  356.16   19.30
  -4  -4  -3  342.87   19.50
   4   4   3  339.57   19.70
   4   4   3  361.76   19.30
   4   4   3  346.87   19.50
   4   4   3  342.17   19.40
  -5  -4  -3   67.19    5.20
  -5  -4  -3   61.89    4.90
   5   4   3   68.39    5.40
   5   4   3   75.19    5.10
   5   4   3   67.39    4.90
   5   4   3   71.49    4.90
  -6  -4  -3   15.90    2.50
  -6  -4  -3   14.70    3.00
   6   4   3   15.40    2.60
   6   4   3   28.60    3.20
  -7  -4  -3   21.10    3.60
  -7  -4  -3   19.70    3.00
   7   4   3   18.80    3.50
   7   4   3   25.30    3.50
  -8  -4  -3  177.78   12.30
  -8  -4  -3  177.88   11.40
   8   4   3  188.08   11.60
   8   4   3  178.78   12.20
  -9  -4  -3    7.50    2.40
  -9  -4  -3    5.90    3.10
   9   4   3    1.70    2.90
 -10  -4  -3    1.50    2.00
 -10  -4  -3   -2.60    2.40
  10   4   3    3.50    3.10
 -11  -4  -3   -0.40    2.80
  11   4   3    9.50    3.70
  10  -5  -3    1.10    2.90
  10  -5  -3    0.90    2.10
  10  -5  -3   -1.50    2.60
 -10   5   3    0.20    2.20
 -10   5   3   -1.90    2.80
   9  -5  -3    1.40    2.30
   9  -5  -3   -4.10    2.20
   9  -5  -3   -2.60    2.60
  -9   5   3    1.00    2.40
  -9   5   3    2.60    2.60
   8  -5  -3   17.70    4.80
   8  -5  -3   16.90    3.00
  -8   5   3   12.10    3.60
  -8   5   3   11.30    3.30
   7  -5  -3   11.70    3.60
   7  -5  -3    7.80    2.40
  -7   5   3   14.10    1.60
  -7   5   3    8.20    3.20
  -7   5   3   14.70    3.10
   6  -5  -3    5.10    3.10
   6  -5  -3    3.80    1.80
  -6   5   3    2.30    1.90
  -6   5   3    4.10    1.00
  -6   5   3    5.30    2.60
   5  -5  -3  220.78   13.30
   5  -5  -3  187.38   11.20
  -5   5   3  187.88   11.50
  -5   5   3  182.88   11.90
  -5   5   3  172.58   10.40
   4  -5  -3   17.80    2.20
   4  -5  -3   19.50    3.70
  -4   5   3   16.20    2.50
  -4   5   3   22.70    2.60
  -4   5   3   17.60    1.70
   3  -5  -3   26.00    2.50
   3  -5  -3   19.60    3.40
  -3   5   3   25.30    2.00
  -3   5   3   26.30    2.40
  -3   5   3   20.70    2.60
   2  -5  -3   33.80    3.80
   2  -5  -3   32.70    2.70
  -2   5   3   31.50    2.50
  -2   5   3   26.30    2.80
  -2   5   3   41.30    2.70
  -2   5   3   27.30    2.30
   1  -5  -3  253.57   14.20
   1  -5  -3  264.07   15.20
  -1   5   3  244.78   13.90
  -1   5   3  244.08   14.50
  -1   5   3  245.18   15.00
  -1   5   3  257.77   13.70
   0  -5  -3    3.10    1.10
   0  -5  -3    5.10    1.30
   0  -5  -3    6.40    1.80
   0   5   3    4.90    1.50
   0   5   3    4.60    1.00
   0   5   3    5.60    1.40
   0   5   3    5.70    0.70
  -1  -5  -3  683.13   36.80
  -1  -5  -3  697.53   37.00
   1   5   3  660.53   36.60
   1   5   3  668.23   37.00
   1   5   3  693.13   36.20
   1   5   3  660.83   37.20
   1   5   3  683.23   36.50
  -2  -5  -3  185.68   10.50
  -2  -5  -3  200.98   11.20
  -2  -5  -3  197.18   11.00
   2   5   3  183.28   10.80
   2   5   3  186.38   11.10
   2   5   3  186.28   11.20
   2   5   3  177.28   10.70
  -3  -5  -3   14.40    1.80
  -3  -5  -3   19.30    2.60
  -3  -5  -3   14.20    2.00
   3   5   3   13.90    1.80
   3   5   3   14.00    2.40
   3   5   3   13.00    1.90
   3   5   3   10.90    1.90
  -4  -5  -3    5.60    1.70
  -4  -5  -3    5.40    1.50
  -4  -5  -3    5.60    1.60
   4   5   3    8.00    1.80
   4   5   3    6.90    2.00
   4   5   3    8.80    1.80
   4   5   3    3.50    1.40
  -5  -5  -3  207.38   13.00
  -5  -5  -3  214.48   13.30
   5   5   3  222.98   12.90
   5   5   3  226.18   13.10
   5   5   3  224.18   13.40
  -6  -5  -3    0.00    1.50
  -6  -5  -3    1.20    1.50
   6   5   3    3.10    1.60
   6   5   3    2.20    2.00
  -7  -5  -3   25.80    4.20
  -7  -5  -3   28.40    3.40
   7   5   3   17.50    3.10
   7   5   3   22.40    3.60
  -8  -5  -3    8.70    3.00
  -8  -5  -3    3.30    2.20
   8   5   3    6.00    3.20
  -9  -5  -3   48.80    5.80
  -9  -5  -3   49.90    4.80
   9   5   3   53.89    6.30
 -10  -5  -3    0.70    1.90
 -10  -5  -3    3.20    2.60
  10   5   3   -4.10    2.90
   9  -6  -3    1.50    2.90
   9  -6  -3   -1.30    3.10
   9  -6  -3    3.00    2.30
  -9   6   3    2.60    2.40
  -9   6   3   -4.50    2.20
   8  -6  -3   -1.40    1.80
   8  -6  -3    4.70    3.20
  -8   6   3   -1.20    0.80
  -8   6   3   -0.20    2.00
  -8   6   3    0.50    2.10
   7  -6  -3    0.80    1.80
   7  -6  -3    3.00    2.90
  -7   6   3   -3.50    2.10
  -7   6   3    0.10    1.00
  -7   6   3    0.50    2.10
   6  -6  -3  150.28    9.70
   6  -6  -3  152.18   11.70
  -6   6   3  166.88   10.10
  -6   6   3  142.59    8.80
   5  -6  -3  119.19    9.20
   5  -6  -3  110.89    7.40
  -5   6   3  114.99    8.10
  -5   6   3  105.69    6.60
   4  -6  -3   -0.90    1.90
   4  -6  -3   -0.10    1.20
  -4   6   3    0.10    1.20
  -4   6   3   -0.60    1.40
  -4   6   3    0.00    0.90
   3  -6  -3  147.19    9.90
   3  -6  -3  143.29    8.40
  -3   6   3  145.09    8.30
  -3   6   3  112.89    8.60
  -3   6   3  128.39    7.80
   2  -6  -3   24.50    2.60
   2  -6  -3   23.70    3.60
  -2   6   3   18.20    2.50
  -2   6   3   26.60    2.20
  -2   6   3   23.00    2.10
   1  -6  -3   30.90    2.90
   1  -6  -3   29.60    3.70
  -1   6   3   30.70    3.00
  -1   6   3   29.20    2.60
  -1   6   3   35.90    2.40
   0  -6  -3  205.58   11.80
   0  -6  -3  194.38   11.00
   0   6   3  175.28   11.00
   0   6   3  196.78   10.20
   0   6   3  168.78   11.40
   0   6   3  165.28   11.30
   0   6   3  179.98   10.60
  -1  -6  -3  464.25   25.40
  -1  -6  -3  447.46   24.80
   1   6   3  462.25   24.10
   1   6   3  422.26   24.50
   1   6   3  437.06   25.30
   1   6   3  459.15   24.50
   1   6   3  436.96   25.00
  -2  -6  -3  280.37   15.70
  -2  -6  -3  258.97   14.90
  -2  -6  -3  271.97   15.50
   2   6   3  270.67   15.70
   2   6   3  275.57   14.90
   2   6   3  270.97   15.20
   2   6   3  257.57   15.70
   2   6   3  270.07   15.30
  -3  -6  -3  119.79    7.60
  -3  -6  -3  134.29    8.30
  -3  -6  -3  134.19    8.00
   3   6   3  118.09    7.80
   3   6   3  123.29    8.00
   3   6   3  134.29    8.40
   3   6   3  125.39    7.70
  -4  -6  -3    8.40    2.00
  -4  -6  -3    9.20    2.00
   4   6   3    9.80    2.10
   4   6   3   12.50    2.70
   4   6   3    7.30    1.90
  -5  -6  -3   27.50    3.10
  -5  -6  -3   26.90    3.40
   5   6   3   28.70    3.60
   5   6   3   30.50    3.80
   5   6   3   28.30    3.10
  -6  -6  -3   76.29    5.90
  -6  -6  -3   67.39    5.90
   6   6   3   71.69    5.60
   6   6   3   75.19    6.20
  -7  -6  -3    2.40    2.20
  -7  -6  -3    0.30    2.10
   7   6   3    2.20    2.30
  -8  -6  -3   -1.80    2.20
  -8  -6  -3   -1.00    1.80
   8   6   3   -0.50    2.30
  -9  -6  -3    1.10    2.10
  -9  -6  -3    3.70    2.70
   9   6   3    5.10    3.20
 -10  -6  -3   15.30    3.80
 -10  -6  -3   14.30    3.10
  10   6   3    6.20    3.80
   9  -7  -3    2.30    2.00
   9  -7  -3   -0.70    3.10
  -9   7   3   -0.80    2.40
   8  -7  -3    0.10    2.00
   8  -7  -3   -0.50    2.70
  -8   7   3    0.10    1.00
  -8   7   3    4.70    2.80
   7  -7  -3   55.49    7.00
   7  -7  -3   49.20    4.90
  -7   7   3   53.29    6.00
  -7   7   3   47.40    3.60
   6  -7  -3   52.49    6.70
   6  -7  -3   44.70    4.60
  -6   7   3   49.80    3.70
  -6   7   3   49.90    5.20
   5  -7  -3    9.00    2.40
   5  -7  -3    3.50    2.90
  -5   7   3    5.10    1.40
  -5   7   3    9.00    2.60
   4  -7  -3  119.99    9.30
   4  -7  -3  114.19    7.70
  -4   7   3  111.29    7.00
  -4   7   3  117.39    8.20
   3  -7  -3   85.89    7.20
   3  -7  -3   86.29    6.10
  -3   7   3   83.29    5.50
  -3   7   3   82.89    6.30
   2  -7  -3   39.70    3.50
   2  -7  -3   33.10    4.50
  -2   7   3   33.60    2.90
  -2   7   3   33.90    3.50
   1  -7  -3   64.19    4.50
   1  -7  -3   55.39    5.30
  -1   7   3   50.79    3.90
  -1   7   3   49.10    4.30
   0  -7  -3   93.49    6.10
   0  -7  -3  101.99    7.00
   0   7   3   80.19    5.70
   0   7   3   84.89    6.20
  -1  -7  -3  304.77   17.10
  -1  -7  -3  306.87   16.60
   1   7   3  267.27   16.70
   1   7   3  283.77   16.30
   1   7   3  274.77   17.00
  -2  -7  -3   35.60    3.60
  -2  -7  -3   35.50    3.40
  -2  -7  -3   29.60    3.50
   2   7   3   29.30    3.00
   2   7   3   25.70    3.10
   2   7   3   31.80    3.40
  -3  -7  -3  720.43   37.20
  -3  -7  -3  701.03   37.20
  -3  -7  -3  673.13   37.40
   3   7   3  621.24   37.30
   3   7   3  670.13   37.30
   3   7   3  658.33   36.90
  -4  -7  -3   29.90    3.40
   4   7   3   23.40    3.30
   4   7   3   26.40    3.10
  -5  -7  -3   12.20    2.60
   5   7   3    9.90    2.70
  -6  -7  -3   18.30    3.20
   6   7   3   16.60    3.70
  -7  -7  -3   95.69    7.30
   7   7   3   92.99    7.80
  -8  -7  -3   11.80    2.90
   8   7   3    8.20    3.60
  -9  -7  -3    2.60    2.40
   9   7   3    2.20    3.30
 -10  -7  -3    1.10    2.60
  10   7   3    0.80    3.00
   8  -8  -3    0.10    2.20
   8  -8  -3    5.60    3.60
  -8   8   3   -0.20    2.20
  -8   8   3   -1.90    1.10
   7  -8  -3   38.50    4.60
  -7   8   3   31.90    3.10
  -7   8   3   47.70    5.50
   6  -8  -3   -0.40    3.20
   6  -8  -3    2.50    2.20
  -6   8   3   -0.60    1.20
  -6   8   3    3.50    2.40
   5  -8  -3   25.50    3.60
   5  -8  -3   25.30    5.40
  -5   8   3   19.80    3.80
  -5   8   3   19.20    2.50
   4  -8  -3    7.40    3.40
   4  -8  -3    3.50    2.00
  -4   8   3    5.10    2.50
  -4   8   3    6.10    1.70
   3  -8  -3   50.39    6.10
   3  -8  -3   65.29    5.10
  -3   8   3   63.99    4.50
  -3   8   3   57.89    5.20
   2  -8  -3   57.89    5.00
   2  -8  -3   59.79    6.00
  -2   8   3   57.09    5.10
  -2   8   3   60.99    4.40
   1  -8  -3   63.49    5.10
   1  -8  -3   58.99    5.80
  -1   8   3   62.39    4.50
  -1   8   3   56.09    5.00
   0  -8  -3    4.20    2.30
   0  -8  -3    8.70    2.20
   0   8   3    6.10    1.60
   0   8   3    4.70    2.10
  -1  -8  -3   72.29    5.40
  -1  -8  -3   72.09    5.80
   1   8   3   63.39    4.90
   1   8   3   64.49    5.50
  -2  -8  -3   76.29    5.70
  -2  -8  -3   80.69    5.90
   2   8   3   78.29    5.90
   2   8   3   65.19    5.20
   2   8   3   64.29    5.50
  -3  -8  -3    9.20    2.80
   3   8   3   11.80    2.40
   3   8   3   15.50    3.00
   4   8   3   51.99    4.60
   4   8   3   52.09    5.00
  -5  -8  -3   -1.10    2.10
   5   8   3    2.50    2.30
  -6  -8  -3   33.10    4.60
   6   8   3   30.00    4.60
  -7  -8  -3   -0.10    2.40
   7   8   3    4.40    2.90
  -8  -8  -3   32.80    4.90
   8   8   3   34.60    5.20
  -9  -8  -3    1.00    2.40
   9   8   3    2.10    3.50
   8  -9  -3   19.10    3.70
  -8   9   3   19.10    4.60
  -8   9   3   20.80    2.30
   7  -9  -3    1.00    3.40
   7  -9  -3   -4.30    2.00
  -7   9   3    0.90    1.40
  -7   9   3   -3.20    2.40
   6  -9  -3   15.90    5.10
   6  -9  -3    8.60    2.80
  -6   9   3   12.70    2.30
  -6   9   3   14.80    3.60
   5  -9  -3   -1.30    2.00
   5  -9  -3    3.00    3.50
  -5   9   3    3.00    1.60
  -5   9   3    5.30    2.70
   4  -9  -3   27.40    5.40
   4  -9  -3   19.50    3.30
  -4   9   3   21.90    2.70
  -4   9   3   28.30    4.50
   3  -9  -3    5.50    3.20
   3  -9  -3    5.10    2.10
  -3   9   3    2.60    1.60
  -3   9   3    6.80    2.80
   2  -9  -3  120.59    9.30
   2  -9  -3  118.29    8.20
  -2   9   3  110.29    7.50
  -2   9   3  117.59    8.40
   1  -9  -3    3.10    1.90
   1  -9  -3    2.60    2.10
  -1   9   3    1.60    1.60
  -1   9   3    3.40    2.10
   0  -9  -3  209.78   13.10
   0  -9  -3  208.78   13.80
   0   9   3  207.38   12.60
   0   9   3  216.38   13.40
  -1  -9  -3  169.48   10.60
  -1  -9  -3  163.68   11.00
   1   9   3  150.28   10.60
   1   9   3  166.18   10.20
   2   9   3  274.47   17.20
   2   9   3  291.77   16.70
  -3  -9  -3    6.20    3.00
   3   9   3   11.80    2.50
   3   9   3   10.50    2.90
  -4  -9  -3    2.30    2.60
   4   9   3    7.70    2.70
  -5  -9  -3   51.49    5.40
   5   9   3   46.70    5.30
  -6  -9  -3   15.60    3.40
   6   9   3   16.80    3.90
  -7  -9  -3   -1.40    2.30
   7   9   3   -1.40    2.20
  -8  -9  -3   -0.90    2.40
   8   9   3    3.80    3.00
  -9  -9  -3   20.90    4.10
   9   9   3   12.40    6.70
   7 -10  -3   -0.70    2.40
   7 -10  -3   -0.10    3.60
  -7  10   3    3.20    2.80
  -7  10   3    3.20    1.60
   6 -10  -3   -1.60    3.00
   6 -10  -3    1.00    2.40
  -6  10   3    2.40    1.70
  -6  10   3   -2.60    1.80
   5 -10  -3   13.60    3.50
   5 -10  -3   16.40    5.40
  -5  10   3   19.50    2.80
  -5  10   3   15.00    3.60
   4 -10  -3   -1.60    2.80
   4 -10  -3    1.90    2.20
  -4  10   3    2.40    1.70
  -4  10   3    4.10    2.60
   3 -10  -3   48.20    5.00
   3 -10  -3   50.99    6.20
  -3  10   3   49.80    5.50
  -3  10   3   54.89    4.50
   2 -10  -3    8.60    2.70
   2 -10  -3    2.70    2.80
  -2  10   3   11.00    3.00
  -2  10   3    4.60    2.10
   1 -10  -3    1.10    2.40
   1 -10  -3    6.80    2.60
  -1  10   3   -0.10    2.00
  -1  10   3   -0.20    1.50
   0 -10  -3   42.80    4.90
   0  10   3   41.20    4.00
   0  10   3   34.20    4.40
   1  10   3   62.89    5.90
   1  10   3   72.99    5.60
   2  10   3    8.50    2.90
   2  10   3    5.40    2.10
   3  10   3   18.20    3.20
   3  10   3   22.00    4.30
  -4 -10  -3   15.00    4.00
   4  10   3   15.60    4.00
  -5 -10  -3    7.40    3.60
   5  10   3   13.30    3.50
  -6 -10  -3   29.10    4.90
   6  10   3   27.00    5.00
  -7 -10  -3    5.40    2.90
   7  10   3    4.50    3.60
  -8 -10  -3    1.50    3.00
   8  10   3    1.20    3.00
   6 -11  -3    5.80    3.90
  -6  11   3    3.60    2.90
  -6  11   3    9.00    2.30
   5 -11  -3   -2.00    2.90
  -5  11   3   -0.40    2.30
  -5  11   3    0.80    1.80
   4 -11  -3    8.30    4.30
  -4  11   3   10.30    2.50
  -4  11   3    9.70    3.60
   3 -11  -3   -0.20    3.00
  -3  11   3    1.20    2.30
  -3  11   3    1.10    1.90
   2 -11  -3   24.20    5.30
  -2  11   3   18.10    3.10
  -2  11   3   17.60    3.80
   1 -11  -3    2.80    3.10
  -1  11   3    5.70    2.80
  -1  11   3    4.90    2.10
   0  11   3  134.09    8.90
   0  11   3  125.79    9.70
   1  11   3   -2.50    2.20
   1  11   3    2.70    2.00
   2  11   3    5.10    2.30
   2  11   3    6.10    2.90
   3  11   3   43.30    5.20
   4  11   3   18.90    4.40
  -5 -11  -3    8.60    3.50
   5  11   3    8.40    3.50
  -6 -11  -3    1.90    2.90
   6  11   3    1.00    3.10
  -7 -11  -3   57.89    6.30
   7  11   3   52.99    6.60
  -5  12   3   10.50    3.90
   4 -12  -3    0.60    3.20
  -4  12   3    1.80    2.00
  -4  12   3    3.50    2.80
   3 -12  -3   23.00    5.90
  -3  12   3   17.20    3.30
  -3  12   3   27.10    4.20
   2 -12  -3    3.10    3.00
  -2  12   3    0.70    2.10
  -2  12   3   -2.20    2.50
  -1  12   3   39.40    4.40
  -1  12   3   39.70    5.20
   0  12   3   11.70    3.10
   0  12   3   18.10    4.10
   1  12   3   36.30    5.30
   1  12   3   44.20    4.80
   2  12   3    7.00    3.20
   2  12   3    4.20    2.60
   3  12   3   12.70    4.00
   4  12   3   30.90    5.50
  -5 -12  -3   17.50    4.60
   5  12   3   20.20    5.30
  -6 -12  -3    3.60    2.90
   6  12   3    1.90    3.20
   3 -13  -3    0.50    2.90
  -3  13   3    3.40    2.60
  -3  13   3    1.30    2.70
  -2  13   3   19.10    4.30
  -2  13   3   14.40    3.30
  -1  13   3   -2.60    1.90
  -1  13   3   -4.90    2.10
   0  13   3   13.10    3.20
   0  13   3   15.00    4.10
   1  13   3    0.00    2.60
   1  13   3    3.50    2.20
   2  13   3   39.90    5.40
   3  13   3   17.20    4.80
   4  13   3    1.60    3.20
  -3 -12   4   -1.10    2.10
  -2 -12   4   14.40    3.40
  -1 -12   4    5.60    2.80
   0 -12   4   23.80    4.30
   1 -12   4    6.20    2.80
   2 -12   4   75.69    7.50
   5  11  -4    7.40    3.10
   5  11  -4    7.60    3.90
  -5 -11   4    2.20    2.00
   4  11  -4    6.60    3.50
  -4 -11   4    4.10    2.40
   3  11  -4   29.90    5.20
  -3 -11   4   15.90    3.30
   2  11  -4    0.70    2.40
  -2 -11   4    1.40    2.30
   1  11  -4   26.90    4.90
  -1 -11   4   34.60    4.50
   0  11  -4   -1.60    2.60
   0 -11   4   -1.50    2.20
  -1  11  -4   25.70    4.70
   1 -11   4   18.80    3.90
  -2  11  -4    4.40    2.90
   2 -11   4    4.10    2.70
  -3  11  -4    1.20    2.70
  -4  11  -4   -3.70    2.30
   4 -11   4    0.40    2.60
   7  10  -4   -1.80    3.00
   7  10  -4    2.70    2.60
   7  10  -4    1.80    3.40
  -7 -10   4    3.20    3.60
   6  10  -4   14.60    4.10
   6  10  -4   16.00    3.70
   6  10  -4   20.00    5.00
  -6 -10   4   15.40    2.70
  -6 -10   4   13.60    4.20
   5  10  -4   23.60    4.80
   5  10  -4   15.10    3.60
   5  10  -4   20.30    4.70
  -5 -10   4   10.40    2.60
   4  10  -4   -1.80    2.40
   4  10  -4    1.30    2.20
   4  10  -4    1.30    3.10
  -4 -10   4    0.50    1.80
   3  10  -4    2.60    2.30
   3  10  -4   -0.90    2.70
  -3 -10   4    4.90    2.20
   2  10  -4   19.90    3.60
   2  10  -4   18.60    4.10
  -2 -10   4   22.80    3.80
   1  10  -4    8.40    3.00
  -1 -10   4    8.20    2.80
   0  10  -4   50.39    5.50
   0 -10   4   44.10    5.20
  -1  10  -4   -1.00    2.20
   1 -10   4    0.30    2.30
  -2  10  -4   57.69    5.80
   2 -10   4   63.79    6.40
  -3  10  -4    7.30    3.40
   3 -10   4    6.90    3.30
   3 -10   4   18.30    4.10
  -4  10  -4  110.79    9.00
   4 -10   4  120.09    9.90
  -5  10  -4    1.20    3.20
   5 -10   4    2.40    3.10
  -6  10  -4    2.70    3.00
   6 -10   4    1.90    2.90
   8   9  -4    2.90    3.40
   8   9  -4    2.20    3.10
  -8  -9   4   -0.10    3.40
   7   9  -4    8.70    3.80
   7   9  -4   -0.20    2.60
   7   9  -4    6.90    4.00
  -7  -9   4   -4.00    2.80
  -7  -9   4    1.00    1.50
   6   9  -4    0.70    3.20
   6   9  -4   -3.10    2.50
   6   9  -4    2.70    2.70
  -6  -9   4    0.60    1.60
  -6  -9   4    0.80    2.70
   5   9  -4   11.90    4.00
   5   9  -4    9.00    2.90
   5   9  -4   11.10    3.40
  -5  -9   4    8.20    3.50
  -5  -9   4    8.80    2.20
   4   9  -4   34.60    4.70
   4   9  -4   37.90    4.20
   4   9  -4   25.80    4.40
  -4  -9   4   25.00    3.40
   3   9  -4   44.00    5.50
   3   9  -4   49.20    4.90
   3   9  -4   61.29    5.50
  -3  -9   4   44.60    4.50
   2   9  -4    1.50    2.30
   2   9  -4    0.50    1.80
   2   9  -4    1.00    2.10
  -2  -9   4    0.90    1.70
   1   9  -4   13.90    3.30
   1   9  -4   18.50    3.10
  -1  -9   4   15.70    3.10
   0   9  -4   15.90    3.40
   0   9  -4   14.90    2.90
   0  -9   4   14.60    3.20
  -1   9  -4   11.70    3.30
   1  -9   4    6.80    2.50
  -2   9  -4    0.50    2.40
   2  -9   4    1.20    2.10
   2  -9   4    4.40    2.60
  -3   9  -4   90.59    7.50
   3  -9   4   79.09    7.40
   3  -9   4  101.99    7.90
  -4   9  -4   10.50    3.40
   4  -9   4   17.60    4.30
  -5   9  -4   36.80    5.20
   5  -9   4   27.90    5.70
  -6   9  -4    0.50    2.20
  -6   9  -4    4.40    3.30
   6  -9   4   -1.30    3.00
  -7   9  -4    1.50    2.30
  -7   9  -4   -1.60    2.30
   7  -9   4    3.20    3.10
   8   8  -4    0.00    2.40
   8   8  -4   -1.80    2.60
   8   8  -4    2.80    3.00
  -8  -8   4   -0.80    2.60
   7   8  -4   40.60    5.30
   7   8  -4   44.20    6.40
   7   8  -4   41.60    4.70
  -7  -8   4   34.10    3.10
  -7  -8   4   35.40    6.10
   6   8  -4    6.50    2.60
   6   8  -4    8.60    3.50
   6   8  -4   10.50    4.00
  -6  -8   4    9.40    1.90
  -6  -8   4   13.90    4.10
   5   8  -4    4.60    2.70
   5   8  -4   -1.00    2.50
   5   8  -4    1.30    2.10
  -5  -8   4    3.40    2.90
  -5  -8   4    2.20    1.50
   4   8  -4   68.09    5.50
   4   8  -4   77.39    6.30
   4   8  -4   67.99    6.20
  -4  -8   4   74.29    6.30
  -4  -8   4   56.09    5.00
   3   8  -4   22.90    3.30
   3   8  -4   22.00    3.50
   3   8  -4   18.00    3.80
  -3  -8   4   19.40    2.90
   2   8  -4    6.60    2.40
   2   8  -4    1.00    1.70
   2   8  -4    4.30    2.60
  -2  -8   4    7.20    2.10
   1   8  -4   85.59    6.70
   1   8  -4   81.79    6.30
   1   8  -4   82.79    6.10
  -1  -8   4   81.59    6.20
   0   8  -4  137.99    8.90
   0   8  -4  144.29    9.60
   0  -8   4  132.09    9.20
  -1   8  -4    9.00    2.90
  -1   8  -4    6.10    2.10
   1  -8   4    4.60    2.40
   1  -8   4    6.30    2.20
  -2   8  -4  100.19    7.60
   2  -8   4  102.09    7.60
   2  -8   4   94.19    7.60
  -3   8  -4   28.80    4.10
   3  -8   4   25.50    4.10
   3  -8   4   32.50    4.70
  -4   8  -4   24.70    3.80
   4  -8   4   18.60    4.10
   4  -8   4   23.80    4.20
  -5   8  -4   12.50    3.10
  -5   8  -4   10.90    3.80
   5  -8   4    8.90    3.70
  -6   8  -4   65.99    6.70
  -6   8  -4   71.39    6.20
   6  -8   4   60.49    7.40
  -7   8  -4   15.00    3.20
  -7   8  -4   11.70    3.80
   7  -8   4    6.30    3.90
  -8   8  -4   -3.50    2.20
  -8   8  -4    6.20    3.30
   9   7  -4   -1.50    1.80
   9   7  -4    2.30    3.60
  -9  -7   4    4.30    3.30
   8   7  -4    1.90    2.00
   8   7  -4    1.70    3.20
  -8  -7   4   -3.20    2.50
   7   7  -4    3.90    2.90
   7   7  -4    5.60    2.30
  -7  -7   4    6.90    3.50
  -7  -7   4    2.60    1.20
   6   7  -4    4.90    3.00
   6   7  -4    0.90    3.00
   6   7  -4    3.10    2.20
  -6  -7   4    6.10    1.50
  -6  -7   4    1.10    2.80
   5   7  -4   21.90    3.30
   5   7  -4   28.70    4.20
   5   7  -4   26.80    3.70
  -5  -7   4   25.80    4.00
  -5  -7   4   18.80    2.50
   4   7  -4   40.20    4.80
   4   7  -4   55.99    5.10
   4   7  -4   46.50    4.30
  -4  -7   4   51.99    5.00
  -4  -7   4   48.50    3.90
   3   7  -4   70.89    5.50
   3   7  -4   62.79    4.90
   3   7  -4   57.99    5.50
  -3  -7   4   61.69    4.80
  -3  -7   4   68.39    5.80
   2   7  -4   49.10    4.40
   2   7  -4   50.39    5.00
   2   7  -4   55.79    4.30
  -2  -7   4   49.60    4.20
   1   7  -4   19.00    2.60
   1   7  -4   18.80    3.30
   1   7  -4   20.70    2.60
  -1  -7   4   19.60    2.90
   0   7  -4    5.70    2.20
   0   7  -4    6.40    1.70
   0   7  -4    2.00    1.60
   0  -7   4    4.50    1.80
   0  -7   4    7.00    2.00
  -1   7  -4  140.59    9.30
  -1   7  -4  133.39    8.50
   1  -7   4  118.19    8.80
   1  -7   4  153.08    9.20
  -2   7  -4  202.08   12.00
  -2   7  -4  183.68   12.40
   2  -7   4  200.98   12.70
   2  -7   4  207.98   12.60
  -3   7  -4   68.39    5.80
   3  -7   4   66.09    6.10
   3  -7   4   84.39    6.40
  -4   7  -4    6.30    2.80
  -4   7  -4   -0.50    1.90
   4  -7   4    6.80    2.80
   4  -7   4    4.20    2.60
  -5   7  -4   15.00    3.10
  -5   7  -4   17.50    3.80
   5  -7   4   13.30    3.90
  -6   7  -4    1.50    2.40
  -6   7  -4    3.40    2.30
   6  -7   4    1.80    2.90
  -7   7  -4   39.20    5.40
  -7   7  -4   55.49    5.10
   7  -7   4   47.00    6.40
  -8   7  -4    6.20    3.30
  -8   7  -4    9.00    2.80
   8  -7   4   10.10    4.70
   9   6  -4   11.20    3.90
   9   6  -4    1.50    2.20
  -9  -6   4    7.60    3.70
   8   6  -4    6.30    3.20
   8   6  -4    4.20    2.20
  -8  -6   4    3.20    3.00
   7   6  -4    7.20    3.10
   7   6  -4    5.80    2.20
  -7  -6   4    7.90    3.40
   6   6  -4   73.19    6.20
   6   6  -4   62.39    5.00
  -6  -6   4   57.29    6.00
  -6  -6   4   61.09    4.10
   5   6  -4   70.89    6.10
   5   6  -4   78.29    5.40
   5   6  -4   59.69    6.30
  -5  -6   4   74.59    6.50
  -5  -6   4   69.69    4.60
   4   6  -4    2.10    1.90
   4   6  -4    6.00    1.80
   4   6  -4    1.60    2.20
  -4  -6   4    2.10    1.10
  -4  -6   4    4.80    2.50
   3   6  -4   46.00    4.20
   3   6  -4   43.70    3.80
   3   6  -4   44.50    4.40
  -3  -6   4   47.10    4.40
  -3  -6   4   48.50    3.70
   2   6  -4  129.89    8.60
   2   6  -4  122.09    7.80
   2   6  -4  127.19    8.10
  -2  -6   4  126.69    7.90
   1   6  -4   39.90    3.90
   1   6  -4   40.80    3.40
   1   6  -4   44.00    3.40
  -1  -6   4   38.50    3.20
  -1  -6   4   32.20    3.30
   0   6  -4   60.89    4.00
   0   6  -4   53.19    4.50
   0   6  -4   51.39    3.80
   0  -6   4   40.00    3.90
   0  -6   4   48.50    4.00
  -1   6  -4    1.00    1.20
  -1   6  -4    3.70    1.80
  -1   6  -4    3.20    1.20
   1  -6   4    2.40    1.60
   1  -6   4    2.60    1.60
  -2   6  -4   21.20    2.80
  -2   6  -4   17.20    3.10
   2  -6   4   18.50    3.00
   2  -6   4   19.00    3.00
  -3   6  -4   93.69    6.50
  -3   6  -4   92.89    6.40
  -3   6  -4   95.89    7.00
   3  -6   4   80.89    6.80
   3  -6   4  103.49    7.40
  -4   6  -4  165.58   10.90
  -4   6  -4  178.48   10.50
   4  -6   4  160.08   11.00
   4  -6   4  160.08   11.40
  -5   6  -4    3.20    2.30
  -5   6  -4    6.50    2.20
   5  -6   4    8.20    3.10
  -6   6  -4    1.30    2.60
  -6   6  -4   -0.80    1.70
   6  -6   4    3.00    2.70
  -7   6  -4    2.60    2.70
  -7   6  -4    4.10    2.50
   7  -6   4   -1.90    2.60
  -8   6  -4   47.50    4.70
  -8   6  -4   44.80    5.70
   8  -6   4   28.30    5.90
  -9   6  -4    0.40    2.70
  -9   6  -4   -2.70    2.00
   9  -6   4    2.40    3.40
  10   5  -4    1.10    2.20
  10   5  -4    5.80    3.70
 -10  -5   4    0.90    2.80
   9   5  -4    0.50    2.70
   9   5  -4    0.50    2.10
  -9  -5   4    3.60    2.80
   8   5  -4   -1.60    1.70
   8   5  -4   -0.20    2.30
  -8  -5   4    0.80    2.30
   7   5  -4   -0.90    2.20
   7   5  -4    2.30    1.90
  -7  -5   4    2.80    2.70
   6   5  -4    5.00    1.80
   6   5  -4    5.50    2.60
  -6  -5   4    7.00    1.00
  -6  -5   4    9.20    3.10
   5   5  -4   11.50    2.10
   5   5  -4   12.80    2.90
  -5  -5   4   16.70    1.70
  -5  -5   4   18.20    3.50
   4   5  -4   90.09    6.70
   4   5  -4   83.39    6.20
   4   5  -4   85.49    5.60
  -4  -5   4   87.79    5.30
  -4  -5   4   76.59    6.50
   3   5  -4    0.30    1.20
   3   5  -4    2.70    1.90
   3   5  -4    0.30    1.30
  -3  -5   4    1.20    1.00
  -3  -5   4    0.30    1.40
   2   5  -4  144.09    9.50
   2   5  -4  156.38    8.90
   2   5  -4  147.69    9.20
  -2  -5   4  156.68    8.90
  -2  -5   4  142.59    9.40
   1   5  -4  291.87   15.80
   1   5  -4  278.67   16.30
   1   5  -4  276.27   15.60
  -1  -5   4  263.67   15.70
  -1  -5   4  280.57   15.60
   0   5  -4  189.78   10.70
   0   5  -4  186.58   10.70
   0   5  -4  205.78   11.40
   0  -5   4  175.08   10.90
   0  -5   4  169.48   10.90
  -1   5  -4   28.90    2.70
  -1   5  -4   29.70    3.30
  -1   5  -4   25.80    2.40
  -1   5  -4   30.80    2.70
   1  -5   4   30.30    3.10
   1  -5   4   26.00    2.90
  -2   5  -4   82.59    5.60
  -2   5  -4   65.69    4.60
  -2   5  -4   78.99    5.00
  -2   5  -4   69.09    5.00
   2  -5   4   73.19    5.60
   2  -5   4   60.29    5.10
  -3   5  -4  236.18   13.70
  -3   5  -4  241.78   13.90
  -3   5  -4  233.38   14.20
   3  -5   4  235.78   14.20
   3  -5   4  234.58   14.70
  -4   5  -4    8.80    2.70
  -4   5  -4    8.40    2.00
   4  -5   4    9.10    2.80
   4  -5   4    7.80    2.20
  -5   5  -4  302.07   18.40
  -5   5  -4  337.67   18.00
   5  -5   4  303.17   18.30
   5  -5   4  283.87   18.90
  -6   5  -4   11.50    2.50
  -6   5  -4    2.00    2.50
   6  -5   4    9.30    3.30
  -7   5  -4   92.09    6.70
  -7   5  -4   83.09    7.30
   7  -5   4   81.69    8.20
  -8   5  -4    0.60    2.60
  -8   5  -4    1.90    2.00
   8  -5   4    1.60    3.40
  -9   5  -4   49.99    6.40
  -9   5  -4   42.10    5.10
   9  -5   4   73.89    8.20
  10   4  -4    0.90    3.20
  10   4  -4    0.60    2.00
 -10  -4   4    2.90    3.00
   9   4  -4    1.50    2.00
   9   4  -4   -0.30    2.60
  -9  -4   4    4.60    3.20
   8   4  -4    8.00    3.40
   8   4  -4    6.50    2.20
  -8  -4   4    3.30    3.20
   7   4  -4   21.40    2.80
   7   4  -4   19.10    3.90
  -7  -4   4   18.90    3.80
   6   4  -4    3.10    2.10
   6   4  -4    2.90    1.50
  -6  -4   4    3.70    2.20
   5   4  -4   16.40    3.40
   5   4  -4   22.60    2.40
  -5  -4   4   19.80    3.60
   4   4  -4   71.49    5.70
   4   4  -4   70.29    4.90
  -4  -4   4   74.19    4.40
  -4  -4   4   71.29    5.80
  -4  -4   4   80.29    4.30
   3   4  -4  176.58    9.80
   3   4  -4  169.58   10.70
   3   4  -4  154.18   10.30
  -3  -4   4  187.88    9.50
  -3  -4   4  158.68   10.50
  -3  -4   4  164.58    9.50
   2   4  -4   20.10    2.50
   2   4  -4   19.80    1.90
   2   4  -4   11.80    1.90
  -2  -4   4   20.90    1.80
  -2  -4   4   14.40    2.20
  -2  -4   4   19.50    1.70
   1   4  -4  314.17   18.20
   1   4  -4  320.47   17.70
   1   4  -4  313.07   17.50
  -1  -4   4  304.47   17.60
  -1  -4   4  353.06   17.50
  -1  -4   4  302.87   17.60
   0   4  -4   75.39    4.40
   0   4  -4   67.39    4.30
   0   4  -4   61.89    4.10
   0   4  -4   63.59    4.70
   0  -4   4   65.39    4.50
   0  -4   4   60.29    4.40
  -1   4  -4  309.67   17.70
  -1   4  -4  318.17   17.30
  -1   4  -4  316.17   17.20
  -1   4  -4  315.87   16.90
   1  -4   4  290.77   17.50
   1  -4   4  300.27   17.40
   1  -4   4  303.67   17.60
  -2   4  -4  137.49    8.20
  -2   4  -4  132.09    7.80
  -2   4  -4  134.59    8.10
  -2   4  -4  134.09    8.60
   2  -4   4  130.49    8.80
   2  -4   4  143.49    8.30
   2  -4   4  136.59    8.50
  -3   4  -4  211.68   12.80
  -3   4  -4  212.38   12.10
  -3   4  -4  229.08   12.40
  -3   4  -4  227.28   12.50
   3  -4   4  203.78   12.70
   3  -4   4  205.88   12.60
   3  -4   4  201.48   13.10
  -4   4  -4   65.79    5.10
  -4   4  -4   62.79    4.40
  -4   4  -4   50.09    4.40
  -4   4  -4   56.29    4.40
   4  -4   4   49.90    4.60
   4  -4   4   59.49    6.50
   4  -4   4   61.79    5.40
  -5   4  -4   33.40    4.00
  -5   4  -4   27.20    3.20
   5  -4   4   29.20    3.60
   5  -4   4   34.50    4.20
  -6   4  -4  135.69    8.80
  -6   4  -4  122.19    9.20
   6  -4   4  144.59   10.40
  -7   4  -4    7.40    3.20
  -7   4  -4    8.10    2.50
   7  -4   4    9.70    3.30
  -8   4  -4   24.80    4.70
  -8   4  -4   28.00    3.70
   8  -4   4   15.30    4.60
  -9   4  -4    9.80    3.90
  -9   4  -4    4.00    2.30
   9  -4   4    6.00    3.70
 -10   4  -4   11.00    3.10
 -10   4  -4    6.20    3.60
  10  -4   4   11.00    4.40
  10   3  -4   -2.40    1.90
  10   3  -4   -2.00    2.30
 -10  -3   4    0.50    2.60
   9   3  -4    7.40    3.20
   9   3  -4    4.50    2.20
  -9  -3   4    6.50    3.20
   8   3  -4    4.00    3.00
   8   3  -4    4.60    2.00
  -8  -3   4    1.10    2.40
   7   3  -4   12.20    2.30
   7   3  -4    8.90    3.00
  -7  -3   4    7.50    2.90
   6   3  -4   93.99    7.30
   6   3  -4   95.09    6.10
  -6  -3   4   92.89    7.30
   5   3  -4    2.50    1.20
   5   3  -4    5.00    1.90
  -5  -3   4    3.00    1.90
   4   3  -4    4.80    1.10
   4   3  -4    5.40    1.80
  -4  -3   4    2.50    1.50
   3   3  -4   68.39    4.40
   3   3  -4   64.99    4.30
   3   3  -4   67.49    5.00
  -3  -3   4   69.49    5.20
  -3  -3   4   80.19    4.40
   2   3  -4 1091.29   58.79
   2   3  -4 1013.80   58.89
   2   3  -4 1102.79   59.29
   2   3  -4 1114.69   59.59
  -2  -3   4 1083.99   59.59
  -2  -3   4 1110.79   58.89
  -2  -3   4 1196.98   58.59
   1   3  -4   88.49    5.40
   1   3  -4   77.69    5.70
   1   3  -4   87.19    5.20
  -1  -3   4   87.39    5.20
  -1  -3   4   86.69    5.10
  -1  -3   4   97.09    5.50
   0   3  -4  178.88   10.50
   0   3  -4  176.98    9.80
   0   3  -4  176.58    9.90
   0  -3   4  169.18   10.00
   0  -3   4  179.78   10.30
  -1   3  -4  558.24   28.70
  -1   3  -4  561.74   28.30
  -1   3  -4  536.75   28.70
  -1   3  -4  502.15   29.10
   1  -3   4  484.25   28.80
   1  -3   4  522.95   29.10
  -2   3  -4  510.95   27.20
  -2   3  -4  502.95   26.90
  -2   3  -4  477.45   27.60
  -2   3  -4  498.15   27.30
   2  -3   4  534.05   28.00
   2  -3   4  471.45   27.40
  -3   3  -4  122.69    7.00
  -3   3  -4  114.09    7.10
  -3   3  -4  109.89    6.80
  -3   3  -4  117.49    7.50
   3  -3   4  109.29    7.20
   3  -3   4  109.59    7.70
   3  -3   4  110.89    7.20
  -4   3  -4  109.29    6.80
  -4   3  -4  115.29    6.90
  -4   3  -4  106.59    7.00
  -4   3  -4  107.49    7.40
   4  -3   4  109.99    6.90
   4  -3   4   89.59    7.10
   4  -3   4  117.79    7.30
   4  -3   4  108.19    7.90
  -5   3  -4   68.89    5.00
  -5   3  -4   69.19    5.10
  -5   3  -4   60.49    5.40
   5  -3   4   68.19    5.20
   5  -3   4   72.19    5.40
   5  -3   4   66.99    5.10
   5  -3   4   72.49    6.10
  -6   3  -4   17.60    3.40
  -6   3  -4   24.00    3.10
   6  -3   4   25.00    4.10
  -7   3  -4   44.20    4.40
  -7   3  -4   43.70    4.90
   7  -3   4   58.19    6.30
  -8   3  -4   21.00    3.30
  -8   3  -4   18.30    3.80
   8  -3   4   20.60    5.00
  -9   3  -4    2.30    3.00
  -9   3  -4    4.60    2.20
   9  -3   4    0.60    2.70
 -10   3  -4    0.20    2.80
 -10   3  -4    1.90    2.20
  10  -3   4   -3.10    2.70
  10   2  -4    3.80    2.20
  10   2  -4    1.70    2.60
 -10  -2   4    0.80    2.50
   9   2  -4   18.50    4.10
   9   2  -4   14.10    2.70
  -9  -2   4   13.60    3.60
   8   2  -4    2.30    1.70
   8   2  -4    2.40    2.90
  -8  -2   4   -2.00    1.80
   7   2  -4    6.80    2.90
   7   2  -4    3.80    1.60
  -7  -2   4    6.40    2.60
   6   2  -4    3.00    2.00
   6   2  -4    4.50    1.40
  -6  -2   4    4.30    2.20
   5   2  -4   59.09    5.10
   5   2  -4   59.69    3.90
  -5  -2   4   57.39    5.00
   4   2  -4    9.80    1.30
   4   2  -4    9.10    1.40
   4   2  -4    9.80    1.20
   4   2  -4    7.50    2.00
  -4  -2   4   12.60    2.40
   3   2  -4  380.06   20.60
   3   2  -4  378.96   21.50
   3   2  -4  371.16   20.60
  -3  -2   4  400.66   21.70
  -3  -2   4  384.56   20.90
   2   2  -4   76.39    4.60
   2   2  -4   88.19    5.20
   2   2  -4   75.99    5.30
   2   2  -4   73.99    4.60
  -2  -2   4   84.99    4.90
  -2  -2   4   81.09    5.40
   1   2  -4  115.39    7.20
   1   2  -4  130.59    7.40
   1   2  -4  117.59    7.70
   1   2  -4  125.99    7.30
  -1  -2   4  133.89    7.10
  -1  -2   4  148.19    7.70
  -1  -2   4  133.19    7.00
  -1  -2   4  126.29    7.80
   0   2  -4   92.69    6.00
   0   2  -4   95.99    5.50
   0   2  -4   93.29    5.40
   0  -2   4   97.39    6.00
   0  -2   4  104.09    5.50
   0  -2   4   90.09    5.50
  -1   2  -4  195.88   11.60
  -1   2  -4  204.68   11.20
   1  -2   4  200.58   11.30
   1  -2   4  200.48   11.70
  -2   2  -4    1.00    1.00
  -2   2  -4    1.20    0.80
  -2   2  -4    1.10    0.50
  -2   2  -4    1.10    0.80
   2  -2   4    1.00    1.20
   2  -2   4    1.50    0.80
   2  -2   4    1.30    0.80
  -3   2  -4  234.78   12.70
  -3   2  -4  227.48   12.80
  -3   2  -4  229.18   13.10
  -3   2  -4  219.28   12.50
   3  -2   4  214.78   13.40
   3  -2   4  221.48   12.80
   3  -2   4  222.28   12.90
   3  -2   4  219.68   12.50
  -4   2  -4  129.79    8.30
  -4   2  -4  131.99    8.70
  -4   2  -4  150.38    8.30
  -4   2  -4  133.89    8.30
   4  -2   4  146.19    8.50
   4  -2   4  141.49    8.60
   4  -2   4  136.49    9.20
   4  -2   4  131.89    8.20
  -5   2  -4  212.58   12.40
  -5   2  -4  209.38   12.90
  -5   2  -4  200.38   12.30
   5  -2   4  203.58   12.60
   5  -2   4  207.38   12.50
   5  -2   4  226.58   12.50
   5  -2   4  207.58   13.40
  -6   2  -4   71.69    5.30
  -6   2  -4   79.79    6.00
   6  -2   4   48.60    5.70
   6  -2   4   75.79    6.60
   6  -2   4   69.99    5.40
   6  -2   4   78.69    5.60
  -7   2  -4    0.50    1.60
  -7   2  -4    2.00    2.30
   7  -2   4    0.70    2.60
   7  -2   4    2.80    2.10
  -8   2  -4   71.59    6.60
  -8   2  -4   74.89    5.90
  -9   2  -4    4.30    2.20
  -9   2  -4   10.00    3.50
   9  -2   4    2.20    3.30
 -10   2  -4   12.80    4.10
 -10   2  -4    6.70    2.60
  10  -2   4    6.70    3.50
  10   1  -4   -1.50    2.90
  10   1  -4    0.40    1.80
 -10  -1   4    1.50    2.80
   9   1  -4    5.70    2.00
   9   1  -4    9.50    3.40
  -9  -1   4    4.60    2.70
   8   1  -4   21.30    2.90
   8   1  -4   18.20    3.90
  -8  -1   4   14.50    3.60
   7   1  -4    5.70    2.60
   7   1  -4    2.10    1.40
  -7  -1   4    2.10    2.10
   6   1  -4   -0.40    1.10
   6   1  -4    0.70    1.70
  -6  -1   4   -0.60    1.60
   5   1  -4   17.30    1.80
   5   1  -4   18.10    2.30
   5   1  -4   17.60    2.60
  -5  -1   4   17.50    2.70
  -5  -1   4   18.70    3.00
   4   1  -4  587.64   31.80
   4   1  -4  577.24   31.80
   4   1  -4  611.44   32.60
   4   1  -4  559.04   32.90
  -4  -1   4  617.64   32.90
  -4  -1   4  616.24   33.00
   3   1  -4    5.10    0.70
   3   1  -4    5.00    0.60
   3   1  -4    6.50    1.30
   3   1  -4    3.80    1.30
  -3  -1   4    3.60    1.50
  -3  -1   4    5.80    1.30
  -3  -1   4    3.90    1.40
   2   1  -4  261.87   14.30
   2   1  -4  269.57   14.20
   2   1  -4  254.17   15.00
  -2  -1   4  259.27   15.00
  -2  -1   4  270.97   15.10
  -2  -1   4  281.97   14.90
   1   1  -4   98.89    6.30
   1   1  -4   97.29    6.00
   1   1  -4   98.89    5.70
   1   1  -4   97.49    5.60
  -1  -1   4  109.49    6.30
  -1  -1   4  111.59    6.10
  -1  -1   4  110.99    6.20
   0   1  -4 1528.95   88.59
   0   1  -4 1639.94   88.19
   0   1  -4 1429.26   88.29
   0   1  -4 1757.02   88.09
   0  -1   4 1709.73   88.09
   0  -1   4 1849.52   88.09
   0  -1   4 1716.73   88.79
  -1   1  -4   65.69    4.30
  -1   1  -4   75.59    4.70
   1  -1   4   71.89    4.40
   1  -1   4   78.09    4.90
  -2   1  -4  125.69    7.50
  -2   1  -4  112.69    7.30
  -2   1  -4  120.19    7.70
   2  -1   4  129.79    7.00
   2  -1   4  135.59    7.60
   2  -1   4  138.79    8.10
   2  -1   4  134.89    7.50
  -3   1  -4  633.94   32.90
  -3   1  -4  596.94   33.00
  -3   1  -4  576.94   33.20
   3  -1   4  636.74   33.00
   3  -1   4  628.64   33.70
   3  -1   4  594.94   32.70
   3  -1   4  589.74   33.10
  -4   1  -4  123.69    7.90
  -4   1  -4  130.49    7.40
  -4   1  -4  117.59    7.50
   4  -1   4  125.19    7.40
   4  -1   4  120.19    8.20
   4  -1   4  124.79    7.60
   4  -1   4  115.69    7.70
  -5   1  -4   51.89    4.80
  -5   1  -4   63.39    4.50
  -5   1  -4   60.49    4.30
   5  -1   4   55.29    4.60
   5  -1   4   48.20    4.90
   5  -1   4   76.79    4.70
   5  -1   4   65.19    4.60
  -6   1  -4  139.49    9.30
  -6   1  -4  146.29   10.00
   6  -1   4  147.69    9.80
   6  -1   4  178.58   10.90
   6  -1   4  150.38    9.60
   6  -1   4  150.38    9.50
  -7   1  -4   46.50    4.90
  -7   1  -4   44.10    4.00
   7  -1   4   40.00    5.00
   7  -1   4   37.20    4.10
   7  -1   4   38.60    4.20
  -8   1  -4    0.10    1.90
  -8   1  -4   -0.50    2.30
   8  -1   4   -5.00    1.30
   8  -1   4    0.70    2.30
  -9   1  -4   14.00    3.70
  -9   1  -4   13.90    2.90
   9  -1   4   15.30    4.30
 -10   1  -4   10.80    4.10
 -10   1  -4   14.30    3.20
  10  -1   4   17.40    4.40
  10   0  -4   -2.20    1.90
  10   0  -4   -1.20    2.60
 -10   0   4    1.90    3.00
   9   0  -4   -1.30    1.70
   9   0  -4    1.30    2.60
  -9   0   4    1.10    2.40
   8   0  -4    5.10    1.70
   8   0  -4    7.50    3.10
  -8   0   4    3.60    2.50
   7   0  -4   16.40    3.60
   7   0  -4   13.40    2.00
  -7   0   4   15.40    3.40
  -7   0   4   14.40    3.20
   6   0  -4    4.50    1.80
   6   0  -4    6.70    2.50
   6   0  -4    3.30    1.10
  -6   0   4    2.30    2.00
  -6   0   4    5.60    2.20
   5   0  -4    6.30    2.00
   5   0  -4    4.50    1.00
   5   0  -4    5.50    1.80
  -5   0   4   10.60    2.40
  -5   0   4    7.80    2.30
   4   0  -4  223.38   13.30
   4   0  -4  214.48   12.30
   4   0  -4  224.78   12.40
   4   0  -4  222.68   13.60
  -4   0   4  229.98   13.50
  -4   0   4  252.67   13.70
   3   0  -4 1610.64   91.49
   3   0  -4 1640.04   91.39
  -3   0   4 1705.23   91.49
  -3   0   4 1855.81   91.49
  -3   0   4 1729.23   91.49
  -2   0   4  122.19    7.30
  -2   0   4  114.39    7.20
  -2   0   4  120.39    7.20
   1   0  -4  198.98   12.10
  -1   0   4  223.98   12.20
  -1   0   4  223.48   12.30
  -1   0   4  222.28   12.10
   0   0  -4    4.00    0.60
   0   0   4    6.70    1.40
   0   0   4    4.30    0.50
   0   0   4    6.50    0.50
   0   0   4    4.20    0.70
  -1   0  -4  268.97   14.60
  -1   0  -4  246.78   14.80
   1   0   4  273.27   14.60
   1   0   4  289.17   15.30
   1   0   4  266.97   14.50
  -2   0  -4    8.70    1.30
  -2   0  -4   10.70    1.30
  -2   0  -4    7.60    1.40
   2   0   4   10.70    1.80
   2   0   4   11.40    1.00
   2   0   4    7.30    1.20
  -3   0  -4  646.34   37.00
  -3   0  -4  709.93   36.70
  -3   0  -4  679.83   36.80
   3   0   4  699.93   37.40
   3   0   4  675.73   36.90
   3   0   4  705.13   36.80
   3   0   4  653.73   36.60
  -4   0  -4   51.49    4.30
  -4   0  -4   58.89    4.00
  -4   0  -4   61.49    4.20
   4   0   4   53.69    4.60
   4   0   4   56.59    4.10
   4   0   4   64.39    4.00
   4   0   4   53.39    4.20
  -5   0  -4  100.39    6.70
  -5   0  -4  109.39    6.70
  -5   0  -4   99.29    7.10
   5   0   4   91.99    7.30
   5   0   4  108.89    6.90
   5   0   4  116.59    6.90
   5   0   4  109.79    7.00
  -6   0  -4   16.80    3.10
  -6   0  -4   10.20    2.00
   6   0   4   10.70    2.30
   6   0   4   10.60    2.50
   6   0   4   12.10    2.40
   6   0   4   11.40    2.90
  -7   0  -4   55.79    5.40
  -7   0  -4   56.89    4.70
   7   0   4   53.29    5.40
   7   0   4   55.59    4.90
   7   0   4   56.59    4.90
  -8   0  -4    3.90    2.00
  -8   0  -4    4.20    2.80
   8   0   4    2.00    2.00
   8   0   4    4.40    2.90
  -9   0  -4   29.70    4.00
  -9   0  -4   27.30    4.40
   9   0   4   28.50    4.70
   9   0   4   36.90    5.30
 -10   0  -4    5.90    3.20
 -10   0  -4    7.30    2.50
 -11   0  -4   -2.50    2.10
  10  -1  -4    0.10    3.10
  10  -1  -4   -0.20    2.00
 -10   1   4   -1.70    2.20
   9  -1  -4    1.60    1.70
   9  -1  -4    5.10    2.90
  -9   1   4    2.80    2.40
  -9   1   4    5.70    2.80
   8  -1  -4    1.00    1.30
   8  -1  -4    0.70    2.30
  -8   1   4   -1.20    2.00
  -8   1   4    1.90    2.30
   7  -1  -4    5.70    2.30
   7  -1  -4    3.70    1.50
   7  -1  -4    5.90    2.70
  -7   1   4   12.70    3.30
  -7   1   4    5.40    2.50
   6  -1  -4  159.28   10.30
   6  -1  -4  155.78   10.40
   6  -1  -4  153.78    9.00
  -6   1   4  143.89   10.10
  -6   1   4  146.19   10.10
   5  -1  -4   25.90    2.20
   5  -1  -4   24.80    3.10
   5  -1  -4   27.00    3.20
  -5   1   4   32.40    3.20
  -5   1   4   28.40    3.30
   4  -1  -4  339.97   18.50
   4  -1  -4  350.06   18.60
   4  -1  -4  323.07   19.70
  -4   1   4  345.97   19.80
  -4   1   4  357.66   19.60
   3  -1  -4  111.09    7.50
   3  -1  -4  114.39    6.30
   3  -1  -4  105.69    6.30
  -3   1   4  128.59    7.60
  -3   1   4  138.29    7.50
  -3   1   4  129.79    7.60
  -2   1   4  548.35   30.60
  -2   1   4  576.94   30.50
  -2   1   4  557.94   30.70
  -1   1   4  266.87   14.80
  -1   1   4  261.07   15.00
  -1   1   4  271.87   14.70
   0  -1  -4  346.27   19.60
   0  -1  -4  359.46   19.80
   0  -1  -4  333.47   19.60
   0   1   4  375.96   19.80
   0   1   4  373.16   19.40
   0   1   4  385.86   20.30
   0   1   4  388.56   19.40
  -1  -1  -4  222.28   13.40
  -1  -1  -4  251.57   13.50
   1   1   4  264.77   13.40
   1   1   4  241.38   14.00
  -2  -1  -4 1551.64   79.89
  -2  -1  -4 1449.85   79.79
  -2  -1  -4 1466.35   79.89
   2   1   4 1515.55   79.89
   2   1   4 1559.44   79.69
   2   1   4 1451.35   80.29
  -3  -1  -4   56.59    3.90
  -3  -1  -4   53.09    3.70
  -3  -1  -4   54.49    4.00
   3   1   4   51.09    4.10
   3   1   4   66.19    3.80
   3   1   4   57.99    3.80
  -4  -1  -4  810.62   44.40
  -4  -1  -4  792.12   44.10
  -4  -1  -4  818.72   44.00
   4   1   4  819.12   44.70
   4   1   4  801.42   44.20
   4   1   4  858.61   44.10
   4   1   4  810.32   44.10
  -5  -1  -4   15.30    2.20
  -5  -1  -4   15.00    2.20
  -5  -1  -4   16.50    2.10
   5   1   4   16.30    2.20
   5   1   4   16.30    2.30
   5   1   4   16.60    2.30
   5   1   4   14.30    2.50
  -6  -1  -4   44.90    4.20
  -6  -1  -4   58.69    4.90
   6   1   4   49.90    4.80
   6   1   4   51.19    4.50
   6   1   4   58.69    4.60
   6   1   4   60.39    4.50
  -7  -1  -4   23.90    3.30
  -7  -1  -4   33.00    3.90
   7   1   4   36.90    3.90
   7   1   4   29.60    3.50
   7   1   4   32.50    4.20
  -8  -1  -4   29.00    4.10
  -8  -1  -4   26.20    3.70
   8   1   4   29.40    4.40
   8   1   4   32.20    3.90
  -9  -1  -4    1.90    2.70
  -9  -1  -4    0.40    1.80
   9   1   4    1.50    2.90
   9   1   4    6.20    2.70
 -10  -1  -4    1.30    2.60
 -10  -1  -4    1.70    2.00
  10   1   4   -2.10    2.20
 -11  -1  -4   14.00    3.30
 -11  -1  -4   15.30    4.30
  10  -2  -4    1.80    2.70
  10  -2  -4   -1.00    1.90
 -10   2   4    0.20    2.40
 -10   2   4   -0.70    2.50
   9  -2  -4    2.70    1.90
   9  -2  -4    8.10    3.60
  -9   2   4    8.50    3.40
  -9   2   4    6.10    2.80
   8  -2  -4   -0.20    1.40
   8  -2  -4    2.70    2.40
   8  -2  -4    0.90    2.70
  -8   2   4   -0.80    2.10
  -8   2   4   -2.50    2.30
   7  -2  -4    7.30    1.80
   7  -2  -4   10.80    3.10
   7  -2  -4   10.10    3.00
  -7   2   4    8.50    2.80
  -7   2   4    5.40    2.30
   6  -2  -4   93.79    7.50
   6  -2  -4  101.49    6.10
   6  -2  -4  101.29    7.40
  -6   2   4   86.99    7.20
  -6   2   4   94.79    7.10
   5  -2  -4   41.30    4.30
   5  -2  -4   44.30    3.20
  -5   2   4   45.90    4.00
  -5   2   4   47.70    4.50
   4  -2  -4  380.86   22.80
   4  -2  -4  371.36   21.40
   4  -2  -4  411.86   21.40
  -4   2   4  410.66   22.70
  -4   2   4  408.46   22.30
   3  -2  -4  172.18    9.50
   3  -2  -4  170.28    9.40
   3  -2  -4  161.58   10.60
  -3   2   4  174.58   10.40
  -3   2   4  174.18   10.20
  -3   2   4  188.58   10.80
   2  -2  -4    2.90    0.50
   2  -2  -4    2.60    0.40
   2  -2  -4    2.90    1.30
  -2   2   4    2.90    1.00
  -2   2   4    1.90    1.20
  -2   2   4    2.00    1.20
   1  -2  -4  189.48   10.20
   1  -2  -4  172.78   10.10
  -1   2   4  189.68   11.10
  -1   2   4  189.38   10.70
  -1   2   4  200.38   10.40
   0  -2  -4  382.46   19.60
   0  -2  -4  346.17   19.60
   0  -2  -4  327.57   19.60
   0   2   4  378.86   19.50
   0   2   4  354.46   20.30
   0   2   4  391.56   20.00
   0   2   4  374.56   19.50
  -1  -2  -4  272.97   14.70
  -1  -2  -4  263.57   14.50
   1   2   4  245.48   15.10
   1   2   4  262.17   14.60
   1   2   4  293.77   14.80
  -2  -2  -4  648.64   35.90
  -2  -2  -4  707.83   36.10
  -2  -2  -4  684.33   35.90
   2   2   4  629.44   36.40
   2   2   4  727.53   36.00
   2   2   4  639.14   35.80
   2   2   4  635.64   35.90
  -3  -2  -4  404.36   22.10
  -3  -2  -4  406.46   22.10
  -3  -2  -4  406.36   21.90
   3   2   4  378.46   22.40
   3   2   4  418.56   22.00
   3   2   4  397.86   22.00
   3   2   4  388.96   21.90
  -4  -2  -4  320.27   17.90
  -4  -2  -4  326.37   18.10
  -4  -2  -4  328.87   17.80
   4   2   4  321.17   17.80
   4   2   4  320.67   18.30
   4   2   4  299.17   17.90
   4   2   4  316.47   17.90
  -5  -2  -4    5.90    1.60
  -5  -2  -4    7.70    1.90
  -5  -2  -4    5.00    1.70
   5   2   4    7.50    1.80
   5   2   4    9.50    2.20
   5   2   4   13.10    2.10
   5   2   4    7.50    1.80
  -6  -2  -4    0.70    1.50
  -6  -2  -4    1.60    1.40
   6   2   4    0.60    1.60
   6   2   4   -0.50    1.40
   6   2   4    2.60    1.60
   6   2   4    1.20    1.40
  -7  -2  -4   78.49    6.30
  -7  -2  -4   66.99    5.50
   7   2   4   75.59    6.30
   7   2   4   69.99    6.00
   7   2   4   75.19    5.70
  -8  -2  -4   13.90    2.70
  -8  -2  -4   15.60    3.60
   8   2   4   14.20    3.20
   8   2   4   13.90    3.50
  -9  -2  -4    1.90    1.90
  -9  -2  -4    3.60    2.70
   9   2   4    0.80    2.30
 -10  -2  -4    1.00    2.00
 -10  -2  -4   -1.90    2.00
  10   2   4    0.50    2.40
 -11  -2  -4   -0.70    2.60
 -11  -2  -4    1.60    2.10
  10  -3  -4    4.20    2.00
  10  -3  -4    1.30    2.70
 -10   3   4    2.20    2.80
 -10   3   4    3.40    2.60
   9  -3  -4    5.90    2.00
   9  -3  -4    8.30    3.40
   9  -3  -4    9.10    3.50
  -9   3   4    8.90    3.00
  -9   3   4   11.80    3.60
   8  -3  -4   10.10    3.30
   8  -3  -4    6.00    2.10
   8  -3  -4   12.40    3.60
  -8   3   4   11.20    3.20
  -8   3   4    9.70    3.30
   7  -3  -4   40.50    5.00
   7  -3  -4   31.80    4.30
   7  -3  -4   37.00    3.40
  -7   3   4   29.30    3.80
  -7   3   4   29.80    4.20
   6  -3  -4   39.00    3.30
   6  -3  -4   44.70    5.00
  -6   3   4   39.20    4.10
  -6   3   4   33.50    4.10
   5  -3  -4    0.10    1.60
   5  -3  -4    0.50    0.90
  -5   3   4   -1.00    1.30
  -5   3   4    0.90    1.50
   4  -3  -4  131.29    8.00
   4  -3  -4  135.09    9.30
  -4   3   4  136.69    8.90
  -4   3   4  151.68    8.70
   3  -3  -4  176.48   11.80
   3  -3  -4  182.88   10.70
  -3   3   4  202.68   11.60
  -3   3   4  193.68   11.90
  -3   3   4  206.58   11.20
   2  -3  -4    0.40    0.60
   2  -3  -4    0.50    0.50
   2  -3  -4    0.50    1.20
  -2   3   4    1.30    1.20
  -2   3   4    0.40    0.80
  -2   3   4    0.00    0.90
   1  -3  -4   71.09    4.10
   1  -3  -4   67.49    4.10
  -1   3   4   67.99    3.90
  -1   3   4   70.49    3.90
  -1   3   4   62.29    4.90
  -1   3   4   74.89    4.10
  -1   3   4   70.49    4.60
   0  -3  -4  589.94   32.70
   0   3   4  593.24   33.40
   0   3   4  624.94   33.00
   0   3   4  604.44   32.50
   0   3   4  628.64   32.60
  -1  -3  -4  126.69    6.70
   1   3   4  110.59    7.50
   1   3   4  125.39    7.20
   1   3   4  119.79    7.00
  -2  -3  -4  600.24   32.40
  -2  -3  -4  605.24   32.30
  -2  -3  -4  605.44   32.60
   2   3   4  585.04   32.60
   2   3   4  593.54   32.40
   2   3   4  605.14   32.30
   2   3   4  607.84   32.90
  -3  -3  -4   42.00    3.20
  -3  -3  -4   36.40    3.00
  -3  -3  -4   41.30    3.10
   3   3   4   38.60    3.10
   3   3   4   39.10    3.40
   3   3   4   43.50    3.20
   3   3   4   42.80    3.00
  -4  -3  -4  605.64   34.30
  -4  -3  -4  634.54   34.30
  -4  -3  -4  629.64   34.10
   4   3   4  628.04   34.30
   4   3   4  620.74   34.10
   4   3   4  655.33   34.30
   4   3   4  614.84   34.60
  -5  -3  -4   12.30    2.40
  -5  -3  -4   10.00    2.10
  -5  -3  -4   14.40    2.20
   5   3   4    9.20    2.10
   5   3   4   15.50    2.40
   5   3   4   11.20    2.20
   5   3   4   13.60    2.30
  -6  -3  -4  428.56   25.70
  -6  -3  -4  458.45   26.20
   6   3   4  470.15   25.70
   6   3   4  476.25   26.00
   6   3   4  464.15   26.20
   6   3   4  458.75   26.00
  -7  -3  -4    2.30    1.70
  -7  -3  -4    1.60    2.20
   7   3   4    0.20    1.80
   7   3   4    0.20    1.80
   7   3   4    3.40    2.10
  -8  -3  -4    0.90    1.80
  -8  -3  -4   -1.40    1.90
   8   3   4    2.00    2.20
  -9  -3  -4   50.69    5.50
  -9  -3  -4   53.69    5.00
   9   3   4   51.19    5.80
 -10  -3  -4   13.30    3.80
 -10  -3  -4    9.00    2.50
  10   3   4    7.50    3.50
 -11  -3  -4    2.70    3.30
 -11  -3  -4    2.00    3.40
  11   3   4    7.10    3.20
  10  -4  -4    3.40    3.00
  10  -4  -4    2.60    2.00
 -10   4   4    4.00    2.90
 -10   4   4    8.30    3.90
   9  -4  -4    5.50    3.20
   9  -4  -4    7.90    3.80
   9  -4  -4    3.30    2.20
  -9   4   4    4.00    2.70
  -9   4   4   15.10    3.90
   8  -4  -4    8.40    3.40
   8  -4  -4    7.30    3.50
   8  -4  -4    5.90    2.00
  -8   4   4    5.80    2.90
  -8   4   4    4.60    2.50
   7  -4  -4   11.40    2.20
   7  -4  -4   11.60    3.70
  -7   4   4   12.40    3.30
  -7   4   4    6.80    2.30
   6  -4  -4   29.20    4.50
   6  -4  -4   24.60    2.80
  -6   4   4   22.90    3.30
  -6   4   4   20.20    3.70
   5  -4  -4    2.50    2.00
   5  -4  -4    1.10    1.30
  -5   4   4    3.40    2.10
  -5   4   4    1.10    1.50
   4  -4  -4   57.29    4.10
   4  -4  -4   65.59    5.70
  -4   4   4   61.99    4.60
  -4   4   4   68.89    5.10
   3  -4  -4   95.59    6.60
   3  -4  -4  101.49    7.80
  -3   4   4  115.29    6.10
  -3   4   4  115.49    6.10
  -3   4   4  122.49    7.00
  -3   4   4  115.39    7.40
   2  -4  -4  237.68   13.10
   2  -4  -4  223.68   13.10
   2  -4  -4  217.78   14.20
  -2   4   4  230.38   14.30
  -2   4   4  242.68   12.80
  -2   4   4  234.98   13.20
  -2   4   4  245.98   13.80
  -2   4   4  251.27   12.90
   1  -4  -4   78.09    5.50
   1  -4  -4   83.59    6.40
  -1   4   4  102.59    5.50
  -1   4   4   86.39    6.40
  -1   4   4   94.19    6.00
  -1   4   4   93.09    5.30
  -1   4   4  103.99    5.30
   0  -4  -4   44.50    3.10
   0   4   4   41.30    2.80
   0   4   4   42.50    3.60
   0   4   4   44.10    3.30
  -1  -4  -4  387.76   20.60
   1   4   4  373.66   20.80
   1   4   4  359.36   20.40
   1   4   4  382.16   21.20
  -2  -4  -4  169.48    9.80
  -2  -4  -4  175.88   10.00
  -2  -4  -4  172.38    9.50
   2   4   4  165.48    9.60
   2   4   4  165.88   10.20
   2   4   4  161.78    9.90
   2   4   4  164.18    9.70
  -3  -4  -4  276.17   15.80
  -3  -4  -4  285.17   16.10
  -3  -4  -4  273.57   15.90
   3   4   4  292.77   15.80
   3   4   4  272.97   15.90
   3   4   4  288.97   16.10
   3   4   4  287.67   16.30
  -4  -4  -4   16.00    2.30
  -4  -4  -4   19.10    2.20
  -4  -4  -4   16.10    2.10
   4   4   4   22.60    2.20
   4   4   4   18.90    2.40
   4   4   4   15.00    2.20
   4   4   4   16.10    2.10
  -5  -4  -4  209.38   12.60
  -5  -4  -4  196.58   12.60
   5   4   4  214.08   12.60
   5   4   4  207.18   12.70
   5   4   4  208.68   12.30
   5   4   4  224.68   12.80
  -6  -4  -4   52.59    4.70
  -6  -4  -4   47.90    4.50
   6   4   4   61.39    4.60
   6   4   4   64.19    5.20
   6   4   4   50.19    4.70
  -7  -4  -4    3.30    2.30
  -7  -4  -4    2.80    2.10
   7   4   4    2.10    2.30
  -8  -4  -4    8.50    2.80
  -8  -4  -4   10.30    2.60
   8   4   4    4.50    2.50
  -9  -4  -4    6.20    2.40
  -9  -4  -4    8.50    3.20
   9   4   4   11.10    3.40
 -10  -4  -4    0.20    2.10
 -10  -4  -4    3.30    2.90
  10   4   4    3.30    3.10
  10  -5  -4    0.60    2.10
  10  -5  -4    4.50    3.10
  10  -5  -4    3.20    3.50
 -10   5   4    0.60    3.80
 -10   5   4    0.70    2.20
   9  -5  -4    0.40    2.90
   9  -5  -4    4.50    2.40
   9  -5  -4    8.00    3.80
  -9   5   4   11.10    3.20
  -9   5   4    0.70    2.50
   8  -5  -4    1.60    3.10
   8  -5  -4    1.80    1.90
  -8   5   4   -0.30    2.10
  -8   5   4    1.10    2.40
   7  -5  -4   12.60    4.20
   7  -5  -4    9.40    2.20
  -7   5   4    4.40    2.40
  -7   5   4   13.20    3.30
   6  -5  -4   -0.60    2.50
   6  -5  -4    3.20    1.60
  -6   5   4    3.00    1.90
  -6   5   4    3.20    2.40
   5  -5  -4  201.78   13.60
   5  -5  -4  200.78   11.90
  -5   5   4  206.58   12.30
  -5   5   4  194.38   12.70
  -5   5   4  209.98   10.90
  -5   5   4  190.48   10.90
   4  -5  -4   77.09    6.40
   4  -5  -4   64.69    4.80
  -4   5   4   78.69    5.30
  -4   5   4   76.19    4.30
  -4   5   4   70.49    4.20
  -4   5   4   67.49    5.60
   3  -5  -4   54.19    4.00
   3  -5  -4   51.49    5.00
  -3   5   4   61.79    3.60
  -3   5   4   51.19    4.50
  -3   5   4   61.99    4.10
  -3   5   4   52.59    3.40
   2  -5  -4  150.18   10.10
   2  -5  -4  148.39    8.90
  -2   5   4  170.68    8.70
  -2   5   4  152.28    8.70
  -2   5   4  151.98    8.50
  -2   5   4  152.38    9.40
  -2   5   4  128.89    9.70
   1  -5  -4  284.67   17.00
   1  -5  -4  287.77   15.90
  -1   5   4  275.67   16.30
  -1   5   4  280.87   15.60
  -1   5   4  300.07   15.40
  -1   5   4  254.17   16.70
  -1   5   4  299.17   15.80
   0  -5  -4  321.87   17.00
   0  -5  -4  315.37   17.70
   0   5   4  285.87   17.70
   0   5   4  295.87   16.70
   0   5   4  299.57   17.20
  -1  -5  -4   23.10    2.30
   1   5   4   22.10    2.00
   1   5   4   25.30    2.50
   1   5   4   24.00    2.70
  -2  -5  -4  331.97   17.90
  -2  -5  -4  323.27   17.70
  -2  -5  -4  307.27   17.10
   2   5   4  311.07   17.50
   2   5   4  295.17   18.00
   2   5   4  312.87   17.40
   2   5   4  319.37   17.90
  -3  -5  -4  187.58   10.90
  -3  -5  -4  181.88   10.50
  -3  -5  -4  181.88   10.70
   3   5   4  171.48   10.80
   3   5   4  166.38   10.50
   3   5   4  186.78   10.50
   3   5   4  184.98   11.00
  -4  -5  -4  193.78   11.40
  -4  -5  -4  206.98   11.40
  -4  -5  -4  176.38   11.40
   4   5   4  193.48   11.40
   4   5   4  182.88   11.60
   4   5   4  199.88   11.30
   4   5   4  180.88   11.50
  -5  -5  -4   13.50    2.40
  -5  -5  -4   16.50    2.50
   5   5   4   16.40    2.60
   5   5   4   17.80    2.50
   5   5   4   20.10    2.90
   5   5   4   20.20    2.80
  -6  -5  -4   59.79    5.00
  -6  -5  -4   55.89    5.00
   6   5   4   53.39    5.10
  -7  -5  -4   24.30    3.70
  -7  -5  -4   24.10    3.40
   7   5   4   20.80    4.00
  -8  -5  -4   21.40    3.70
  -8  -5  -4   22.00    4.10
   8   5   4   27.20    4.60
  -9  -5  -4   -1.80    2.20
  -9  -5  -4    1.20    2.00
   9   5   4   -0.50    2.90
 -10  -5  -4   -1.50    2.00
 -10  -5  -4   12.60    3.50
  10   5   4    2.20    3.30
   9  -6  -4    2.70    3.10
   9  -6  -4   -1.00    2.40
   9  -6  -4    0.70    2.10
  -9   6   4   -1.30    2.50
   8  -6  -4    9.10    3.70
   8  -6  -4    5.10    2.30
  -8   6   4    9.70    3.40
   7  -6  -4    2.00    3.10
   7  -6  -4    0.00    1.70
  -7   6   4    3.60    2.10
  -7   6   4    1.00    2.30
   6  -6  -4   22.80    3.10
   6  -6  -4   28.10    4.70
  -6   6   4   25.60    3.40
  -6   6   4   26.60    4.00
  -6   6   4   28.20    2.00
   5  -6  -4    6.70    1.90
   5  -6  -4    9.30    3.20
  -5   6   4   11.90    2.50
  -5   6   4   10.70    1.40
  -5   6   4   12.30    3.00
   4  -6  -4   21.20    4.30
   4  -6  -4   22.40    2.50
  -4   6   4   20.60    3.00
  -4   6   4   19.80    1.80
  -4   6   4   20.30    2.50
   3  -6  -4   13.60    3.30
   3  -6  -4   14.10    2.20
  -3   6   4   14.60    2.70
  -3   6   4   12.30    1.60
  -3   6   4   12.90    2.20
   2  -6  -4    0.10    1.00
   2  -6  -4    0.60    1.70
  -2   6   4    0.10    1.10
  -2   6   4    0.90    0.90
   1  -6  -4  204.18   11.90
   1  -6  -4  211.98   13.00
  -1   6   4  207.68   12.20
  -1   6   4  193.08   12.70
  -1   6   4  198.78   11.50
   0  -6  -4   93.19    6.10
   0  -6  -4  100.89    7.10
   0   6   4   83.69    6.60
   0   6   4   92.39    5.70
   0   6   4   94.99    6.40
  -1  -6  -4  272.07   15.40
  -1  -6  -4  272.37   15.30
   1   6   4  252.77   14.90
   1   6   4  263.77   15.50
   1   6   4  270.87   15.90
  -2  -6  -4   13.40    2.30
  -2  -6  -4    7.10    1.80
   2   6   4    8.10    1.60
   2   6   4   11.30    2.20
   2   6   4    8.40    2.00
  -3  -6  -4  195.48   11.20
   3   6   4  189.98   11.10
   3   6   4  172.68   11.40
   3   6   4  187.88   11.50
  -4  -6  -4   45.80    3.80
  -4  -6  -4   49.70    4.30
  -4  -6  -4   46.40    4.00
   4   6   4   48.20    4.20
   4   6   4   47.80    4.10
   4   6   4   41.30    3.80
  -5  -6  -4   64.39    5.20
  -5  -6  -4   63.09    5.40
   5   6   4   70.99    5.60
   5   6   4   72.59    5.30
  -6  -6  -4    4.90    2.20
  -6  -6  -4    1.80    1.80
   6   6   4    5.90    2.40
  -7  -6  -4   26.90    3.80
  -7  -6  -4   24.20    3.80
   7   6   4   23.00    4.30
  -8  -6  -4    8.30    2.90
  -8  -6  -4   13.50    3.60
   8   6   4    9.10    3.20
  -9  -6  -4   21.70    3.90
  -9  -6  -4   27.50    5.30
   9   6   4    7.30    3.40
 -10  -6  -4   -3.30    1.90
  10   6   4   -0.80    2.40
   9  -7  -4    0.20    2.10
   9  -7  -4    3.40    3.80
  -9   7   4    4.80    3.00
   8  -7  -4    4.10    2.40
   8  -7  -4   13.30    4.70
  -8   7   4   12.00    4.00
   7  -7  -4   39.70    6.30
   7  -7  -4   37.80    4.10
  -7   7   4   31.90    2.20
   6  -7  -4   -0.30    1.80
   6  -7  -4    4.10    3.10
  -6   7   4    0.70    1.00
  -6   7   4    1.80    2.30
   5  -7  -4    0.30    1.60
   5  -7  -4   -2.40    2.30
  -5   7   4    2.60    2.40
  -5   7   4    1.00    1.00
   4  -7  -4   14.90    3.70
   4  -7  -4   11.50    2.30
  -4   7   4   12.90    3.00
  -4   7   4   13.90    1.80
   3  -7  -4   83.99    5.50
   3  -7  -4   70.79    6.70
  -3   7   4   72.59    5.80
  -3   7   4   67.79    4.70
   2  -7  -4   10.50    2.30
   2  -7  -4    4.40    2.70
  -2   7   4   11.80    1.80
  -2   7   4   10.80    2.40
   1  -7  -4   36.40    4.30
   1  -7  -4   26.10    2.90
  -1   7   4   24.80    3.00
  -1   7   4   27.60    2.60
   0  -7  -4  224.48   13.70
   0  -7  -4  219.38   12.80
   0   7   4  222.08   13.10
   0   7   4  196.08   13.40
   0   7   4  212.58   12.30
  -1  -7  -4   17.50    3.00
  -1  -7  -4   20.20    2.70
   1   7   4   12.50    2.70
   1   7   4   17.70    2.20
   1   7   4   18.00    2.80
  -2  -7  -4  209.78   12.00
  -2  -7  -4  192.88   12.30
  -2  -7  -4  190.38   12.10
   2   7   4  201.88   12.40
   2   7   4  199.98   12.20
   2   7   4  184.98   11.50
  -3  -7  -4   63.09    4.80
  -3  -7  -4   61.19    5.10
   3   7   4   55.69    4.80
   3   7   4   59.19    4.90
   3   7   4   54.89    4.50
  -4  -7  -4  113.59    8.40
   4   7   4  128.39    8.70
   4   7   4  125.49    8.10
  -5  -7  -4  127.39    8.70
   5   7   4  106.49    8.00
   5   7   4  131.59    8.90
  -6  -7  -4   80.39    6.60
   6   7   4   81.39    6.70
  -7  -7  -4    1.10    2.20
   7   7   4    1.50    2.30
  -8  -7  -4   15.40    3.60
   8   7   4   22.20    4.70
  -9  -7  -4    3.20    2.50
   9   7   4    6.60    3.40
 -10  -7  -4    4.00    2.70
  10   7   4    9.60    3.80
   8  -8  -4   -0.10    2.00
   8  -8  -4   -5.00    3.10
  -8   8   4   -0.80    2.40
   7  -8  -4    6.20    4.10
   7  -8  -4    5.30    2.60
  -7   8   4    1.60    2.70
  -7   8   4    2.10    1.00
   6  -8  -4    9.70    2.60
   6  -8  -4    9.70    3.70
  -6   8   4    9.00    1.60
  -6   8   4   13.80    3.40
   5  -8  -4    0.90    2.90
   5  -8  -4    0.40    1.80
  -5   8   4   -2.20    2.20
  -5   8   4    0.40    1.00
   4  -8  -4    1.00    1.50
   4  -8  -4   -0.10    2.30
  -4   8   4   -1.30    2.00
  -4   8   4   -1.90    1.00
   3  -8  -4   12.00    2.60
   3  -8  -4    5.00    3.00
  -3   8   4    8.50    2.80
  -3   8   4    7.80    1.70
   2  -8  -4   86.99    7.70
   2  -8  -4   98.89    6.70
  -2   8   4   91.39    7.00
  -2   8   4   90.79    6.00
   1  -8  -4   21.70    3.30
   1  -8  -4   21.30    4.10
  -1   8   4   23.30    2.60
  -1   8   4   21.00    3.10
   0  -8  -4  222.88   14.10
   0  -8  -4  219.28   13.00
   0   8   4  212.98   12.50
   0   8   4  203.58   13.20
  -1  -8  -4  160.68   10.00
  -1  -8  -4  156.38   10.60
   1   8   4  142.79   10.40
   1   8   4  168.08    9.60
   1   8   4  149.88   10.10
  -2  -8  -4  156.88   10.10
   2   8   4  150.18    9.10
   2   8   4  135.39    9.70
   2   8   4  138.89    9.60
  -3  -8  -4    7.40    2.90
   3   8   4   11.00    2.70
   3   8   4    8.30    2.00
  -4  -8  -4   14.90    3.00
   4   8   4   11.10    3.00
   4   8   4   15.90    2.90
  -5  -8  -4  121.79    8.40
   5   8   4  102.89    8.30
  -6  -8  -4    2.80    2.40
   6   8   4    5.20    2.80
  -7  -8  -4   46.30    5.20
   7   8   4   49.30    5.80
  -8  -8  -4    1.50    2.20
   8   8   4    4.00    3.40
  -9  -8  -4    1.40    2.50
   9   8   4    4.20    3.40
   7  -9  -4    1.30    2.30
   7  -9  -4   -0.40    2.90
  -7   9   4    0.50    2.70
  -7   9   4    1.80    1.10
   6  -9  -4   -2.00    3.00
   6  -9  -4   -0.80    2.00
  -6   9   4    0.80    2.40
  -6   9   4    1.60    1.30
   5  -9  -4    9.00    4.10
   5  -9  -4    6.90    2.50
  -5   9   4    6.10    1.70
  -5   9   4    7.90    2.90
   4  -9  -4    3.20    2.00
   4  -9  -4    2.80    3.00
  -4   9   4    7.30    3.00
  -4   9   4    4.00    1.60
   3  -9  -4   -1.10    2.30
   3  -9  -4    0.10    1.80
  -3   9   4   -2.70    1.60
  -3   9   4   -1.00    1.20
   2  -9  -4  146.29    9.80
   2  -9  -4  158.88   11.50
  -2   9   4  139.59    9.10
  -2   9   4  156.68   10.30
   1  -9  -4  142.99   10.60
   1  -9  -4  160.18    9.70
  -1   9   4  140.99    9.70
  -1   9   4  129.19    8.70
   0  -9  -4    3.40    2.60
   0  -9  -4    2.50    1.80
   0   9   4    6.20    2.40
   0   9   4    2.30    1.50
  -1  -9  -4  111.59    7.70
  -1  -9  -4  101.09    8.20
   1   9   4  103.29    7.70
   1   9   4  109.39    7.20
   2   9   4    0.00    2.00
   2   9   4    2.10    1.70
   3   9   4   71.99    6.30
   3   9   4   78.79    5.90
   4   9   4   47.20    4.50
   4   9   4   39.80    5.00
  -5  -9  -4   17.80    3.70
   5   9   4   20.80    4.20
  -6  -9  -4   12.20    3.40
   6   9   4   18.30    4.20
  -7  -9  -4    8.00    3.10
   7   9   4   12.10    4.10
  -8  -9  -4   18.90    4.20
   8   9   4   20.90    4.90
   7 -10  -4    4.10    2.40
  -7  10   4    8.20    3.60
  -7  10   4    6.60    1.60
   6 -10  -4    0.20    2.40
   6 -10  -4    0.40    3.90
  -6  10   4    1.00    1.50
  -6  10   4    1.60    2.30
   5 -10  -4   -1.20    3.30
   5 -10  -4    1.70    2.10
  -5  10   4    1.90    1.50
  -5  10   4    2.70    2.70
   4 -10  -4    2.10    2.30
   4 -10  -4    5.60    3.70
  -4  10   4    9.30    2.90
  -4  10   4    5.90    1.80
   3 -10  -4    6.40    3.80
   3 -10  -4    5.40    2.60
  -3  10   4    6.80    3.10
  -3  10   4    8.30    2.00
   2 -10  -4   40.40    4.90
   2 -10  -4   47.00    6.10
  -2  10   4   51.09    5.30
  -2  10   4   45.60    4.10
   1 -10  -4   28.50    3.90
   1 -10  -4   28.00    4.80
  -1  10   4   27.60    4.10
  -1  10   4   22.00    3.20
   0 -10  -4   94.69    7.90
   0 -10  -4   85.79    7.10
   0  10   4   91.59    6.50
   0  10   4   92.69    7.50
  -1 -10  -4   32.00    4.90
   1  10   4   30.90    3.60
   1  10   4   27.70    3.90
   2  10   4    2.60    1.90
   2  10   4   -1.20    2.20
   3  10   4   25.50    4.00
   3  10   4   31.30    3.80
   4  10   4  104.89    8.50
   4  10   4  111.79    8.50
   5  10   4   24.00    4.60
  -6 -10  -4   12.40    3.30
   6  10   4    8.30    3.50
  -7 -10  -4    2.80    2.90
   7  10   4   -0.20    2.80
  -8 -10  -4    0.70    2.70
   8  10   4    7.80    3.60
   6 -11  -4    2.80    2.30
   6 -11  -4   -5.20    4.10
  -6  11   4    2.90    1.80
  -6  11   4    2.70    3.00
   5 -11  -4   -1.80    3.00
   5 -11  -4    1.70    2.50
  -5  11   4    6.60    3.20
  -5  11   4    0.70    1.60
   4 -11  -4   13.80    3.40
   4 -11  -4   14.80    4.90
  -4  11   4    8.80    3.30
  -4  11   4    7.10    2.10
   3 -11  -4   55.19    5.60
   3 -11  -4   54.39    7.20
  -3  11   4   56.39    4.80
  -3  11   4   62.29    6.00
   2 -11  -4    2.20    2.50
   2 -11  -4    3.50    3.20
  -2  11   4    2.30    1.90
  -2  11   4    5.10    2.60
   1 -11  -4   14.40    4.10
  -1  11   4   14.00    3.50
  -1  11   4   22.80    3.20
   0 -11  -4   -1.70    2.20
   0  11   4    2.30    2.00
   0  11   4   -3.30    2.00
   1  11   4   30.00    3.90
   1  11   4   29.70    4.50
   2  11   4    3.00    2.10
   2  11   4    5.40    3.00
   3  11   4   13.30    3.60
   3  11   4   17.20    3.50
   4  11   4    9.10    3.20
   5  11   4   59.49    6.50
  -6 -11  -4    8.10    3.60
   6  11   4    3.90    3.10
  -7 -11  -4   32.80    5.20
   7  11   4   23.70    5.50
   4 -12  -4    7.50    4.30
  -4  12   4    4.50    2.10
  -4  12   4    0.30    2.80
   3 -12  -4   -1.00    3.00
  -3  12   4    0.50    2.00
  -3  12   4    0.70    2.60
   2 -12  -4   80.79    8.70
  -2  12   4   89.29    6.70
  -2  12   4   90.19    7.90
   1 -12  -4    4.90    4.00
  -1  12   4    8.20    2.60
  -1  12   4   12.10    3.70
   0  12   4   45.90    5.50
   0  12   4   38.50    4.50
   1  12   4    6.60    3.10
   1  12   4    1.80    2.10
   2  12   4   76.49    7.10
   2  12   4   77.59    6.50
   3  12   4    2.60    2.30
   3  12   4    0.60    2.60
   4  12   4    1.50    2.90
   5  12   4    2.30    3.40
   3 -13  -4    3.30    3.50
  -3  13   4    6.50    3.80
  -2  13   4    0.20    2.50
  -2  13   4    1.50    2.40
  -1  13   4   22.60    4.90
  -1  13   4   23.30    3.80
   0  13   4    2.60    2.90
   0  13   4    2.40    2.30
   1  13   4   -0.70    2.00
   1  13   4    2.60    3.30
   2  13   4    4.90    3.20
   2  13   4    6.90    2.70
   3  13   4   31.60    5.70
   4  13   4    9.30    4.40
   2  12  -5   -0.20    2.30
  -2 -12   5   -1.00    2.40
   1  12  -5   24.80    4.80
  -1 -12   5   10.70    3.40
   0  12  -5   -3.20    2.50
   0 -12   5    4.20    2.70
  -1  12  -5    3.70    2.80
   1 -12   5    2.10    3.00
   5  11  -5   -2.10    2.20
   5  11  -5    1.00    3.10
  -5 -11   5    2.30    1.90
   4  11  -5   -1.00    3.00
   4  11  -5   -1.00    2.40
  -4 -11   5   -1.20    1.70
   3  11  -5   26.30    5.30
  -3 -11   5   30.30    4.00
   2  11  -5   -2.30    2.80
  -2 -11   5   -0.60    1.90
   1  11  -5    2.10    3.10
  -1 -11   5   -2.50    2.00
   0  11  -5   58.39    6.30
   0 -11   5   54.49    5.80
  -1  11  -5   -0.50    2.90
   1 -11   5    0.20    2.40
  -2  11  -5    4.90    3.40
   2 -11   5    9.10    3.40
  -3  11  -5   31.10    5.50
   3 -11   5   14.20    3.70
  -4  11  -5   30.80    5.50
   6  10  -5   26.30    5.60
   6  10  -5   17.60    3.80
  -6 -10   5   18.80    2.50
   5  10  -5    2.00    2.90
   5  10  -5   -4.40    2.30
  -5 -10   5    0.90    1.60
   4  10  -5    2.30    2.30
   4  10  -5    1.40    3.20
  -4 -10   5    0.80    1.80
   3  10  -5   47.60    5.80
   3  10  -5   50.29    4.90
  -3 -10   5   36.70    4.20
   2  10  -5    5.40    3.10
   2  10  -5    4.30    2.50
  -2 -10   5    2.80    2.10
   1  10  -5   -0.60    2.80
   1  10  -5   -0.20    2.50
  -1 -10   5    0.90    2.00
   0  10  -5   -2.50    2.40
   0 -10   5   -1.20    2.00
  -1  10  -5   66.89    6.50
   1 -10   5   57.89    6.00
  -2  10  -5   -2.70    2.20
   2 -10   5   -2.70    2.20
  -3  10  -5   18.90    4.30
   3 -10   5   17.10    4.00
  -4  10  -5   -2.50    2.70
   4 -10   5    2.70    3.00
   4 -10   5   -5.40    4.00
  -5  10  -5    9.10    3.90
   5 -10   5    7.40    3.90
   7   9  -5   -0.20    2.30
   7   9  -5   -2.50    2.60
   7   9  -5    0.40    3.10
  -7  -9   5    0.40    3.00
   6   9  -5   15.90    4.30
   6   9  -5    6.20    3.50
   6   9  -5    8.10    3.10
  -6  -9   5   11.70    4.10
  -6  -9   5    7.10    1.60
   5   9  -5    5.60    2.60
   5   9  -5    3.90    2.90
   5   9  -5    7.20    3.80
  -5  -9   5   11.40    3.70
  -5  -9   5    4.50    1.80
   4   9  -5    2.50    2.30
   4   9  -5   -3.70    2.50
  -4  -9   5   -0.40    1.50
   3   9  -5    7.30    2.50
   3   9  -5    3.40    3.10
  -3  -9   5    8.20    2.20
   2   9  -5   74.79    6.70
   2   9  -5   79.69    6.10
  -2  -9   5   66.19    5.60
   1   9  -5   25.20    4.50
   1   9  -5   32.00    3.80
  -1  -9   5   27.10    3.60
   0   9  -5   -1.90    1.60
   0   9  -5    4.10    2.50
   0  -9   5   -1.60    1.90
  -1   9  -5    4.90    3.10
   1  -9   5   -0.40    2.20
  -2   9  -5  254.57   15.20
   2  -9   5  189.18   15.10
   2  -9   5  255.27   15.00
  -3   9  -5   75.39    7.10
   3  -9   5   84.09    7.30
   3  -9   5   72.69    7.00
  -4   9  -5   15.20    3.80
   4  -9   5   12.10    3.70
   4  -9   5   22.50    4.50
  -5   9  -5    0.80    3.00
   5  -9   5   -1.80    2.50
  -6   9  -5   49.70    6.00
   8   8  -5    8.60    3.00
   8   8  -5   16.10    4.90
   8   8  -5    7.30    3.90
  -8  -8   5   10.20    4.50
   7   8  -5   10.50    4.40
   7   8  -5    4.70    3.10
   7   8  -5    6.30    2.90
  -7  -8   5   -0.10    3.10
   6   8  -5   -0.20    2.80
   6   8  -5   -1.80    2.10
   6   8  -5   -0.20    2.60
  -6  -8   5   -4.90    2.30
  -6  -8   5    0.20    1.00
   5   8  -5    9.10    3.20
   5   8  -5   11.30    3.90
   5   8  -5    9.40    2.70
  -5  -8   5   10.50    3.60
  -5  -8   5    6.10    1.60
   4   8  -5   31.10    4.20
   4   8  -5   29.00    5.00
   4   8  -5   28.90    3.80
  -4  -8   5   27.90    3.10
   3   8  -5   11.40    3.60
   3   8  -5   12.40    2.60
   3   8  -5   19.00    3.50
  -3  -8   5    8.40    2.10
   2   8  -5    9.40    3.00
   2   8  -5   14.60    2.70
  -2  -8   5   12.90    2.40
   1   8  -5  119.49    8.60
   1   8  -5  117.49    7.90
  -1  -8   5  113.19    7.90
   0   8  -5   14.50    2.80
   0   8  -5   15.10    3.30
   0  -8   5   21.10    3.30
  -1   8  -5   25.20    3.50
  -1   8  -5   25.60    4.30
   1  -8   5   19.90    3.80
   1  -8   5   32.60    3.90
  -2   8  -5    1.90    2.60
   2  -8   5    2.70    2.30
   2  -8   5    1.50    2.10
  -3   8  -5   19.00    4.20
   3  -8   5   21.40    3.90
   3  -8   5   23.00    4.40
  -4   8  -5   17.60    4.20
   4  -8   5   22.30    4.30
   4  -8   5   21.40    4.60
  -5   8  -5   10.60    3.30
   5  -8   5   14.00    4.30
  -6   8  -5    1.50    3.10
   6  -8   5   -3.90    2.60
  -7   8  -5   21.10    4.80
   7  -8   5   15.70    5.20
   8   7  -5   -0.50    3.00
   8   7  -5    6.20    3.70
   8   7  -5    5.10    2.40
  -8  -7   5   -0.70    2.60
   7   7  -5   23.00    3.80
   7   7  -5   30.50    5.80
   7   7  -5   33.70    5.10
  -7  -7   5   33.20    5.30
   6   7  -5    0.40    2.80
   6   7  -5    3.60    3.00
   6   7  -5    5.60    2.40
  -6  -7   5    5.70    3.10
   5   7  -5   -1.40    2.00
   5   7  -5    0.90    2.60
   5   7  -5   -0.80    1.80
  -5  -7   5    0.30    1.00
  -5  -7   5   -1.90    2.40
   4   7  -5   32.90    3.80
   4   7  -5   31.40    4.20
   4   7  -5   28.60    3.50
  -4  -7   5   26.90    2.70
  -4  -7   5   28.80    4.00
   3   7  -5   68.99    5.30
   3   7  -5   70.69    5.70
   3   7  -5   80.59    6.50
  -3  -7   5   65.29    4.90
   2   7  -5    1.50    1.50
   2   7  -5    4.10    1.80
   2   7  -5    3.30    2.40
  -2  -7   5    3.10    1.40
   1   7  -5    0.50    1.80
   1   7  -5    1.60    1.60
  -1  -7   5    3.40    1.70
   0   7  -5   21.00    3.30
   0   7  -5   26.40    3.10
   0  -7   5   34.20    3.50
  -1   7  -5  547.25   31.30
  -1   7  -5  556.54   30.50
   1  -7   5  543.25   31.00
   1  -7   5  549.65   30.80
  -2   7  -5    2.20    2.10
  -2   7  -5    3.60    1.90
   2  -7   5    0.10    2.00
   2  -7   5    2.80    2.30
  -3   7  -5    5.50    2.50
   3  -7   5    6.40    2.70
   3  -7   5    6.80    2.60
  -4   7  -5   73.79    6.60
   4  -7   5   94.19    7.10
   4  -7   5   75.99    7.30
  -5   7  -5   20.60    4.00
   5  -7   5   18.90    3.90
   5  -7   5   24.50    5.10
  -6   7  -5    3.90    2.70
   6  -7   5    1.90    3.30
  -7   7  -5   -0.30    2.40
  -7   7  -5    2.40    2.30
   7  -7   5    3.60    3.80
  -8   7  -5   22.30    4.90
  -8   7  -5   32.60    4.40
   8  -7   5   19.80    5.30
   9   6  -5   -1.00    2.90
   9   6  -5    3.50    2.20
  -9  -6   5    1.90    3.20
   8   6  -5   11.70    2.80
   8   6  -5   15.70    4.20
  -8  -6   5   14.40    3.90
   7   6  -5    0.80    1.80
   7   6  -5   -2.20    2.00
  -7  -6   5   -1.90    2.00
   6   6  -5   23.60    4.80
   6   6  -5   25.20    3.90
   6   6  -5   23.50    3.30
  -6  -6   5   19.80    4.40
   5   6  -5   11.40    3.30
   5   6  -5   12.40    3.20
   5   6  -5    8.50    2.10
  -5  -6   5    7.90    3.00
  -5  -6   5   10.50    1.20
   4   6  -5    8.20    2.90
   4   6  -5   10.40    2.70
   4   6  -5    7.70    2.00
  -4  -6   5    8.00    1.40
  -4  -6   5    7.20    2.70
   3   6  -5   53.59    4.20
   3   6  -5   52.79    5.20
   3   6  -5   48.70    4.50
  -3  -6   5   60.19    5.20
  -3  -6   5   49.90    3.80
   2   6  -5  151.28    8.50
   2   6  -5  133.79    9.30
   2   6  -5  131.49    8.60
  -2  -6   5  125.29    8.20
   1   6  -5   61.49    4.60
   1   6  -5   60.99    4.60
   1   6  -5   67.19    5.40
  -1  -6   5   64.59    4.70
   0   6  -5   -0.20    1.70
   0   6  -5    1.30    1.30
   0  -6   5   -0.50    1.30
   0  -6   5    0.00    1.30
  -1   6  -5  310.37   18.70
  -1   6  -5  324.97   18.00
   1  -6   5  306.67   18.30
   1  -6   5  324.37   18.60
  -2   6  -5    9.90    2.80
  -2   6  -5    8.40    2.00
   2  -6   5   15.10    3.10
   2  -6   5   17.80    3.10
  -3   6  -5  179.08   11.50
  -3   6  -5  160.18   10.70
   3  -6   5  196.58   11.60
   3  -6   5  173.88   11.80
  -4   6  -5    6.10    2.60
   4  -6   5   14.30    3.30
   4  -6   5   13.20    3.20
  -5   6  -5   22.60    4.30
   5  -6   5   23.20    4.70
   5  -6   5   19.00    3.50
  -6   6  -5   80.09    7.50
  -6   6  -5  103.39    7.30
   6  -6   5   96.99    8.80
  -7   6  -5   14.40    3.80
  -7   6  -5   17.80    3.60
   7  -6   5   20.60    5.30
  -8   6  -5    6.20    3.50
  -8   6  -5    2.20    2.20
   8  -6   5   -0.30    2.80
  -9   6  -5    4.30    2.60
   9   5  -5    2.00    3.30
   9   5  -5    3.80    2.20
  -9  -5   5   -0.30    2.70
   8   5  -5    2.70    2.70
   8   5  -5    1.20    1.90
  -8  -5   5    2.60    2.60
   7   5  -5    7.70    2.10
   7   5  -5   11.90    3.80
  -7  -5   5    6.60    3.10
   6   5  -5   -0.20    2.30
   6   5  -5    1.50    1.50
  -6  -5   5    0.90    2.10
   5   5  -5   74.69    6.00
   5   5  -5   60.19    4.70
   5   5  -5   65.49    6.00
  -5  -5   5   61.59    5.80
   4   5  -5   -0.60    1.20
   4   5  -5    2.10    2.00
   4   5  -5    1.40    1.40
  -4  -5   5    0.50    0.50
  -4  -5   5   -1.40    1.60
  -4  -5   5    0.00    0.60
   3   5  -5    2.00    1.80
   3   5  -5    1.30    1.20
   3   5  -5    2.80    1.60
  -3  -5   5    1.50    1.60
  -3  -5   5    1.40    0.90
   2   5  -5    7.20    2.20
   2   5  -5    8.30    1.70
   2   5  -5    5.10    1.60
  -2  -5   5    8.60    1.50
   1   5  -5  287.47   16.90
   1   5  -5  284.77   16.90
   1   5  -5  306.17   17.80
  -1  -5   5  320.67   17.10
  -1  -5   5  309.17   16.90
   0   5  -5   21.60    2.30
   0   5  -5   18.30    1.90
   0   5  -5   23.50    2.90
   0  -5   5   16.00    2.30
   0  -5   5   17.40    2.20
  -1   5  -5   13.60    2.60
   1  -5   5   13.20    2.20
   1  -5   5    9.80    2.30
  -2   5  -5  123.19    7.30
  -2   5  -5  104.79    7.70
   2  -5   5  114.69    7.90
   2  -5   5  110.39    7.50
  -3   5  -5  296.57   16.40
  -3   5  -5  283.37   17.10
   3  -5   5  278.07   16.80
   3  -5   5  285.27   17.40
  -4   5  -5   27.50    3.60
  -4   5  -5   25.00    3.50
   4  -5   5   30.10    4.00
   4  -5   5   28.40    3.70
  -5   5  -5   10.20    2.40
  -5   5  -5    7.10    2.80
   5  -5   5   12.10    3.60
   5  -5   5    8.50    2.80
  -6   5  -5   46.40    5.20
  -6   5  -5   57.59    4.90
   6  -5   5   49.90    6.20
  -7   5  -5    5.00    2.50
  -7   5  -5    6.30    3.10
   7  -5   5    5.90    3.20
  -8   5  -5    2.70    3.10
  -8   5  -5    5.20    2.50
   8  -5   5   -1.00    3.30
  -9   5  -5    0.40    2.10
  -9   5  -5    0.20    3.20
   9  -5   5   -2.80    2.50
  10   4  -5   14.10    4.60
  10   4  -5    9.50    2.50
 -10  -4   5   13.40    4.70
   9   4  -5   12.90    2.80
   9   4  -5   20.30    4.80
  -9  -4   5   13.30    3.80
   8   4  -5   49.70    5.60
   8   4  -5   36.60    3.80
  -8  -4   5   39.80    5.00
   7   4  -5    1.90    1.50
   7   4  -5    0.90    2.20
  -7  -4   5    1.90    2.20
   6   4  -5    0.10    1.30
   6   4  -5    1.30    2.10
  -6  -4   5    3.00    2.30
   5   4  -5    3.60    1.30
   5   4  -5    2.10    2.10
  -5  -4   5    1.50    1.80
   4   4  -5   84.19    6.50
   4   4  -5   82.19    5.30
   4   4  -5   81.19    6.10
  -4  -4   5   81.09    6.30
   3   4  -5    5.90    1.40
   3   4  -5    4.60    1.60
   3   4  -5    6.30    2.30
  -3  -4   5    5.40    2.00
   2   4  -5   15.80    1.80
   2   4  -5   17.80    2.80
   2   4  -5   14.90    1.90
  -2  -4   5   11.00    2.30
  -2  -4   5   16.00    1.60
  -2  -4   5   13.30    1.60
  -2  -4   5   17.00    1.40
   1   4  -5  302.17   17.30
   1   4  -5  307.27   18.00
   1   4  -5  307.87   17.20
  -1  -4   5  304.07   17.40
  -1  -4   5  319.17   17.10
  -1  -4   5  321.67   17.00
   0   4  -5  633.04   34.00
   0   4  -5  594.44   34.60
   0   4  -5  647.84   33.90
   0  -4   5  648.04   34.50
   0  -4   5  614.74   34.10
  -1   4  -5    1.90    1.60
  -1   4  -5    4.70    1.40
  -1   4  -5    4.20    0.90
   1  -4   5    2.60    1.30
   1  -4   5    4.40    1.70
  -2   4  -5   64.99    4.40
  -2   4  -5   54.39    4.70
  -2   4  -5   59.39    4.30
   2  -4   5   69.49    5.00
   2  -4   5   55.69    4.50
  -3   4  -5    2.40    1.70
  -3   4  -5    6.20    1.60
  -3   4  -5    6.80    1.80
   3  -4   5    5.30    2.20
   3  -4   5    4.70    1.70
  -4   4  -5  161.58   10.00
  -4   4  -5  172.08   10.20
  -4   4  -5  157.38   10.60
   4  -4   5  169.18   11.20
   4  -4   5  164.78   10.50
  -5   4  -5   78.29    5.60
  -5   4  -5   73.29    6.10
   5  -4   5   62.59    5.70
   5  -4   5   74.79    6.60
  -6   4  -5    9.40    2.50
  -6   4  -5    4.70    2.50
   6  -4   5    6.80    3.10
   6  -4   5    9.20    4.30
  -7   4  -5   53.29    5.80
  -7   4  -5   57.39    5.10
   7  -4   5   49.30    6.10
  -8   4  -5   37.60    5.10
  -8   4  -5   47.30    4.70
   8  -4   5   42.50    6.10
  -9   4  -5   18.30    4.40
  -9   4  -5   25.70    3.90
   9  -4   5   11.80    4.60
  10   3  -5    0.30    2.00
  10   3  -5   -7.30    2.20
 -10  -3   5    1.30    2.70
   9   3  -5   14.20    4.00
   9   3  -5   11.70    2.50
  -9  -3   5    4.10    3.00
   8   3  -5   16.60    2.60
   8   3  -5   10.20    3.50
  -8  -3   5   13.30    3.70
   7   3  -5    0.60    1.40
   7   3  -5    3.00    2.30
  -7  -3   5   -1.80    1.50
   6   3  -5   20.60    2.40
   6   3  -5   26.80    3.60
  -6  -3   5   17.00    3.50
   5   3  -5   25.70    2.40
   5   3  -5   27.50    3.60
  -5  -3   5   30.00    3.60
   4   3  -5   13.50    1.60
   4   3  -5   20.60    2.60
  -4  -3   5   13.50    2.90
   3   3  -5   10.30    2.00
   3   3  -5   11.40    2.40
   3   3  -5   10.40    1.40
  -3  -3   5   18.00    2.90
  -3  -3   5   14.50    1.50
   2   3  -5   11.00    1.80
   2   3  -5    9.70    1.40
   2   3  -5    8.10    2.10
   2   3  -5    8.20    1.20
  -2  -3   5    6.50    1.90
  -2  -3   5    9.20    1.40
   1   3  -5   21.30    2.60
   1   3  -5   24.30    2.00
   1   3  -5   21.00    2.00
  -1  -3   5   23.10    1.70
  -1  -3   5   25.60    1.80
  -1  -3   5   28.20    2.40
   0   3  -5   34.90    3.30
   0   3  -5   40.60    2.90
   0   3  -5   42.30    2.70
   0  -3   5   46.80    2.80
   0  -3   5   39.70    3.30
   0  -3   5   41.10    3.00
  -1   3  -5  932.11   46.90
  -1   3  -5  905.11   46.30
  -1   3  -5  810.92   47.30
  -1   3  -5  881.71   46.80
   1  -3   5  827.42   46.90
   1  -3   5  861.01   47.40
  -2   3  -5  166.28    9.10
  -2   3  -5  132.29    9.00
  -2   3  -5  157.58    9.60
  -2   3  -5  156.78    9.10
   2  -3   5  149.88    9.70
   2  -3   5  168.88    9.40
  -3   3  -5   26.80    2.90
  -3   3  -5   31.10    2.80
  -3   3  -5   27.50    2.60
   3  -3   5   29.30    2.90
   3  -3   5   30.80    3.50
  -4   3  -5  150.98    9.00
  -4   3  -5  140.99    9.40
  -4   3  -5  149.09    8.90
   4  -3   5  143.69    9.80
   4  -3   5  135.99    9.10
  -5   3  -5  178.58   10.80
  -5   3  -5  183.48   11.50
   5  -3   5  186.28   12.00
   5  -3   5  159.28   11.00
  -6   3  -5    9.50    2.50
  -6   3  -5    7.40    2.60
   6  -3   5    6.10    2.30
   6  -3   5    8.00    3.10
  -7   3  -5    0.20    2.40
  -7   3  -5   -0.30    1.80
   7  -3   5   -2.30    2.30
  -8   3  -5   21.00    4.30
  -8   3  -5   25.90    3.70
   8  -3   5   21.60    5.10
  -9   3  -5    2.70    2.70
  -9   3  -5    1.60    1.90
   9  -3   5    4.00    3.50
 -10   3  -5    3.50    2.60
 -10   3  -5    2.60    3.50
  10  -3   5    1.10    3.40
  10   2  -5    4.20    2.20
  10   2  -5    3.00    3.10
 -10  -2   5    5.60    3.40
   9   2  -5    5.40    3.10
   9   2  -5    4.80    2.10
  -9  -2   5    8.40    3.20
   8   2  -5    5.80    2.90
   8   2  -5    1.70    1.60
  -8  -2   5    2.90    2.80
   7   2  -5    6.20    1.60
   7   2  -5    4.60    2.60
  -7  -2   5    3.90    2.70
   6   2  -5   32.20    4.10
   6   2  -5   36.90    3.00
  -6  -2   5   34.70    4.40
   5   2  -5    0.90    1.00
   5   2  -5   -1.60    1.40
  -5  -2   5    1.10    1.80
   4   2  -5   10.70    1.80
   4   2  -5   11.20    2.30
   4   2  -5   11.00    1.20
   4   2  -5   10.40    1.30
  -4  -2   5   13.90    2.70
  -4  -2   5   11.80    1.80
   3   2  -5   60.59    3.60
   3   2  -5   50.69    3.60
   3   2  -5   59.19    4.50
  -3  -2   5   67.49    4.10
  -3  -2   5   59.79    4.70
   2   2  -5  229.98   12.80
   2   2  -5  226.38   13.40
   2   2  -5  214.58   13.70
  -2  -2   5  252.57   13.40
  -2  -2   5  254.27   13.90
   1   2  -5  169.88    9.40
   1   2  -5  168.18   10.00
   1   2  -5  172.28    9.50
   1   2  -5  155.58    9.30
  -1  -2   5  171.18    9.80
   0   2  -5    3.30    0.60
   0   2  -5    3.20    0.90
   0   2  -5    2.70    1.20
   0  -2   5    3.20    0.80
   0  -2   5    4.60    1.40
   0  -2   5    4.90    0.80
  -1   2  -5   89.89    5.40
  -1   2  -5   86.09    5.90
   1  -2   5   85.39    5.40
   1  -2   5   95.99    6.00
  -2   2  -5  174.18   10.00
  -2   2  -5  172.88   10.40
  -2   2  -5  186.48   10.10
   2  -2   5  170.68   10.60
   2  -2   5  164.08   10.00
  -3   2  -5   47.60    4.00
  -3   2  -5   41.40    3.60
  -3   2  -5   47.10    3.60
   3  -2   5   45.80    3.70
   3  -2   5   52.99    4.50
   3  -2   5   54.29    3.10
   3  -2   5   51.29    3.70
  -4   2  -5    0.50    1.10
  -4   2  -5    4.10    1.40
  -4   2  -5    2.20    1.60
   4  -2   5    2.20    1.00
   4  -2   5    3.00    1.70
   4  -2   5    2.70    1.30
   4  -2   5    2.90    1.80
  -5   2  -5  151.78    8.70
  -5   2  -5  143.19    9.40
  -5   2  -5  145.39    8.90
   5  -2   5  132.09    9.70
   5  -2   5  131.39    9.00
  -6   2  -5  121.29    8.90
  -6   2  -5  122.09    8.30
   6  -2   5  143.39    9.80
   6  -2   5  130.19    8.80
  -7   2  -5   52.59    5.10
  -7   2  -5   45.70    4.50
   7  -2   5   46.30    5.70
  -8   2  -5    6.80    3.00
  -8   2  -5    9.10    2.50
   8  -2   5    8.80    3.60
  -9   2  -5    8.20    2.70
  -9   2  -5   11.10    3.70
   9  -2   5    7.30    3.40
 -10   2  -5    0.30    2.20
 -10   2  -5    0.10    2.60
  10  -2   5    1.90    3.30
  10   1  -5    6.80    3.30
  10   1  -5   11.30    2.60
 -10  -1   5   10.50    3.40
   9   1  -5    3.40    1.80
   9   1  -5    5.20    2.80
  -9  -1   5    0.80    2.30
   8   1  -5    8.20    1.90
   8   1  -5    7.20    2.90
  -8  -1   5    8.00    2.90
   7   1  -5   13.80    2.10
   7   1  -5   12.90    3.30
  -7  -1   5   11.70    3.10
   6   1  -5   -1.30    1.90
   6   1  -5   -0.50    1.00
  -6  -1   5    2.50    2.10
   5   1  -5  151.68    8.60
   5   1  -5  157.78    9.50
   5   1  -5  142.29    9.90
  -5  -1   5  155.88    9.90
  -5  -1   5  145.39    9.90
   4   1  -5    1.70    0.70
   4   1  -5    1.60    1.30
   4   1  -5    0.30    0.90
   4   1  -5   -0.10    0.50
  -4  -1   5   -0.50    1.30
  -4  -1   5    1.80    1.50
  -4  -1   5   -0.20    1.10
   3   1  -5   22.90    1.50
   3   1  -5   17.10    2.40
   3   1  -5   22.70    1.50
  -3  -1   5   23.70    2.50
  -3  -1   5   26.50    2.70
  -3  -1   5   34.30    2.60
   2   1  -5   37.60    2.30
   2   1  -5   37.80    2.30
   2   1  -5   41.20    3.30
   2   1  -5   41.60    3.20
  -2  -1   5   39.70    3.20
  -2  -1   5   49.60    3.30
  -2  -1   5   46.40    3.40
   1   1  -5  488.05   28.30
   1   1  -5  506.15   29.10
   1   1  -5  561.24   28.80
   1   1  -5  532.45   28.40
  -1  -1   5  551.04   28.80
  -1  -1   5  533.25   29.10
  -1  -1   5  552.64   29.10
   0   1  -5  199.98   11.70
   0   1  -5  192.88   11.00
   0   1  -5  188.98   11.10
   0   1  -5  208.88   11.30
   0  -1   5  202.48   11.00
   0  -1   5  215.78   11.00
   0  -1   5  211.78   11.80
  -1   1  -5  379.76   21.70
  -1   1  -5  392.56   22.20
   1  -1   5  421.36   22.50
   1  -1   5  437.16   21.80
   1  -1   5  376.86   21.70
  -2   1  -5  179.98   10.40
  -2   1  -5  189.68   10.50
  -2   1  -5  185.88   10.80
   2  -1   5  183.68   10.50
   2  -1   5  180.58   11.10
  -3   1  -5  128.39    8.50
  -3   1  -5  147.39    8.20
  -3   1  -5  135.89    8.30
   3  -1   5  131.99    8.90
   3  -1   5  137.69    8.20
   3  -1   5  133.89    8.30
   3  -1   5  147.69    7.80
  -4   1  -5   60.49    4.30
  -4   1  -5   50.79    4.40
  -4   1  -5   60.79    4.10
   4  -1   5   64.59    4.30
   4  -1   5   57.79    4.40
   4  -1   5   53.19    3.80
   4  -1   5   55.29    4.80
  -5   1  -5   10.90    2.00
  -5   1  -5   13.50    2.70
  -5   1  -5   11.90    2.10
   5  -1   5   10.00    2.70
   5  -1   5   13.40    2.00
   5  -1   5   11.80    2.90
   5  -1   5   12.40    2.20
  -6   1  -5   27.30    3.20
  -6   1  -5   29.20    3.70
   6  -1   5   31.90    4.30
   6  -1   5   28.80    3.40
  -7   1  -5  225.28   14.60
  -7   1  -5  223.18   13.70
   7  -1   5  232.78   15.10
  -8   1  -5   -0.20    2.40
  -8   1  -5   -1.60    1.70
   8  -1   5    1.00    2.70
  -9   1  -5   25.40    4.70
  -9   1  -5   29.20    4.10
   9  -1   5   22.80    5.20
 -10   1  -5   22.20    3.60
 -10   1  -5   13.70    4.00
  10  -1   5   14.90    4.30
  10   0  -5   -1.70    1.80
  10   0  -5    3.40    2.90
 -10   0   5   -3.20    2.30
   9   0  -5    1.20    1.80
   9   0  -5    0.10    2.30
  -9   0   5    1.30    2.60
   8   0  -5   -1.00    2.20
   8   0  -5   -0.20    1.40
  -8   0   5    1.70    2.20
  -8   0   5    0.20    2.30
   7   0  -5    0.90    2.10
   7   0  -5    2.30    1.20
  -7   0   5    1.40    2.10
  -7   0   5    1.10    2.30
   6   0  -5   44.10    4.10
   6   0  -5   39.90    4.30
  -6   0   5   36.00    4.10
  -6   0   5   42.80    4.50
   5   0  -5    1.40    1.50
   5   0  -5    1.00    0.70
   5   0  -5    0.70    1.30
  -5   0   5   -0.40    1.60
  -5   0   5   -1.10    1.50
   4   0  -5   95.89    6.80
   4   0  -5   93.79    5.40
   4   0  -5   91.99    5.40
   4   0  -5   85.39    6.40
  -4   0   5  109.79    6.70
  -4   0   5  110.99    7.00
  -4   0   5  109.19    6.90
   3   0  -5    6.90    1.70
   3   0  -5    6.10    1.60
  -3   0   5    7.80    1.80
  -3   0   5    7.40    1.80
  -3   0   5    8.30    1.80
  -2   0   5  279.57   15.60
  -2   0   5  262.47   15.40
  -2   0   5  277.77   15.50
   1   0  -5  239.68   14.90
   1   0  -5  263.87   15.60
  -1   0   5  293.07   15.60
  -1   0   5  299.27   15.50
  -1   0   5  317.27   15.90
   0   0  -5  442.96   24.20
   0   0  -5  409.96   23.70
   0   0   5  449.46   24.50
   0   0   5  467.45   23.80
  -1   0  -5  419.66   24.60
  -1   0  -5  460.55   25.00
   1   0   5  481.55   24.60
   1   0   5  470.05   24.40
   1   0   5  469.25   24.60
   1   0   5  438.16   25.30
  -2   0  -5   32.00    2.60
  -2   0  -5   34.10    2.60
  -2   0  -5   33.30    2.80
   2   0   5   32.90    2.60
   2   0   5   38.30    2.20
   2   0   5   38.20    3.30
  -3   0  -5  171.58   10.30
  -3   0  -5  196.68   10.20
  -3   0  -5  168.58   10.00
   3   0   5  172.08   10.10
   3   0   5  156.48   10.60
   3   0   5  174.98   10.00
   3   0   5  176.38    9.70
  -4   0  -5  872.51   44.80
  -4   0  -5  783.02   45.20
  -4   0  -5  813.72   44.90
   4   0   5  825.12   45.00
   4   0   5  842.02   44.90
   4   0   5  874.71   44.70
   4   0   5  791.82   45.60
  -5   0  -5   17.40    2.70
  -5   0  -5   21.00    2.50
  -5   0  -5   21.90    2.40
   5   0   5   20.90    3.10
   5   0   5   22.60    2.70
   5   0   5   15.40    2.60
   5   0   5   22.80    2.40
  -6   0  -5   11.40    2.30
  -6   0  -5   11.60    2.90
   6   0   5    6.90    2.00
   6   0   5   11.40    2.90
   6   0   5   16.40    2.60
  -7   0  -5   17.60    2.90
  -7   0  -5   20.30    3.60
   7   0   5   22.10    4.30
   7   0   5   13.80    2.90
  -8   0  -5   83.79    6.30
  -8   0  -5   77.79    6.80
   8   0   5   68.99    7.20
  -9   0  -5    3.20    2.20
  -9   0  -5    5.90    3.10
   9   0   5    2.90    3.00
 -10   0  -5   -1.40    2.20
 -10   0  -5   -1.80    2.30
  10   0   5   -2.80    2.30
  10  -1  -5    2.40    2.60
  10  -1  -5    1.60    1.90
 -10   1   5   -2.00    2.20
   9  -1  -5   -1.20    1.50
   9  -1  -5   -0.80    2.30
  -9   1   5    4.70    2.80
  -9   1   5   -0.20    2.50
   8  -1  -5    2.90    2.50
   8  -1  -5    0.60    1.30
  -8   1   5   -2.20    2.10
  -8   1   5   -0.20    2.30
   7  -1  -5   11.90    3.20
   7  -1  -5   21.80    3.50
   7  -1  -5   18.90    2.20
  -7   1   5   14.10    3.30
  -7   1   5   13.60    3.20
   6  -1  -5   14.60    3.00
   6  -1  -5   15.20    3.40
   6  -1  -5   14.70    1.90
  -6   1   5   15.90    3.40
  -6   1   5   19.30    3.40
   5  -1  -5    9.60    2.30
   5  -1  -5    6.80    2.20
  -5   1   5   10.30    2.30
  -5   1   5    9.90    2.50
   4  -1  -5   19.50    1.40
   4  -1  -5   18.20    1.40
   4  -1  -5   19.70    2.60
  -4   1   5   18.60    2.60
  -4   1   5   24.90    2.80
  -4   1   5   17.90    2.50
   3  -1  -5    5.40    1.80
  -3   1   5    7.80    1.80
  -3   1   5    6.60    1.70
  -3   1   5   11.00    2.10
  -2   1   5  624.24   35.70
  -2   1   5  699.23   36.00
  -2   1   5  649.14   35.60
   1  -1  -5   30.70    1.70
   1  -1  -5   27.40    1.70
   1  -1  -5   33.90    2.40
  -1   1   5   35.90    2.90
  -1   1   5   35.60    2.50
  -1   1   5   33.00    2.50
   0  -1  -5    8.80    1.00
   0  -1  -5   11.20    1.20
   0  -1  -5   10.80    1.00
   0   1   5   10.30    1.60
   0   1   5   12.90    1.20
  -1  -1  -5  432.66   23.30
  -1  -1  -5  405.26   23.10
   1   1   5  417.06   23.80
   1   1   5  458.55   23.10
   1   1   5  429.66   23.00
   1   1   5  423.06   23.00
  -2  -1  -5   37.00    2.70
  -2  -1  -5   33.80    2.70
  -2  -1  -5   37.10    2.60
   2   1   5   34.30    2.30
   2   1   5   33.70    2.50
   2   1   5   31.20    3.10
  -3  -1  -5   17.30    2.00
  -3  -1  -5   17.20    1.90
  -3  -1  -5   16.20    1.90
   3   1   5   16.40    2.30
   3   1   5   19.40    1.70
   3   1   5   16.20    1.80
   3   1   5   20.10    1.90
  -4  -1  -5    4.20    1.50
  -4  -1  -5    1.40    1.20
  -4  -1  -5    2.50    1.20
   4   1   5    2.90    1.60
   4   1   5    3.90    1.20
   4   1   5    4.20    1.40
   4   1   5    3.30    1.20
  -5  -1  -5  494.55   26.20
  -5  -1  -5  460.55   26.40
   5   1   5  501.45   26.40
   5   1   5  441.56   27.00
   5   1   5  481.35   26.40
   5   1   5  469.35   26.50
  -6  -1  -5   38.10    4.20
  -6  -1  -5   36.70    3.70
   6   1   5   42.90    3.80
   6   1   5   44.40    4.60
  -7  -1  -5    2.80    1.90
  -7  -1  -5    1.50    2.20
   7   1   5    1.30    1.90
   7   1   5    1.50    1.70
  -8  -1  -5    2.40    2.10
  -8  -1  -5    0.80    2.20
   8   1   5   -2.40    2.20
   8   1   5    1.10    2.00
  -9  -1  -5   33.90    4.30
  -9  -1  -5   26.50    4.80
   9   1   5   42.30    5.60
 -10  -1  -5    2.70    2.20
 -10  -1  -5    1.30    2.70
  10  -2  -5    5.20    2.20
  10  -2  -5    4.30    3.30
 -10   2   5    3.00    2.60
 -10   2   5    3.40    3.10
   9  -2  -5    2.10    1.70
   9  -2  -5    1.70    2.60
  -9   2   5    4.20    2.90
  -9   2   5    2.30    2.50
   8  -2  -5    4.60    1.60
   8  -2  -5    2.50    2.40
  -8   2   5    2.30    2.30
  -8   2   5    3.80    2.60
   7  -2  -5   29.70    4.20
   7  -2  -5   14.70    3.60
   7  -2  -5   21.30    2.60
  -7   2   5   29.70    4.00
  -7   2   5   24.70    3.70
   6  -2  -5  106.49    8.00
   6  -2  -5  117.69    8.20
   6  -2  -5  101.09    6.40
  -6   2   5   98.19    7.80
  -6   2   5  105.49    7.70
   5  -2  -5   65.59    4.30
   5  -2  -5   68.99    5.70
  -5   2   5   74.89    5.50
  -5   2   5   63.09    5.50
   4  -2  -5  145.49    9.70
   4  -2  -5  151.58    8.20
   4  -2  -5  136.99    8.20
  -4   2   5  139.99    9.20
  -4   2   5  152.78    9.70
  -4   2   5  169.38    9.80
   3  -2  -5  112.79    7.60
   3  -2  -5  109.39    6.10
   3  -2  -5  103.59    6.10
  -3   2   5  119.39    7.10
  -3   2   5  118.69    7.30
  -3   2   5  111.89    7.50
   2  -2  -5  398.36   22.90
   2  -2  -5  416.66   22.90
  -2   2   5  439.46   23.60
  -2   2   5  476.05   24.40
  -2   2   5  443.96   23.90
   1  -2  -5   64.99    3.90
   1  -2  -5   58.39    3.60
   1  -2  -5   56.19    3.60
  -1   2   5   73.59    4.30
  -1   2   5   75.39    4.00
  -1   2   5   60.09    4.60
   0  -2  -5   36.50    2.20
   0  -2  -5   29.40    2.10
   0  -2  -5   25.00    2.10
   0   2   5   34.40    2.50
   0   2   5   31.70    2.90
   0   2   5   33.70    1.90
   0   2   5   30.80    1.90
  -1  -2  -5   56.29    3.50
  -1  -2  -5   56.79    3.60
   1   2   5   50.09    4.10
   1   2   5   55.39    3.70
   1   2   5   62.59    3.50
   1   2   5   57.99    3.50
  -2  -2  -5  991.60   56.19
  -2  -2  -5 1062.69   56.39
  -2  -2  -5 1065.59   56.29
   2   2   5 1110.19   56.29
   2   2   5 1028.00   56.19
  -3  -2  -5  138.89    8.10
  -3  -2  -5  135.09    7.90
  -3  -2  -5  124.89    8.00
   3   2   5  135.09    7.80
   3   2   5  139.89    7.90
   3   2   5  128.89    7.90
   3   2   5  130.69    8.50
  -4  -2  -5   68.19    4.70
  -4  -2  -5   67.79    4.90
  -4  -2  -5   66.39    4.90
   4   2   5   65.29    5.30
   4   2   5   74.09    4.80
   4   2   5   78.09    4.80
   4   2   5   65.09    4.80
  -5  -2  -5   44.10    4.00
  -5  -2  -5   51.59    4.10
  -5  -2  -5   52.19    4.00
   5   2   5   46.30    4.50
   5   2   5   50.29    4.10
   5   2   5   55.59    4.10
   5   2   5   54.09    4.10
  -6  -2  -5  143.39    9.30
  -6  -2  -5  120.39    8.60
   6   2   5  136.39    8.90
   6   2   5  142.99    8.90
   6   2   5  141.39    9.50
  -7  -2  -5   60.79    5.60
  -7  -2  -5   60.39    5.10
   7   2   5   57.89    5.10
   7   2   5   60.49    5.80
  -8  -2  -5   46.20    5.30
  -8  -2  -5   44.70    4.70
   8   2   5   51.29    5.00
   8   2   5   52.89    5.60
  -9  -2  -5    0.00    1.90
  -9  -2  -5    2.90    2.70
   9   2   5   -1.30    2.00
 -10  -2  -5   17.50    3.30
 -10  -2  -5   23.80    4.60
  10  -3  -5   -1.10    1.80
  10  -3  -5    1.40    3.00
 -10   3   5    1.10    3.10
 -10   3   5    0.30    2.40
   9  -3  -5    2.60    3.20
   9  -3  -5    1.20    1.70
  -9   3   5    5.60    2.80
  -9   3   5    3.30    3.00
   8  -3  -5    3.00    2.60
   8  -3  -5    2.00    1.70
   8  -3  -5    2.80    3.00
  -8   3   5    8.80    3.20
  -8   3   5    3.30    2.50
   7  -3  -5    3.50    2.40
   7  -3  -5    8.60    3.20
   7  -3  -5    6.00    1.70
  -7   3   5    6.80    2.60
  -7   3   5    9.20    2.90
   6  -3  -5   12.60    2.00
   6  -3  -5   13.00    3.30
  -6   3   5   13.70    3.20
  -6   3   5    9.80    2.50
   5  -3  -5   14.20    1.70
   5  -3  -5   12.50    2.80
  -5   3   5    9.70    2.60
  -5   3   5   10.60    2.40
   4  -3  -5    9.90    1.40
   4  -3  -5   10.80    2.70
  -4   3   5    8.60    2.30
  -4   3   5   12.30    2.20
   3  -3  -5   12.00    2.60
   3  -3  -5    8.70    1.10
   3  -3  -5   10.40    1.10
  -3   3   5    9.80    2.00
  -3   3   5   13.00    1.80
  -3   3   5   16.40    3.00
   2  -3  -5   31.00    2.20
   2  -3  -5   31.10    3.40
   2  -3  -5   35.10    2.20
  -2   3   5   33.70    2.90
  -2   3   5   36.00    2.60
  -2   3   5   33.50    3.40
   1  -3  -5  113.59    6.50
   1  -3  -5  117.79    6.60
   1  -3  -5  113.09    6.60
  -1   3   5  123.69    6.60
  -1   3   5  103.69    7.40
  -1   3   5  117.89    7.10
   0  -3  -5  366.36   19.60
   0  -3  -5  376.86   19.90
   0   3   5  364.66   19.70
   0   3   5  362.96   19.70
   0   3   5  374.16   20.30
   0   3   5  352.46   20.70
  -1  -3  -5  128.99    7.00
  -1  -3  -5  127.49    7.30
   1   3   5  130.39    7.50
   1   3   5  121.19    8.00
   1   3   5  117.59    7.10
  -2  -3  -5   45.90    3.20
  -2  -3  -5   43.60    3.30
  -2  -3  -5   45.00    3.00
   2   3   5   41.20    3.10
   2   3   5   42.40    3.70
   2   3   5   45.80    3.30
  -3  -3  -5  257.97   14.50
  -3  -3  -5  252.27   14.30
  -3  -3  -5  249.68   14.20
   3   3   5  263.77   14.20
   3   3   5  240.38   14.80
   3   3   5  258.87   14.40
   3   3   5  243.28   14.20
  -4  -3  -5  129.09    8.40
  -4  -3  -5  147.89    8.40
  -4  -3  -5  141.49    8.50
   4   3   5  143.49    8.40
   4   3   5  131.19    8.20
   4   3   5  132.39    8.40
   4   3   5  129.49    8.70
  -5  -3  -5    0.90    1.40
  -5  -3  -5    3.00    1.60
  -5  -3  -5    1.20    1.30
   5   3   5    2.00    1.60
   5   3   5    1.80    1.40
   5   3   5    0.50    1.40
   5   3   5    1.70    1.50
  -6  -3  -5   17.00    2.80
  -6  -3  -5   18.90    2.90
   6   3   5   22.20    3.00
   6   3   5   22.80    3.40
   6   3   5   21.60    3.20
  -7  -3  -5  399.46   23.60
  -7  -3  -5  389.56   23.00
   7   3   5  401.36   23.70
   7   3   5  412.16   23.30
  -8  -3  -5   -1.50    1.70
  -8  -3  -5    0.90    2.40
   8   3   5   -0.40    1.80
  -9  -3  -5   -0.50    2.40
  -9  -3  -5    0.00    1.80
   9   3   5    0.30    2.40
 -10  -3  -5    2.10    2.60
 -10  -3  -5    1.30    2.10
  10   3   5    8.50    3.30
  10  -4  -5    2.80    3.00
  10  -4  -5    3.90    2.10
 -10   4   5   -1.20    3.10
 -10   4   5    2.20    2.50
   9  -4  -5    7.40    3.40
   9  -4  -5   14.50    4.20
   9  -4  -5    4.20    2.20
  -9   4   5    5.20    2.90
  -9   4   5   13.70    4.10
   8  -4  -5    4.70    1.80
   8  -4  -5    1.80    3.00
   8  -4  -5    1.40    2.60
  -8   4   5    2.20    2.50
  -8   4   5    2.60    2.50
   7  -4  -5   44.80    5.60
   7  -4  -5   42.40    3.70
  -7   4   5   39.40    5.00
  -7   4   5   34.20    4.20
   6  -4  -5   22.90    2.60
   6  -4  -5   21.90    4.40
  -6   4   5   21.20    3.20
  -6   4   5   15.90    3.60
   5  -4  -5    0.00    2.10
   5  -4  -5   -0.80    0.80
  -5   4   5   -2.50    1.30
  -5   4   5    1.50    2.00
   4  -4  -5   28.10    3.70
   4  -4  -5   31.60    2.60
  -4   4   5   26.50    3.30
  -4   4   5   36.80    3.20
   3  -4  -5  120.69    7.60
   3  -4  -5  124.39    9.00
  -3   4   5  151.08    8.20
  -3   4   5  131.29    8.50
  -3   4   5  137.59    9.20
   2  -4  -5   70.19    4.30
   2  -4  -5   66.69    4.40
   2  -4  -5   71.69    5.70
  -2   4   5   73.49    4.60
  -2   4   5   75.79    5.80
  -2   4   5   72.39    5.10
   1  -4  -5   17.70    1.60
   1  -4  -5   15.60    1.70
  -1   4   5   20.30    2.70
  -1   4   5   19.90    2.20
  -1   4   5   17.60    1.40
  -1   4   5   21.30    1.40
  -1   4   5   20.10    1.40
   0  -4  -5  184.78   10.80
   0   4   5  203.68   10.70
   0   4   5  179.98   11.60
   0   4   5  191.58   10.60
   0   4   5  194.28   11.20
  -1  -4  -5 1466.45   75.49
   1   4   5 1359.76   75.29
   1   4   5 1431.16   76.19
   1   4   5 1397.26   75.69
  -2  -4  -5   13.60    1.30
  -2  -4  -5    9.70    1.70
  -2  -4  -5    7.90    1.50
   2   4   5   11.30    1.70
   2   4   5    9.70    1.50
   2   4   5   12.50    2.10
  -3  -4  -5   22.50    2.40
  -3  -4  -5   22.10    2.40
  -3  -4  -5   22.30    2.10
   3   4   5   20.10    2.60
   3   4   5   21.30    2.30
   3   4   5   22.00    2.50
   3   4   5   20.00    2.00
  -4  -4  -5  160.38    9.50
  -4  -4  -5  159.38    9.70
  -4  -4  -5  154.18    9.40
   4   4   5  160.38    9.80
   4   4   5  146.39    9.40
   4   4   5  153.68    9.50
   4   4   5  155.58    9.90
  -5  -4  -5   67.79    5.30
  -5  -4  -5   78.69    5.30
  -5  -4  -5   73.29    5.40
   5   4   5   67.29    5.30
   5   4   5   70.29    5.60
  -6  -4  -5    7.40    2.10
  -6  -4  -5    2.00    1.70
   6   4   5    6.60    2.30
   6   4   5    7.20    2.40
   6   4   5    5.60    2.00
  -7  -4  -5  100.89    7.60
  -7  -4  -5  103.99    7.90
   7   4   5  110.99    8.00
  -8  -4  -5  114.99    8.80
  -8  -4  -5  115.19    8.30
   8   4   5  113.59    8.60
  -9  -4  -5   -1.50    1.80
  -9  -4  -5    0.90    2.40
   9   4   5   -0.20    2.50
 -10  -4  -5    6.40    2.60
 -10  -4  -5    2.00    2.80
  10   4   5    6.30    3.30
   9  -5  -5    3.30    3.00
   9  -5  -5    2.40    2.10
   9  -5  -5   -1.10    3.00
  -9   5   5   -2.90    2.50
  -9   5   5    3.60    2.80
   8  -5  -5    0.80    3.10
   8  -5  -5   -0.60    1.50
  -8   5   5    1.20    2.30
  -8   5   5    1.20    2.20
   7  -5  -5    3.90    1.90
   7  -5  -5    4.10    2.90
  -7   5   5    4.10    2.60
  -7   5   5    7.20    2.50
   6  -5  -5   88.29    6.20
   6  -5  -5   99.59    8.20
  -6   5   5   86.49    7.30
  -6   5   5   90.49    6.80
   5  -5  -5    4.30    2.40
   5  -5  -5    1.00    1.20
  -5   5   5    4.00    2.10
  -5   5   5   -0.50    1.30
   4  -5  -5   35.10    4.70
   4  -5  -5   36.10    3.10
  -4   5   5   35.90    3.80
  -4   5   5   38.10    3.40
   3  -5  -5   13.50    3.20
   3  -5  -5   19.60    2.10
  -3   5   5   18.50    2.70
  -3   5   5   18.40    2.10
  -3   5   5   15.20    3.20
   2  -5  -5  157.48    9.60
   2  -5  -5  157.88   11.00
  -2   5   5  178.78    9.60
  -2   5   5  161.98   10.30
  -2   5   5  152.68   10.80
  -2   5   5  169.68    9.20
  -2   5   5  175.48    9.20
   1  -5  -5  125.89    8.50
   1  -5  -5  124.29    7.30
  -1   5   5  121.59    6.80
  -1   5   5  108.99    7.60
  -1   5   5  107.89    8.10
  -1   5   5  123.99    6.90
   0  -5  -5  434.76   23.20
   0   5   5  390.96   23.90
   0   5   5  446.16   22.90
   0   5   5  424.56   23.50
   0   5   5  402.76   22.80
  -1  -5  -5  167.88   10.00
  -1  -5  -5  193.88   10.40
   1   5   5  153.98    9.70
   1   5   5  168.08   10.70
   1   5   5  175.28   10.30
  -2  -5  -5  251.67   14.20
  -2  -5  -5  267.97   14.40
   2   5   5  239.98   14.00
   2   5   5  252.27   14.40
   2   5   5  228.78   14.70
  -3  -5  -5    2.00    1.30
  -3  -5  -5    2.70    1.40
  -3  -5  -5    3.20    1.10
   3   5   5    3.70    1.60
   3   5   5    0.70    1.00
   3   5   5    2.70    1.40
  -4  -5  -5    5.00    1.70
  -4  -5  -5    4.60    1.60
  -4  -5  -5    5.00    1.60
   4   5   5    5.30    1.60
   4   5   5    6.90    1.90
   4   5   5    3.90    1.60
  -5  -5  -5  209.68   12.80
  -5  -5  -5  213.88   12.90
   5   5   5  218.38   13.10
   5   5   5  201.88   12.90
   5   5   5  214.48   12.80
  -6  -5  -5  172.18   10.30
  -6  -5  -5  148.89   10.20
   6   5   5  145.99   10.00
   6   5   5  160.08   10.40
  -7  -5  -5   13.50    3.30
  -7  -5  -5    8.00    2.40
   7   5   5   10.50    3.10
  -8  -5  -5   -0.80    1.90
  -8  -5  -5   -2.90    1.80
   8   5   5    5.30    2.70
  -9  -5  -5   28.60    4.20
  -9  -5  -5   34.20    4.80
   9   5   5   40.70    5.20
 -10  -5  -5    7.60    2.90
 -10  -5  -5   11.50    3.40
  10   5   5    1.00    2.80
   9  -6  -5    3.00    3.40
   9  -6  -5    1.00    1.90
  -9   6   5   -2.00    2.60
   8  -6  -5    6.60    2.40
   8  -6  -5    3.10    3.40
  -8   6   5    6.00    2.80
   7  -6  -5   25.00    3.40
   7  -6  -5   31.10    5.10
  -7   6   5   26.80    4.30
   6  -6  -5   -2.50    1.30
   6  -6  -5    1.90    3.10
  -6   6   5    2.10    2.60
   5  -6  -5    2.00    2.50
   5  -6  -5    6.20    1.80
  -5   6   5    7.40    2.40
   4  -6  -5    7.70    1.80
   4  -6  -5    4.70    2.80
  -4   6   5    6.20    0.90
  -4   6   5    6.00    0.90
  -4   6   5    4.00    2.20
   3  -6  -5   83.19    7.00
   3  -6  -5   83.69    5.50
  -3   6   5   75.39    4.70
  -3   6   5   81.19    6.10
   2  -6  -5    5.50    2.50
   2  -6  -5    2.70    1.20
  -2   6   5    0.70    1.50
  -2   6   5    2.10    0.90
  -2   6   5   -0.10    1.50
   1  -6  -5  222.18   14.00
  -1   6   5  224.58   13.90
  -1   6   5  218.68   13.20
  -1   6   5  219.18   12.30
   0  -6  -5    8.90    2.40
   0  -6  -5    9.70    1.90
   0   6   5    7.20    2.10
   0   6   5    9.00    2.20
   0   6   5    7.40    1.30
  -1  -6  -5   12.40    2.10
   1   6   5    9.00    1.60
   1   6   5    8.60    2.00
   1   6   5    8.40    2.40
  -2  -6  -5   31.70    3.20
   2   6   5   40.30    3.80
   2   6   5   42.70    3.60
   2   6   5   33.80    3.00
  -3  -6  -5  296.87   17.00
  -3  -6  -5  302.27   17.30
   3   6   5  287.07   16.80
   3   6   5  299.17   17.40
   3   6   5  289.77   17.20
  -4  -6  -5   14.50    2.50
  -4  -6  -5   14.70    2.70
   4   6   5   14.10    2.70
   4   6   5   14.20    2.70
   4   6   5   10.60    2.10
  -5  -6  -5    2.70    1.90
   5   6   5   -0.60    1.60
   5   6   5    0.20    1.50
  -6  -6  -5   67.59    5.60
   6   6   5   64.09    5.60
   6   6   5   60.09    5.90
  -7  -6  -5   70.99    6.20
   7   6   5   70.79    6.40
  -8  -6  -5   -1.00    2.20
   8   6   5   -0.20    2.20
  -9  -6  -5    3.70    2.60
   9   6   5    4.20    3.30
 -10  -6  -5   14.60    3.30
  10   6   5   18.00    4.50
   9  -7  -5    3.10    4.00
   8  -7  -5   26.00    4.10
   8  -7  -5   36.60    6.70
  -8   7   5   18.80    4.70
   7  -7  -5   43.60    6.20
   7  -7  -5   32.60    4.00
  -7   7   5   30.10    4.70
   6  -7  -5   19.60    4.90
   6  -7  -5    9.00    2.50
  -6   7   5    9.80    3.40
   5  -7  -5    3.60    2.70
   5  -7  -5    0.10    1.50
  -5   7   5    2.10    0.80
  -5   7   5    1.90    2.30
   4  -7  -5  119.09    9.20
   4  -7  -5  105.99    7.20
  -4   7   5  104.19    7.90
  -4   7   5  106.29    6.30
   3  -7  -5   20.20    2.60
   3  -7  -5   19.40    4.40
  -3   7   5   18.20    1.90
  -3   7   5   20.00    3.10
   2  -7  -5   28.80    4.30
   2  -7  -5   23.20    2.70
  -2   7   5   19.80    2.20
  -2   7   5   27.50    3.30
   1  -7  -5  211.18   13.70
   1  -7  -5  220.48   12.60
  -1   7   5  219.08   13.80
  -1   7   5  204.88   12.90
  -1   7   5  203.88   12.00
   0  -7  -5  293.57   16.50
   0  -7  -5  301.27   17.70
   0   7   5  286.67   16.10
   0   7   5  273.37   16.80
   0   7   5  277.17   17.40
  -1  -7  -5   20.10    3.30
  -1  -7  -5   24.00    3.10
   1   7   5   16.20    3.20
   1   7   5   16.70    2.20
   1   7   5   17.10    2.60
  -2  -7  -5    2.40    1.60
   2   7   5    0.80    1.20
   2   7   5    1.50    1.60
   2   7   5    2.30    1.80
  -3  -7  -5   60.29    5.00
   3   7   5   62.59    4.70
   3   7   5   60.39    5.20
   3   7   5   59.19    5.10
   4   7   5   82.79    5.60
   4   7   5   58.89    6.00
   4   7   5   74.89    5.90
  -5  -7  -5    1.90    2.10
   5   7   5    2.60    2.10
   5   7   5    0.30    1.70
  -6  -7  -5    4.60    2.50
   6   7   5    3.40    2.40
   7   7   5   38.80    4.80
  -8  -7  -5   25.00    4.40
   8   7   5   32.30    5.00
  -9  -7  -5    3.80    2.50
   9   7   5   -1.30    2.50
   8  -8  -5   -0.10    3.50
   8  -8  -5    3.30    2.20
  -8   8   5    1.60    3.10
   7  -8  -5   -2.80    2.50
   7  -8  -5    0.80    2.10
  -7   8   5    0.40    2.70
   6  -8  -5    4.80    2.30
   6  -8  -5    3.70    3.30
  -6   8   5    8.30    3.20
   5  -8  -5   17.50    4.60
   5  -8  -5   20.90    3.30
  -5   8   5   19.30    3.90
  -5   8   5   17.40    1.80
   4  -8  -5   14.30    3.90
   4  -8  -5   15.70    2.70
  -4   8   5   11.60    1.70
  -4   8   5   16.60    3.50
   3  -8  -5   10.10    2.30
   3  -8  -5    9.40    3.60
  -3   8   5   12.00    1.70
  -3   8   5   10.50    2.80
   2  -8  -5   62.19    5.00
   2  -8  -5   61.39    6.40
  -2   8   5   58.39    5.40
  -2   8   5   61.19    4.30
   1  -8  -5  122.99    8.40
   1  -8  -5  144.59   10.10
  -1   8   5  121.69    8.70
  -1   8   5  129.99    9.50
  -1   8   5  126.79    7.80
   0  -8  -5    4.90    2.40
   0  -8  -5    3.20    1.80
   0   8   5    5.30    2.50
   0   8   5    4.00    1.40
   0   8   5    5.20    2.20
  -1  -8  -5  486.75   27.70
  -1  -8  -5  495.85   26.60
   1   8   5  459.75   27.40
   1   8   5  474.95   26.20
   1   8   5  440.86   26.70
  -2  -8  -5   -0.20    1.80
  -2  -8  -5   -1.10    2.00
   2   8   5    1.50    1.40
   2   8   5   -0.80    1.50
   2   8   5    1.30    2.00
  -3  -8  -5    9.20    2.40
   3   8   5    5.00    2.20
   3   8   5    6.00    1.90
   3   8   5    7.60    2.60
   4   8   5   10.90    2.50
   4   8   5    2.90    2.20
   5   8   5  197.48   12.10
   5   8   5  179.68   12.50
  -6  -8  -5   -0.30    2.20
   6   8   5    1.00    2.50
  -7  -8  -5    5.30    2.70
   7   8   5    0.60    3.10
  -8  -8  -5   30.70    4.90
   8   8   5   37.00    5.40
  -9  -8  -5   -0.10    2.50
   9   8   5    4.80    3.40
   7  -9  -5    8.80    2.70
   7  -9  -5    6.30    3.70
  -7   9   5    4.10    3.10
   6  -9  -5    2.90    2.40
   6  -9  -5    5.10    3.60
  -6   9   5    1.40    2.70
  -6   9   5    3.60    1.10
   5  -9  -5   11.80    4.50
   5  -9  -5   11.50    2.80
  -5   9   5    6.70    3.00
  -5   9   5   10.30    1.70
   4  -9  -5   33.00    4.10
   4  -9  -5   43.20    6.30
  -4   9   5   36.20    4.60
  -4   9   5   37.60    3.10
   3  -9  -5   13.40    3.10
   3  -9  -5   10.40    3.60
  -3   9   5   10.40    1.90
  -3   9   5    7.90    2.70
   2  -9  -5   17.10    3.20
   2  -9  -5   19.90    4.70
  -2   9   5   19.90    3.60
  -2   9   5   19.30    2.50
   1  -9  -5   -0.20    1.70
   1  -9  -5    1.70    2.80
  -1   9   5    0.50    1.80
  -1   9   5   -1.80    1.10
   0  -9  -5   45.30    5.50
   0  -9  -5   43.60    4.30
   0   9   5   47.20    3.80
   0   9   5   35.80    4.50
  -1  -9  -5   -0.20    1.90
  -1  -9  -5    0.10    2.20
   1   9   5    0.10    2.10
   1   9   5    0.00    1.40
   1   9   5    2.00    2.20
  -2  -9  -5  147.69   10.00
   2   9   5  125.19    9.30
   2   9   5  131.79    8.70
   2   9   5  134.89    9.70
   3   9   5    3.80    1.90
   3   9   5    5.40    2.50
   4   9   5   14.60    3.70
   4   9   5   20.90    3.30
   5   9   5   28.80    4.90
   5   9   5   33.50    4.20
   6   9   5   50.19    5.70
  -7  -9  -5    2.70    2.70
   7   9   5    4.20    3.10
  -8  -9  -5   17.40    3.70
   8   9   5    5.50    3.60
   6 -10  -5    0.50    3.10
   6 -10  -5   -0.60    2.20
  -6  10   5   -1.50    2.70
  -6  10   5    3.40    1.30
   5 -10  -5    0.10    1.90
   5 -10  -5    7.20    4.50
  -5  10   5   -0.20    1.20
  -5  10   5   -0.90    2.20
   4 -10  -5   35.50    6.00
   4 -10  -5   33.90    4.20
  -4  10   5   34.80    3.30
  -4  10   5   46.70    5.30
   3 -10  -5    1.20    2.30
   3 -10  -5   -1.10    3.10
  -3  10   5    1.50    2.60
  -3  10   5   -1.70    1.30
   2 -10  -5   20.50    4.80
   2 -10  -5   21.20    3.50
  -2  10   5   19.60    2.80
  -2  10   5   15.10    3.60
   1 -10  -5  101.79    9.10
   1 -10  -5  124.49    8.10
  -1  10   5  107.19    7.10
  -1  10   5   90.39    8.00
   0 -10  -5   54.69    6.30
   0 -10  -5   55.09    5.10
   0  10   5   49.80    5.20
   0  10   5   55.39    4.50
  -1 -10  -5    1.80    2.00
  -1 -10  -5    9.00    3.10
   1  10   5    2.60    2.30
   1  10   5    1.10    1.70
   2  10   5   16.10    2.90
   2  10   5   14.40    3.50
   3  10   5   82.09    7.40
   3  10   5   93.59    6.90
   4  10   5    4.00    2.30
   4  10   5    3.80    3.10
   5  10   5    0.40    2.60
   6  10   5   25.60    4.80
  -7 -10  -5   19.60    6.80
   7  10   5   28.50    5.80
  -8 -10  -5   -2.40    2.20
   8  10   5   -0.40    2.70
   5 -11  -5   -3.60    2.90
   5 -11  -5    0.80    2.50
  -5  11   5    3.60    2.80
  -5  11   5    1.80    1.50
   4 -11  -5   10.70    3.20
   4 -11  -5   14.20    5.10
  -4  11   5   10.30    2.20
  -4  11   5    7.40    3.00
   3 -11  -5    4.20    2.70
   3 -11  -5    2.40    3.10
  -3  11   5    4.70    1.80
  -3  11   5    2.60    2.80
   2 -11  -5   34.70    6.40
   2 -11  -5   32.30    5.00
  -2  11   5   34.20    3.70
  -2  11   5   40.80    4.80
   1 -11  -5   11.40    4.10
   1 -11  -5   11.20    3.20
  -1  11   5   16.30    2.80
  -1  11   5   13.20    3.50
   0 -11  -5   31.50    5.70
   0  11   5   38.90    3.90
   0  11   5   31.20    4.40
   1  11   5    4.30    2.10
   1  11   5    3.40    2.60
   2  11   5    8.60    3.00
   2  11   5   13.10    2.80
   3  11   5   29.70    4.30
   3  11   5   20.60    4.30
   4  11   5   66.49    6.10
   4  11   5   64.99    6.60
   5  11   5    2.50    3.30
   6  11   5    5.80    3.50
   7  11   5   -2.70    2.70
   4 -12  -5    0.30    3.60
   4 -12  -5    1.90    2.20
  -4  12   5    0.40    1.60
  -4  12   5   -0.90    3.00
   3 -12  -5    9.60    4.60
  -3  12   5    5.40    2.20
  -3  12   5    7.40    3.50
   2 -12  -5   32.10    6.40
  -2  12   5   25.80    5.00
  -2  12   5   32.60    3.80
   1 -12  -5    7.20    3.60
  -1  12   5    1.30    1.80
  -1  12   5    1.10    3.00
   0  12   5   -0.90    1.70
   0  12   5    0.20    2.40
   1  12   5   45.40    5.70
   1  12   5   33.30    4.30
   2  12   5    1.70    2.60
   2  12   5    4.40    2.30
   3  12   5    2.60    3.20
   3  12   5    8.90    2.90
   4  12   5    0.60    3.10
   5  12   5   59.79    6.80
   2 -13  -5   12.20    4.20
  -2  13   5    4.20    3.40
  -2  13   5    6.80    2.50
  -1  13   5   16.00    4.40
  -1  13   5   13.10    3.00
   0  13   5   21.80    3.80
   0  13   5   31.60    5.60
   1  13   5    0.70    2.80
   1  13   5    7.30    2.70
   2  13   5   73.79    7.40
   2  13   5   68.69    6.40
   3  13   5   11.50    3.80
   3  13   5   -4.00    1.70
   4  11  -6    8.00    3.00
   4  11  -6   12.20    4.30
  -4 -11   6    7.10    2.40
   3  11  -6    2.90    2.70
   3  11  -6    7.80    3.80
  -3 -11   6    3.80    2.20
   2  11  -6   -2.90    2.70
  -2 -11   6   -1.40    1.90
   1  11  -6   -0.70    3.20
  -1 -11   6   -2.10    1.80
   0  11  -6   21.90    5.10
   0 -11   6    9.90    3.10
  -1  11  -6    0.20    2.60
   1 -11   6    0.80    2.30
  -2  11  -6    5.40    3.30
   2 -11   6   14.90    3.60
  -3  11  -6   20.60    4.50
   3 -11   6   25.50    5.00
   5  10  -6    0.50    3.30
   5  10  -6   -0.50    2.50
  -5 -10   6    1.10    1.30
   4  10  -6    1.30    3.10
   4  10  -6    6.70    2.90
  -4 -10   6   -0.50    1.70
   3  10  -6    5.90    3.70
   3  10  -6    4.60    2.70
  -3 -10   6    4.20    2.20
   2  10  -6    2.30    2.20
   2  10  -6    4.60    3.20
  -2 -10   6    1.90    2.00
   1  10  -6   16.10    4.20
   1  10  -6   16.70    3.40
  -1 -10   6   17.00    3.30
   0  10  -6    6.40    3.40
   0 -10   6    7.90    2.50
  -1  10  -6   32.50    5.20
   1 -10   6   32.70    4.60
  -2  10  -6   24.30    4.70
   2 -10   6   24.60    4.20
  -3  10  -6    0.80    3.00
   3 -10   6    0.10    2.40
  -4  10  -6   22.30    4.90
   4 -10   6   38.40    5.40
   4 -10   6   37.80    5.20
  -5  10  -6    0.10    2.90
   5 -10   6   -1.50    2.40
   7   9  -6    3.20    3.00
  -7  -9   6    6.10    3.60
   6   9  -6    0.00    2.30
   6   9  -6    9.40    4.10
  -6  -9   6    5.70    3.50
   5   9  -6   -2.30    2.40
   5   9  -6   -1.30    2.40
  -5  -9   6    0.50    1.20
   4   9  -6   10.50    4.20
   4   9  -6   10.30    3.00
  -4  -9   6    5.90    1.90
   3   9  -6    8.00    3.70
   3   9  -6    1.30    2.00
  -3  -9   6    1.00    1.80
   2   9  -6   38.00    5.20
   2   9  -6   35.20    4.20
  -2  -9   6   32.40    3.70
   1   9  -6   27.40    4.90
   1   9  -6   28.10    4.10
  -1  -9   6   20.50    3.40
   0   9  -6   22.40    3.50
   0   9  -6   27.60    4.80
   0  -9   6   17.80    3.30
  -1   9  -6   29.50    4.50
   1  -9   6   23.90    4.00
  -2   9  -6  108.99    8.90
   2  -9   6  110.89    8.50
  -3   9  -6    2.10    2.60
   3  -9   6    2.00    2.50
   3  -9   6    0.60    2.70
  -4   9  -6    3.60    3.20
   4  -9   6    4.50    2.90
   4  -9   6    5.50    2.70
  -5   9  -6   25.50    5.10
   5  -9   6   16.30    4.50
  -6   9  -6   -4.50    2.20
   6  -9   6   -4.00    2.40
   7   8  -6    0.60    3.10
   7   8  -6    5.30    3.20
   7   8  -6    6.30    2.70
  -7  -8   6    1.80    3.10
   6   8  -6   -2.30    2.50
   6   8  -6    0.90    2.30
   6   8  -6   -1.60    2.80
  -6  -8   6   -3.20    2.20
   5   8  -6   27.40    5.10
   5   8  -6   28.20    4.00
  -5  -8   6   29.10    4.60
   4   8  -6    7.30    2.50
   4   8  -6    4.30    3.00
  -4  -8   6    3.00    1.20
   3   8  -6    7.20    2.40
   3   8  -6    8.90    3.40
  -3  -8   6    9.20    2.10
   2   8  -6    3.70    2.10
   2   8  -6    3.00    2.50
  -2  -8   6    1.60    1.70
   1   8  -6   32.30    4.20
   1   8  -6   23.00    3.30
  -1  -8   6   27.80    3.40
   0   8  -6   55.99    4.70
   0   8  -6   50.79    5.30
   0  -8   6   49.90    4.80
  -1   8  -6   72.89    5.90
  -1   8  -6   75.49    6.70
   1  -8   6   72.09    6.00
  -2   8  -6   53.19    5.90
   2  -8   6   52.69    5.30
   2  -8   6   62.19    5.70
  -3   8  -6   35.80    5.00
   3  -8   6   29.40    4.60
   3  -8   6   29.40    4.50
  -4   8  -6    0.90    2.80
   4  -8   6    4.80    2.90
   4  -8   6    4.50    2.70
  -5   8  -6    0.20    2.60
   5  -8   6    2.60    2.60
   5  -8   6    3.40    2.90
  -6   8  -6   66.49    7.20
   6  -8   6   62.89    7.50
  -7   8  -6   14.00    4.10
   7  -8   6    1.00    3.10
   8   7  -6    3.10    3.20
   8   7  -6   -5.00    2.60
   8   7  -6   -0.70    2.00
  -8  -7   6    1.70    3.30
   7   7  -6    3.10    2.40
   7   7  -6    4.10    3.40
   7   7  -6    7.00    3.90
  -7  -7   6    1.60    3.00
   6   7  -6   22.00    4.80
   6   7  -6   19.60    3.40
   6   7  -6   25.80    4.80
  -6  -7   6   21.70    4.60
   5   7  -6    5.30    2.20
   5   7  -6    6.60    3.50
   5   7  -6    5.90    2.80
  -5  -7   6    4.50    3.00
   4   7  -6    5.80    2.20
   4   7  -6    6.00    3.10
   4   7  -6    9.50    3.10
  -4  -7   6    3.40    1.20
  -4  -7   6    4.80    2.90
   3   7  -6    0.50    2.40
   3   7  -6    3.80    2.00
  -3  -7   6    2.10    1.20
   2   7  -6   35.90    4.60
   2   7  -6   33.80    3.40
  -2  -7   6   29.10    3.00
   1   7  -6   12.60    2.40
   1   7  -6   16.80    3.50
  -1  -7   6    8.90    2.00
   0   7  -6   38.50    3.70
   0   7  -6   34.60    4.20
   0  -7   6   37.00    3.80
  -1   7  -6   42.90    4.80
  -1   7  -6   36.70    3.90
   1  -7   6   39.40    4.10
   1  -7   6   32.00    3.80
  -2   7  -6   22.00    3.90
  -2   7  -6   24.30    3.10
   2  -7   6   21.20    3.40
   2  -7   6   28.70    3.80
  -3   7  -6    9.10    2.90
   3  -7   6   14.50    3.60
   3  -7   6    8.10    2.80
  -4   7  -6   98.99    7.90
   4  -7   6   93.49    7.40
   4  -7   6   79.49    7.60
  -5   7  -6   27.40    4.80
   5  -7   6   23.90    4.40
   5  -7   6   20.10    4.60
  -6   7  -6    2.80    3.30
   6  -7   6   -0.50    3.10
  -7   7  -6   36.10    5.60
   7  -7   6   32.60    5.60
   9   6  -6    1.50    3.30
   8   6  -6   -1.20    1.80
   8   6  -6   -0.20    2.70
  -8  -6   6    0.20    3.00
   7   6  -6    3.70    3.40
   7   6  -6    2.70    2.00
   7   6  -6    3.90    2.90
  -7  -6   6    0.70    2.90
   6   6  -6   19.40    4.40
   6   6  -6   18.30    4.10
   6   6  -6   17.30    2.80
  -6  -6   6   18.90    4.10
   5   6  -6   31.90    3.60
   5   6  -6   36.90    4.40
   5   6  -6   31.50    5.00
  -5  -6   6   39.30    5.10
   4   6  -6   -2.10    2.10
   4   6  -6   -0.10    1.60
   4   6  -6    1.20    2.00
  -4  -6   6    4.10    2.60
   3   6  -6   54.79    4.60
   3   6  -6   53.99    5.40
   3   6  -6   50.69    4.10
  -3  -6   6   47.70    3.40
   2   6  -6   19.20    2.60
   2   6  -6   27.20    3.60
  -2  -6   6   19.50    2.30
   1   6  -6  134.89    9.50
   1   6  -6  138.49    8.50
  -1  -6   6  134.59    8.40
   0   6  -6  190.38   11.10
   0   6  -6  180.58   11.80
   0  -6   6  175.18   11.00
   0  -6   6  187.38   11.40
  -1   6  -6  242.68   14.70
  -1   6  -6  229.18   13.70
   1  -6   6  229.88   14.20
   1  -6   6  230.48   13.90
  -2   6  -6   30.00    3.30
  -2   6  -6   29.50    3.80
   2  -6   6   34.60    4.00
   2  -6   6   36.40    3.90
  -3   6  -6    0.30    2.00
  -3   6  -6    2.30    1.80
   3  -6   6    1.70    1.80
   3  -6   6   -1.10    2.00
  -4   6  -6  115.19    8.90
   4  -6   6  125.59    8.80
   4  -6   6  128.39    9.50
  -5   6  -6   74.19    6.80
   5  -6   6   59.49    6.80
   5  -6   6   74.59    6.50
  -6   6  -6   29.90    5.10
   6  -6   6   26.00    5.30
  -7   6  -6    0.80    2.80
   7  -6   6    1.70    2.80
  -8   6  -6   16.60    4.10
   8  -6   6   14.40    4.50
   9   5  -6   -0.40    1.80
   9   5  -6    0.40    2.90
  -9  -5   6    0.50    3.10
   8   5  -6   14.70    2.70
   8   5  -6   16.10    4.20
  -8  -5   6   17.90    4.20
   7   5  -6   14.40    2.50
   7   5  -6   11.60    3.90
  -7  -5   6    9.80    3.50
   6   5  -6    0.30    2.50
   6   5  -6    0.00    2.50
   6   5  -6    0.90    1.50
  -6  -5   6    0.40    2.40
   5   5  -6   13.50    3.60
   5   5  -6   13.20    3.10
   5   5  -6   10.00    2.10
  -5  -5   6    7.30    2.90
   4   5  -6   71.99    6.00
   4   5  -6   79.39    6.70
   4   5  -6   81.79    5.40
  -4  -5   6   76.89    6.70
   3   5  -6    5.30    1.90
   3   5  -6    3.70    2.10
   3   5  -6    7.00    1.70
  -3  -5   6    1.10    2.00
   2   5  -6   20.00    2.50
   2   5  -6   24.00    2.60
   2   5  -6   21.60    3.20
  -2  -5   6   24.00    2.00
   1   5  -6    9.80    1.80
   1   5  -6    7.70    2.40
  -1  -5   6    5.30    1.60
  -1  -5   6    4.20    1.30
   0   5  -6   33.40    3.70
   0   5  -6   30.80    3.00
   0  -5   6   33.50    3.30
   0  -5   6   36.30    3.10
  -1   5  -6   10.60    2.10
  -1   5  -6   10.20    2.60
   1  -5   6    8.80    2.20
   1  -5   6    4.10    1.50
  -2   5  -6  263.87   16.20
  -2   5  -6  279.77   15.50
   2  -5   6  260.67   15.60
   2  -5   6  269.67   16.20
  -3   5  -6   71.49    5.20
  -3   5  -6   69.09    5.80
   3  -5   6   74.19    5.70
   3  -5   6   65.99    6.00
  -4   5  -6   22.20    4.50
  -4   5  -6   36.10    4.20
   4  -5   6   38.90    4.20
   4  -5   6   32.60    4.40
  -5   5  -6   24.80    4.30
   5  -5   6   25.70    4.00
   5  -5   6   13.50    3.80
  -6   5  -6  109.29    9.10
   6  -5   6  120.89   10.00
   6  -5   6  137.79    9.20
  -7   5  -6    5.70    3.40
   7  -5   6    2.80    3.30
  -8   5  -6    5.10    3.30
  -8   5  -6   13.30    3.40
   8  -5   6    8.60    4.10
  -9   5  -6   16.20    3.40
  -9   5  -6   18.00    4.50
   9  -5   6    8.90    4.30
   9   4  -6    0.70    1.80
   9   4  -6    2.10    2.90
  -9  -4   6    1.20    2.70
   8   4  -6   10.60    3.50
   8   4  -6    6.80    2.10
  -8  -4   6   11.20    3.80
   7   4  -6   16.00    3.80
   7   4  -6   17.80    2.60
  -7  -4   6   12.50    3.50
   6   4  -6    0.30    1.30
   6   4  -6    2.90    2.50
  -6  -4   6    3.30    2.20
   5   4  -6    8.60    1.70
   5   4  -6   14.40    3.00
   5   4  -6    9.10    2.90
  -5  -4   6    8.00    2.80
   4   4  -6   42.00    4.70
   4   4  -6   33.40    3.70
   4   4  -6   42.60    3.30
  -4  -4   6   47.50    4.70
   3   4  -6  234.18   14.60
   3   4  -6  244.58   13.50
   3   4  -6  235.28   14.10
  -3  -4   6  240.48   14.60
   2   4  -6   76.49    5.00
   2   4  -6   77.49    6.00
   2   4  -6   71.39    5.20
  -2  -4   6   75.19    5.40
  -2  -4   6   83.69    4.30
  -2  -4   6   73.99    4.30
   1   4  -6  150.58    9.00
   1   4  -6  156.18    9.00
   1   4  -6  135.49    9.70
  -1  -4   6  157.98    8.70
  -1  -4   6  157.18    9.30
   0   4  -6   11.70    1.80
   0   4  -6    8.10    2.10
   0  -4   6   11.00    1.70
   0  -4   6    9.70    2.00
  -1   4  -6  154.18    8.90
  -1   4  -6  143.19    9.50
   1  -4   6  157.18    9.60
   1  -4   6  139.49    8.90
  -2   4  -6   71.49    4.60
  -2   4  -6   53.69    5.00
   2  -4   6   65.59    5.20
   2  -4   6   50.19    4.40
  -3   4  -6  506.55   28.80
  -3   4  -6  504.15   28.10
   3  -4   6  515.15   29.20
   3  -4   6  510.65   28.40
  -4   4  -6   20.30    2.80
  -4   4  -6   17.70    3.30
   4  -4   6   22.80    3.10
   4  -4   6   17.70    3.50
  -5   4  -6  101.09    7.80
   5  -4   6  109.39    7.60
   5  -4   6   95.49    8.10
  -6   4  -6    5.60    2.80
   6  -4   6    8.30    2.50
   6  -4   6    7.90    3.30
  -7   4  -6  151.78   10.20
  -7   4  -6  151.08   11.00
   7  -4   6  146.99   11.70
  -8   4  -6   12.60    3.10
  -8   4  -6   13.00    4.00
   8  -4   6    9.80    3.90
  -9   4  -6   14.00    4.50
  -9   4  -6   11.40    3.10
   9  -4   6    5.00    3.80
  10   3  -6   -1.90    2.70
   9   3  -6    7.10    2.20
   9   3  -6    6.20    3.50
  -9  -3   6    6.10    3.30
   8   3  -6   -0.20    1.50
   8   3  -6    1.20    2.40
  -8  -3   6   -1.70    2.10
   7   3  -6    7.00    1.90
   7   3  -6    3.60    2.60
  -7  -3   6    7.50    2.90
   6   3  -6   45.10    3.40
   6   3  -6   41.30    4.60
  -6  -3   6   38.90    4.70
   5   3  -6    2.30    2.10
   5   3  -6    1.20    1.10
  -5  -3   6   -1.60    1.60
   4   3  -6    3.30    2.20
   4   3  -6    0.70    0.80
   4   3  -6    1.00    1.40
  -4  -3   6    1.70    1.90
   3   3  -6   38.70    3.00
   3   3  -6   49.60    4.30
   3   3  -6   42.90    3.70
  -3  -3   6   53.09    4.40
   2   3  -6  162.58    9.80
   2   3  -6  158.18    9.30
   2   3  -6  155.98   10.30
  -2  -3   6  167.18   10.30
  -2  -3   6  175.08    9.80
   1   3  -6   19.60    2.50
   1   3  -6   17.10    1.80
   1   3  -6   18.90    1.90
  -1  -3   6   22.00    2.30
  -1  -3   6   24.80    1.50
  -1  -3   6   19.60    1.50
   0   3  -6  159.18   10.30
   0   3  -6  165.38    9.70
   0  -3   6  175.48   10.30
   0  -3   6  160.58    9.50
   0  -3   6  180.08    9.50
  -1   3  -6   -0.60    1.00
  -1   3  -6    1.60    1.00
   1  -3   6    0.90    0.80
   1  -3   6   -0.10    1.20
  -2   3  -6   74.89    4.80
  -2   3  -6   75.09    5.50
   2  -3   6   66.29    4.80
   2  -3   6   70.69    5.50
  -3   3  -6    6.40    1.90
  -3   3  -6    2.70    1.40
   3  -3   6    3.50    1.30
   3  -3   6    1.60    1.80
  -4   3  -6  308.37   17.80
  -4   3  -6  323.77   18.60
   4  -3   6  296.27   18.10
   4  -3   6  327.77   19.00
  -5   3  -6   14.50    3.30
   5  -3   6   12.10    2.70
   5  -3   6   10.70    3.30
  -6   3  -6   26.40    3.40
  -6   3  -6   26.80    4.20
   6  -3   6   28.50    5.00
   6  -3   6   27.00    3.80
  -7   3  -6   62.49    6.10
  -7   3  -6   65.29    5.60
   7  -3   6   60.69    6.80
  -8   3  -6   78.59    7.40
  -8   3  -6   80.99    6.70
   8  -3   6   73.79    7.90
  -9   3  -6    1.70    2.10
  -9   3  -6    6.80    3.30
   9  -3   6   -0.10    2.70
 -10   3  -6    3.00    2.70
  10  -3   6    5.60    3.80
  10   2  -6    0.90    2.00
  10   2  -6    8.50    3.80
 -10  -2   6    5.90    3.60
   9   2  -6   -1.10    1.70
   9   2  -6   -1.80    2.60
  -9  -2   6   -0.40    3.10
   8   2  -6   -3.10    1.40
   8   2  -6    5.60    2.80
  -8  -2   6    2.00    2.60
   7   2  -6   15.60    2.30
   7   2  -6   12.40    3.50
  -7  -2   6   12.30    3.30
   6   2  -6    4.00    2.20
   6   2  -6    3.60    1.40
  -6  -2   6    1.30    2.00
   5   2  -6   46.30    4.80
   5   2  -6   49.99    3.40
  -5  -2   6   44.50    4.80
   4   2  -6   85.99    5.20
   4   2  -6   92.89    6.50
  -4  -2   6   86.09    6.50
   3   2  -6   34.70    2.40
   3   2  -6   34.70    3.60
   3   2  -6   35.10    3.30
   3   2  -6   36.00    2.50
  -3  -2   6   43.00    3.70
  -3  -2   6   40.40    3.20
   2   2  -6   48.20    4.10
   2   2  -6   52.29    3.80
   2   2  -6   51.59    3.20
   2   2  -6   49.60    3.30
  -2  -2   6   57.49    4.30
  -2  -2   6   56.19    4.00
   1   2  -6  173.58   10.30
   1   2  -6  186.48   10.40
   1   2  -6  181.08   10.50
   1   2  -6  180.38   11.10
  -1  -2   6  205.98   11.00
   0   2  -6  359.76   21.20
   0   2  -6  384.86   21.00
   0   2  -6  391.46   21.70
   0   2  -6  368.96   20.70
   0  -2   6  401.76   20.80
   0  -2   6  396.16   21.70
   0  -2   6  399.16   20.80
  -1   2  -6   73.49    5.70
  -1   2  -6   89.39    5.30
   1  -2   6   96.49    5.20
   1  -2   6   82.29    5.20
   1  -2   6   84.09    5.90
  -2   2  -6   29.20    2.80
  -2   2  -6   26.10    2.40
   2  -2   6   22.30    2.30
   2  -2   6   29.10    3.10
  -3   2  -6  217.58   12.10
  -3   2  -6  214.98   12.60
  -3   2  -6  193.88   12.70
   3  -2   6  206.48   12.90
   3  -2   6  205.08   12.20
  -4   2  -6    8.60    1.90
  -4   2  -6    9.40    2.00
  -4   2  -6    5.50    2.20
   4  -2   6    7.40    1.90
   4  -2   6    8.10    2.50
  -5   2  -6  302.97   17.20
  -5   2  -6  289.07   17.90
  -5   2  -6  312.67   17.50
   5  -2   6  291.77   17.60
   5  -2   6  305.87   18.50
  -6   2  -6   -0.70    1.50
  -6   2  -6    3.30    2.40
   6  -2   6    1.40    2.30
   6  -2   6    1.70    1.90
  -7   2  -6    3.40    2.00
  -7   2  -6   -1.10    2.20
   7  -2   6    0.70    2.30
  -8   2  -6   -0.90    2.30
  -8   2  -6    0.90    1.90
   8  -2   6    0.40    2.60
  -9   2  -6   10.70    2.80
  -9   2  -6    2.90    3.30
   9  -2   6    9.20    4.10
 -10   2  -6   12.00    3.20
 -10   2  -6    6.50    3.70
  10  -2   6    7.50    4.20
  10   1  -6    3.00    1.80
  10   1  -6   -2.90    2.60
 -10  -1   6   -1.50    2.50
   9   1  -6    2.40    2.60
   9   1  -6   -1.50    1.40
  -9  -1   6   -1.10    2.70
   8   1  -6    0.00    1.30
   8   1  -6    1.40    2.50
  -8  -1   6    2.90    2.30
   7   1  -6   14.50    2.00
   7   1  -6   16.10    3.70
  -7  -1   6   13.30    3.40
   6   1  -6   24.10    3.80
   6   1  -6   23.20    2.20
  -6  -1   6   24.70    3.70
   5   1  -6  174.08    9.40
   5   1  -6  166.88   10.90
  -5  -1   6  162.88   10.90
  -5  -1   6  154.68   10.60
   4   1  -6  306.17   17.80
   4   1  -6  288.17   16.60
   4   1  -6  297.67   18.00
   4   1  -6  308.17   16.70
  -4  -1   6  346.27   17.80
  -4  -1   6  314.07   18.30
  -4  -1   6  311.27   18.00
   3   1  -6    5.80    1.60
   3   1  -6    7.80    0.70
   3   1  -6    6.00    0.70
  -3  -1   6    8.80    2.00
  -3  -1   6    7.00    2.10
  -3  -1   6    7.70    1.70
   2   1  -6   30.40    2.00
   2   1  -6   31.50    2.00
   2   1  -6   34.10    3.10
   2   1  -6   35.00    2.90
  -2  -1   6   38.30    3.00
  -2  -1   6   35.90    3.00
  -2  -1   6   35.80    3.20
   1   1  -6  161.78   10.40
   1   1  -6  169.48    9.70
   1   1  -6  171.78    9.60
   1   1  -6  176.38   10.00
  -1  -1   6  194.18   10.10
  -1  -1   6  178.48   10.50
   0   1  -6  133.99    7.90
   0   1  -6  145.69    7.90
   0   1  -6  130.59    8.50
   0   1  -6  133.89    8.10
   0  -1   6  142.69    7.70
   0  -1   6  146.49    8.80
   0  -1   6  149.69    7.70
  -1   1  -6   11.60    1.50
  -1   1  -6   11.20    1.70
   1  -1   6   11.90    1.30
   1  -1   6   12.60    2.10
   1  -1   6   11.90    1.20
  -2   1  -6  891.31   44.00
  -2   1  -6  818.22   43.80
  -2   1  -6  827.22   44.30
   2  -1   6  784.82   43.80
   2  -1   6  748.13   44.50
  -3   1  -6   12.00    1.90
  -3   1  -6   12.40    2.20
  -3   1  -6   14.20    2.00
   3  -1   6   18.60    3.10
   3  -1   6   12.20    2.00
  -4   1  -6   59.99    4.90
  -4   1  -6   71.79    4.60
  -4   1  -6   67.69    4.70
   4  -1   6   60.89    4.70
   4  -1   6   55.99    5.20
  -5   1  -6   50.89    4.10
  -5   1  -6   60.19    5.00
  -5   1  -6   48.00    4.20
   5  -1   6   53.19    5.20
   5  -1   6   45.60    4.20
  -6   1  -6  307.67   18.70
  -6   1  -6  319.07   19.30
   6  -1   6  336.87   20.10
   6  -1   6  334.87   19.10
  -7   1  -6   27.20    4.00
  -7   1  -6   28.40    3.70
   7  -1   6   36.80    4.90
  -8   1  -6   33.40    4.50
  -8   1  -6   32.20    4.00
   8  -1   6   26.50    5.20
  -9   1  -6   12.40    4.00
  -9   1  -6   22.00    3.80
   9  -1   6   18.50    4.90
 -10   1  -6   12.80    4.20
 -10   1  -6   12.60    3.10
  10  -1   6   12.60    4.30
  10   0  -6    0.10    1.70
  10   0  -6   -4.20    2.60
 -10   0   6   10.70    3.40
   9   0  -6    0.60    1.70
   9   0  -6   -1.40    2.20
  -9   0   6    0.10    2.40
   8   0  -6    3.70    1.70
   8   0  -6    2.40    2.40
  -8   0   6    3.40    2.60
  -8   0   6    0.80    2.50
   7   0  -6    8.10    2.80
   7   0  -6    5.30    1.40
  -7   0   6    6.20    2.70
  -7   0   6    6.90    2.60
   6   0  -6   57.89    5.50
  -6   0   6   59.79    5.60
  -6   0   6   59.79    5.30
   5   0  -6   32.10    3.50
   5   0  -6   39.80    4.10
  -5   0   6   33.20    4.00
  -5   0   6   32.40    3.90
   4   0  -6  103.99    7.60
   4   0  -6  101.09    7.70
  -4   0   6  129.29    8.10
  -4   0   6  126.49    8.10
  -4   0   6  127.79    7.90
   3   0  -6  107.49    7.50
  -3   0   6  115.89    7.50
  -3   0   6  120.49    7.60
  -3   0   6  119.79    7.60
   2   0  -6  307.17   17.40
  -2   0   6  296.87   17.40
  -2   0   6  312.17   17.30
  -2   0   6  308.47   17.40
   1   0  -6  203.18   11.90
   1   0  -6  212.68   12.70
   1   0  -6  221.38   11.90
  -1   0   6  224.18   13.00
  -1   0   6  237.68   12.50
  -1   0   6  232.18   12.70
   0   0  -6   29.30    2.70
   0   0  -6   33.10    2.30
   0   0   6   44.50    3.30
  -1   0  -6  810.92   47.40
  -1   0  -6  838.22   47.00
   1   0   6  909.71   47.90
   1   0   6  855.41   46.90
   1   0   6  976.10   46.90
   1   0   6  884.11   46.70
  -2   0  -6  198.58   11.50
  -2   0  -6  202.78   11.60
  -2   0  -6  194.48   11.80
   2   0   6  197.18   11.50
   2   0   6  215.68   11.00
   2   0   6  204.08   12.30
  -3   0  -6  167.48    9.60
  -3   0  -6  153.48    9.80
  -3   0  -6  182.88    9.60
   3   0   6  167.58    9.00
   3   0   6  144.79   10.20
   3   0   6  156.38    9.60
  -4   0  -6   49.70    4.30
  -4   0  -6   60.89    4.10
  -4   0  -6   56.39    4.20
   4   0   6   59.29    3.70
   4   0   6   53.69    4.20
   4   0   6   49.60    4.70
  -5   0  -6  114.19    7.10
  -5   0  -6  109.59    7.30
  -5   0  -6  107.69    7.50
   5   0   6  103.29    7.20
   5   0   6  111.19    8.20
  -6   0  -6   -0.10    1.40
  -6   0  -6   -1.20    1.70
   6   0   6    1.30    1.80
   6   0   6    3.00    2.50
  -7   0  -6   36.10    4.70
  -7   0  -6   38.90    4.10
   7   0   6   33.90    5.00
  -8   0  -6   12.10    3.60
  -8   0  -6   16.90    3.40
   8   0   6   15.90    4.10
  -9   0  -6    2.60    2.60
  -9   0  -6    2.50    2.20
   9   0   6    2.70    3.00
 -10   0  -6    1.60    2.40
 -10   0  -6    2.50    3.10
  10   0   6   -2.30    2.70
  10  -1  -6    1.30    2.70
  10  -1  -6   -1.10    1.80
 -10   1   6    4.30    2.70
   9  -1  -6    5.90    2.90
   9  -1  -6    3.10    1.70
  -9   1   6    7.50    3.20
  -9   1   6    5.60    2.90
   8  -1  -6    4.80    1.50
   8  -1  -6    9.60    3.30
  -8   1   6    5.90    3.00
  -8   1   6    9.80    3.50
   7  -1  -6   24.90    4.40
  -7   1   6   27.10    3.80
  -7   1   6   25.50    4.50
   6  -1  -6   20.90    3.70
   6  -1  -6   17.50    1.90
   6  -1  -6   12.70    3.00
  -6   1   6   16.10    3.30
  -6   1   6   20.00    3.40
   5  -1  -6  182.68   12.00
   5  -1  -6  191.18   12.20
   5  -1  -6  189.48   10.50
  -5   1   6  193.78   11.90
  -5   1   6  188.98   12.00
   4  -1  -6   21.70    2.80
  -4   1   6   22.80    3.00
  -4   1   6   20.50    3.00
  -4   1   6   25.40    3.10
  -3   1   6   78.29    5.70
  -3   1   6   75.89    5.40
  -3   1   6   73.09    5.40
   2  -1  -6   25.20    2.50
  -2   1   6   30.20    2.60
  -2   1   6   32.20    3.00
  -2   1   6   28.80    2.70
   1  -1  -6   10.60    1.40
   1  -1  -6   10.40    0.80
   1  -1  -6   10.80    0.90
  -1   1   6   10.60    1.50
  -1   1   6   14.80    2.00
  -1   1   6   13.10    1.50
   0  -1  -6   10.30    1.40
   0  -1  -6    6.90    1.00
   0  -1  -6    8.00    1.00
   0   1   6   12.30    1.30
   0   1   6    9.30    1.90
  -1  -1  -6  245.98   14.40
  -1  -1  -6  253.07   14.70
   1   1   6  255.57   15.20
   1   1   6  260.97   14.30
   1   1   6  269.07   14.30
   1   1   6  281.77   14.40
  -2  -1  -6  260.87   14.00
  -2  -1  -6  223.98   13.10
  -2  -1  -6  236.18   12.90
   2   1   6  207.48   12.80
   2   1   6  239.78   12.70
   2   1   6  221.68   13.60
  -3  -1  -6  136.69    8.00
  -3  -1  -6  129.29    8.20
  -3  -1  -6  136.89    8.10
   3   1   6  144.29    7.70
   3   1   6  118.79    7.90
   3   1   6  128.19    8.70
  -4  -1  -6  224.58   12.80
  -4  -1  -6  207.98   12.90
  -4  -1  -6  227.98   12.70
   4   1   6  226.48   13.60
   4   1   6  241.28   12.80
   4   1   6  194.08   12.30
  -5  -1  -6  101.49    7.30
  -5  -1  -6  108.09    6.90
  -5  -1  -6  104.19    7.00
   5   1   6  105.09    7.80
   5   1   6  110.59    6.80
  -6  -1  -6    2.90    2.20
  -6  -1  -6    4.70    1.90
   6   1   6    4.30    1.70
   6   1   6    4.10    1.80
   6   1   6    6.90    2.70
  -7  -1  -6   72.89    6.50
  -7  -1  -6   81.59    6.10
   7   1   6   77.89    7.00
   7   1   6   75.19    6.80
  -8  -1  -6   44.40    5.30
  -8  -1  -6   46.10    4.70
   8   1   6   46.10    5.70
  -9  -1  -6    2.50    2.40
  -9  -1  -6    0.50    2.20
   9   1   6    2.70    2.80
 -10  -1  -6    4.50    2.50
 -10  -1  -6    2.10    2.70
  10  -2  -6    3.50    2.00
  10  -2  -6    1.40    3.00
 -10   2   6    1.40    2.50
 -10   2   6   -0.30    2.60
   9  -2  -6   -2.20    1.20
   9  -2  -6   -0.30    2.20
  -9   2   6   -1.10    2.60
  -9   2   6    1.30    2.40
   8  -2  -6   34.60    5.00
  -8   2   6   40.50    4.90
  -8   2   6   28.00    5.10
   7  -2  -6   -0.10    1.20
   7  -2  -6   -0.70    2.10
   7  -2  -6    1.90    2.30
  -7   2   6   -0.80    1.90
  -7   2   6   -0.80    2.40
   6  -2  -6   24.90    4.00
   6  -2  -6   28.70    2.40
   6  -2  -6   28.30    3.80
  -6   2   6   26.80    3.70
  -6   2   6   22.80    3.40
   5  -2  -6    6.80    2.40
   5  -2  -6    5.50    1.10
  -5   2   6    7.00    2.20
  -5   2   6    6.30    2.20
   4  -2  -6  114.39    6.50
   4  -2  -6  119.09    8.20
   4  -2  -6  118.29    6.60
  -4   2   6  122.59    7.80
  -4   2   6  120.89    8.10
  -4   2   6  113.59    8.10
   3  -2  -6   69.79    5.90
  -3   2   6   81.59    6.10
  -3   2   6   84.89    5.60
  -3   2   6   87.79    5.90
   2  -2  -6  239.08   12.90
   2  -2  -6  225.28   12.90
  -2   2   6  256.57   14.00
  -2   2   6  239.78   14.30
  -2   2   6  255.87   13.70
   1  -2  -6  152.68    8.60
   1  -2  -6  147.99    8.70
   1  -2  -6  162.68    9.10
  -1   2   6  165.08    9.10
  -1   2   6  173.98    9.40
  -1   2   6  154.38    9.90
   0  -2  -6  226.08   12.40
   0  -2  -6  218.48   12.40
   0  -2  -6  221.98   12.60
   0   2   6  233.38   12.70
   0   2   6  233.88   13.50
  -1  -2  -6  206.88   11.90
  -1  -2  -6  207.68   11.90
   1   2   6  204.38   12.70
   1   2   6  216.88   12.00
   1   2   6  212.58   11.70
   1   2   6  229.08   11.80
  -2  -2  -6  261.17   14.40
  -2  -2  -6  264.57   14.60
  -2  -2  -6  257.77   14.50
   2   2   6  257.47   14.30
   2   2   6  254.57   14.30
   2   2   6  255.17   15.20
  -3  -2  -6  160.48    9.30
  -3  -2  -6  163.08    9.40
  -3  -2  -6  153.38    9.40
   3   2   6  155.38    9.10
   3   2   6  154.18   10.00
   3   2   6  159.98    9.30
  -4  -2  -6  132.99    7.50
  -4  -2  -6  105.59    7.50
  -4  -2  -6  122.39    7.60
   4   2   6  119.49    7.30
   4   2   6  113.49    7.50
   4   2   6  118.29    8.20
  -5  -2  -6  165.78    9.90
  -5  -2  -6  155.98   10.10
  -5  -2  -6  160.18    9.70
   5   2   6  144.09   10.40
   5   2   6  175.28    9.80
   5   2   6  148.89    9.80
  -6  -2  -6   27.30    3.30
  -6  -2  -6   30.50    3.70
   6   2   6   27.50    3.90
   6   2   6   31.00    3.30
   6   2   6   25.60    3.20
  -7  -2  -6    8.80    2.50
  -7  -2  -6   12.90    3.10
   7   2   6   14.00    2.80
   7   2   6   11.30    3.20
   7   2   6   12.20    4.20
  -8  -2  -6   15.90    3.70
  -8  -2  -6   20.70    3.70
   8   2   6   17.50    4.10
  -9  -2  -6   45.10    5.00
  -9  -2  -6   51.29    5.80
 -10  -2  -6    1.60    3.00
 -10  -2  -6    4.80    2.50
  10  -3  -6    9.10    5.60
  10  -3  -6    0.50    2.30
 -10   3   6    1.30    2.20
   9  -3  -6    0.80    2.90
   9  -3  -6    1.50    1.60
  -9   3   6    0.40    2.50
  -9   3   6    0.80    3.20
   8  -3  -6   14.20    3.80
   8  -3  -6   13.50    3.90
   8  -3  -6   20.00    2.60
  -8   3   6   12.30    3.70
  -8   3   6   15.50    3.50
   7  -3  -6    5.40    1.50
   7  -3  -6    4.60    2.60
   7  -3  -6    4.90    2.50
  -7   3   6    0.50    2.30
  -7   3   6    4.50    2.60
   6  -3  -6    4.40    1.40
   6  -3  -6    3.70    2.50
  -6   3   6    0.40    2.20
  -6   3   6    3.80    2.10
   5  -3  -6   25.50    2.20
   5  -3  -6   26.30    4.00
  -5   3   6   27.40    3.30
  -5   3   6   22.20    3.30
   4  -3  -6    5.60    2.10
   4  -3  -6    4.60    0.90
  -4   3   6    2.30    1.80
  -4   3   6    5.90    1.80
  -4   3   6    6.70    2.20
   3  -3  -6   99.59    7.60
   3  -3  -6  110.39    6.10
   3  -3  -6  100.29    6.10
  -3   3   6  117.49    7.80
  -3   3   6  110.99    6.90
  -3   3   6  110.79    7.20
   2  -3  -6   16.30    1.30
   2  -3  -6   13.50    1.20
  -2   3   6   17.00    2.60
  -2   3   6   12.90    2.00
  -2   3   6   15.60    1.70
   1  -3  -6  206.38   11.70
   1  -3  -6  200.08   11.70
   1  -3  -6  211.38   11.60
  -1   3   6  222.68   11.80
  -1   3   6  218.88   13.00
  -1   3   6  216.98   12.30
   0  -3  -6  509.15   26.80
   0  -3  -6  511.45   26.70
   0  -3  -6  472.35   26.80
   0   3   6  492.85   26.50
   0   3   6  478.15   27.80
   0   3   6  496.65   27.20
   0   3   6  510.65   26.50
  -1  -3  -6  146.99    8.30
  -1  -3  -6  140.49    8.50
   1   3   6  160.28    8.40
   1   3   6  147.09    8.30
   1   3   6  148.19    8.70
   1   3   6  141.99    9.30
  -2  -3  -6  276.77   15.10
  -2  -3  -6  297.97   15.50
  -2  -3  -6  272.97   15.30
   2   3   6  278.27   15.30
   2   3   6  270.07   15.10
   2   3   6  238.78   15.80
  -3  -3  -6  158.58    9.30
  -3  -3  -6  155.68    9.40
  -3  -3  -6  154.08    9.20
   3   3   6  150.38    9.10
   3   3   6  162.08    9.20
   3   3   6  147.59    9.80
  -4  -3  -6  189.68   11.00
  -4  -3  -6  188.18   10.80
  -4  -3  -6  171.38   10.80
   4   3   6  165.28   11.30
   4   3   6  188.28   10.80
   4   3   6  185.18   10.80
  -5  -3  -6   41.90    3.80
  -5  -3  -6   36.80    3.60
  -5  -3  -6   43.50    3.70
   5   3   6   42.30    3.60
   5   3   6   28.80    3.90
   5   3   6   42.80    3.60
  -6  -3  -6  206.68   12.60
  -6  -3  -6  200.58   12.40
   6   3   6  193.98   12.40
   6   3   6  200.78   13.10
   6   3   6  202.78   12.30
  -7  -3  -6   51.99    4.90
  -7  -3  -6   57.39    5.30
   7   3   6   52.39    5.50
   7   3   6   53.09    4.90
  -8  -3  -6   -1.10    1.90
  -8  -3  -6    0.70    2.40
   8   3   6   -3.30    1.90
   8   3   6    0.60    2.10
  -9  -3  -6   13.30    3.90
  -9  -3  -6    9.40    2.80
 -10  -3  -6   41.20    4.80
 -10  -3  -6   31.40    5.00
   9  -4  -6   -4.30    2.00
   9  -4  -6    2.30    1.90
   9  -4  -6   -2.50    2.50
  -9   4   6    2.60    2.60
  -9   4   6   -2.70    2.20
   8  -4  -6    0.30    2.80
   8  -4  -6    1.80    1.60
   8  -4  -6    0.80    2.30
  -8   4   6    3.10    2.50
  -8   4   6   -2.30    1.90
   7  -4  -6    3.70    1.60
   7  -4  -6    5.80    3.10
  -7   4   6    6.20    2.30
  -7   4   6    8.60    3.00
   6  -4  -6   54.59    4.20
   6  -4  -6   63.89    6.40
  -6   4   6   54.19    5.10
  -6   4   6   63.29    5.90
   5  -4  -6    1.70    1.00
   5  -4  -6    0.00    2.10
  -5   4   6    1.40    2.00
  -5   4   6    0.80    1.70
   4  -4  -6   41.40    4.90
   4  -4  -6   43.20    3.10
  -4   4   6   42.60    4.50
  -4   4   6   41.40    4.10
  -4   4   6   44.40    3.80
   3  -4  -6    0.60    1.40
   3  -4  -6    0.70    0.70
  -3   4   6    0.40    1.10
  -3   4   6    2.40    1.60
  -3   4   6    0.00    1.80
   2  -4  -6   51.79    4.80
   2  -4  -6   47.50    3.40
   2  -4  -6   43.30    3.30
  -2   4   6   55.19    4.20
  -2   4   6   54.29    4.80
  -2   4   6   52.39    3.40
   1  -4  -6  163.18    9.10
   1  -4  -6  165.18    9.30
   1  -4  -6  147.69    9.30
  -1   4   6  184.18    9.10
  -1   4   6  167.68    9.90
  -1   4   6  150.48   10.40
   0  -4  -6  191.48   11.20
   0   4   6  202.68   10.80
   0   4   6  202.38   10.80
   0   4   6  181.38   12.10
   0   4   6  200.78   11.60
  -1  -4  -6   27.00    2.30
  -1  -4  -6   19.30    1.80
   1   4   6   30.90    2.60
   1   4   6   19.00    2.70
   1   4   6   21.20    1.90
   1   4   6   29.00    2.10
  -2  -4  -6  370.76   20.10
  -2  -4  -6  376.56   20.50
   2   4   6  346.77   20.30
   2   4   6  371.26   21.30
   2   4   6  382.96   20.70
  -3  -4  -6   46.60    3.50
  -3  -4  -6   50.89    4.50
  -3  -4  -6   49.99    3.90
   3   4   6   52.69    3.90
   3   4   6   46.60    4.20
   3   4   6   45.00    3.60
  -4  -4  -6  243.38   14.50
  -4  -4  -6  241.58   14.30
  -4  -4  -6  262.87   14.40
   4   4   6  241.58   14.20
   4   4   6  245.68   14.90
   4   4   6  245.68   14.40
  -5  -4  -6   21.40    3.00
  -5  -4  -6   23.10    2.80
  -5  -4  -6   20.80    2.70
   5   4   6   28.30    3.00
   5   4   6   21.20    3.10
   5   4   6   18.70    2.70
  -6  -4  -6   23.10    3.60
  -6  -4  -6   20.50    3.10
   6   4   6   23.10    3.30
   6   4   6   23.90    4.00
   6   4   6   24.90    3.20
  -7  -4  -6   34.70    4.20
  -7  -4  -6   29.20    4.10
   7   4   6   40.60    4.50
   7   4   6   31.20    4.00
  -8  -4  -6   36.60    4.50
  -8  -4  -6   48.90    5.10
   8   4   6   43.60    4.90
  -9  -4  -6   13.80    3.70
  -9  -4  -6   15.10    3.50
   9   4   6   10.10    3.40
 -10  -4  -6    0.80    2.50
 -10  -4  -6    3.30    2.50
   9  -5  -6    4.30    2.10
   9  -5  -6    2.80    3.10
   9  -5  -6    2.20    2.90
  -9   5   6    6.50    3.10
   8  -5  -6   -1.00    1.60
   8  -5  -6   -3.10    2.30
  -8   5   6    0.40    2.60
   7  -5  -6    0.60    3.00
   7  -5  -6    5.40    1.90
  -7   5   6    3.90    2.50
   6  -5  -6    5.70    3.10
   6  -5  -6    9.60    2.00
  -6   5   6   11.20    3.20
   5  -5  -6   82.49    5.60
   5  -5  -6   94.29    7.80
  -5   5   6   82.79    6.80
   4  -5  -6    6.40    3.00
   4  -5  -6    7.30    1.50
  -4   5   6    8.30    2.40
   3  -5  -6   34.50    2.80
   3  -5  -6   34.10    4.10
  -3   5   6   38.10    4.50
  -3   5   6   34.30    3.80
   2  -5  -6   61.19    5.70
   2  -5  -6   57.29    4.20
  -2   5   6   65.09    5.60
  -2   5   6   69.39    5.10
   1  -5  -6   72.89    4.80
  -1   5   6   77.39    4.30
  -1   5   6   62.59    5.70
  -1   5   6   70.99    4.20
  -1   5   6   73.79    5.30
   0  -5  -6   72.89    4.90
   0   5   6   69.89    4.40
   0   5   6   79.39    4.70
   0   5   6   74.09    5.20
   0   5   6   65.09    5.50
  -1  -5  -6  173.08   10.30
   1   5   6  176.38   11.20
   1   5   6  169.48    9.90
   1   5   6  182.38   10.60
  -2  -5  -6  127.79    7.70
   2   5   6  113.09    7.30
   2   5   6  126.09    8.40
   2   5   6  126.49    7.90
  -3  -5  -6  319.17   17.90
   3   5   6  340.37   18.10
   3   5   6  301.37   17.60
   3   5   6  295.57   18.40
  -4  -5  -6  262.17   14.90
   4   5   6  251.67   15.40
   4   5   6  245.88   15.00
   4   5   6  258.47   14.80
  -5  -5  -6   60.79    6.00
   5   5   6   77.39    5.50
   5   5   6   55.59    5.20
   5   5   6   61.89    5.00
  -6  -5  -6   43.80    4.50
   6   5   6   44.80    4.30
   6   5   6   42.80    4.50
   6   5   6   47.00    4.60
  -7  -5  -6   17.30    3.40
   7   5   6   10.80    2.90
  -8  -5  -6   85.69    7.10
   8   5   6   93.49    7.60
  -9  -5  -6    2.80    2.40
   9   5   6    7.10    2.90
 -10  -5  -6    2.00    2.50
  10   5   6   -0.60    2.30
   9  -6  -6    1.50    1.80
   9  -6  -6   -4.60    2.00
  -9   6   6    2.30    3.10
   8  -6  -6    2.50    2.10
   8  -6  -6    1.40    2.50
  -8   6   6    5.00    3.00
   7  -6  -6    3.00    3.20
   7  -6  -6   -0.50    1.60
  -7   6   6    2.40    2.40
   6  -6  -6    0.20    1.60
   6  -6  -6   -1.60    2.50
  -6   6   6    0.20    2.10
   5  -6  -6    0.20    1.20
   5  -6  -6    6.60    3.20
  -5   6   6    0.80    2.20
   4  -6  -6    2.90    1.40
   4  -6  -6    5.90    2.80
  -4   6   6   -0.20    1.70
   3  -6  -6   76.19    6.80
   3  -6  -6   78.89    5.10
  -3   6   6   67.29    5.70
  -3   6   6   74.09    6.60
   2  -6  -6   67.99    4.60
   2  -6  -6   62.39    6.00
  -2   6   6   66.79    3.90
  -2   6   6   66.69    5.90
  -2   6   6   64.89    3.90
  -2   6   6   58.79    5.10
   1  -6  -6   -1.60    1.60
   1  -6  -6    1.20    1.30
  -1   6   6    1.50    1.70
  -1   6   6    0.70    0.80
  -1   6   6   -0.30    1.60
   0  -6  -6   36.40    3.10
   0   6   6   31.50    2.50
   0   6   6   32.40    3.30
   0   6   6   27.60    3.50
  -1  -6  -6   58.59    4.40
   1   6   6   54.49    3.80
   1   6   6   60.49    4.60
   1   6   6   51.19    4.80
  -2  -6  -6  130.19    8.30
   2   6   6  122.79    8.80
   2   6   6  124.69    7.90
   2   6   6  143.99    8.60
  -3  -6  -6   15.10    2.50
   3   6   6   13.40    2.90
   3   6   6   18.30    2.80
   3   6   6   12.60    2.20
  -4  -6  -6   93.99    6.40
   4   6   6   90.59    6.50
   4   6   6   80.29    6.60
   4   6   6   90.09    6.20
   5   6   6   58.99    4.90
   5   6   6   50.49    5.10
   5   6   6   63.29    5.30
   6   6   6   19.00    3.50
   6   6   6   26.80    3.90
  -7  -6  -6    3.80    2.30
   7   6   6    6.70    2.90
  -8  -6  -6    8.60    3.30
   8   6   6   10.80    3.50
  -9  -6  -6   12.60    3.30
   9   6   6   17.30    4.40
 -10  -6  -6   -1.10    2.20
  10   6   6   -0.40    2.20
   8  -7  -6    5.00    3.60
   8  -7  -6   12.90    2.90
  -8   7   6    9.40    3.40
   7  -7  -6    7.30    3.60
   7  -7  -6   10.90    2.70
  -7   7   6   10.40    3.40
   6  -7  -6    3.30    3.20
   6  -7  -6    2.90    1.80
  -6   7   6    8.70    3.30
   5  -7  -6   -2.40    2.30
   5  -7  -6    2.10    1.50
  -5   7   6    2.90    2.30
   4  -7  -6   12.40    2.40
   4  -7  -6   11.00    3.80
  -4   7   6    6.10    2.40
   3  -7  -6  169.08   10.10
   3  -7  -6  167.28   12.10
  -3   7   6  165.38    9.10
  -3   7   6  154.88   10.80
   2  -7  -6   -1.80    2.20
   2  -7  -6    0.70    1.40
  -2   7   6    2.30    2.20
  -2   7   6    0.80    1.70
  -2   7   6    0.90    0.80
   1  -7  -6  368.46   21.60
  -1   7   6  378.06   21.60
  -1   7   6  338.47   20.40
  -1   7   6  337.47   19.30
   0  -7  -6   49.10    5.10
   0  -7  -6   44.00    4.00
   0   7   6   53.29    5.20
   0   7   6   44.00    3.40
   0   7   6   43.50    4.20
  -1  -7  -6  108.49    7.20
   1   7   6  106.19    7.40
   1   7   6  101.19    7.90
   1   7   6  107.49    6.70
  -2  -7  -6   33.80    3.70
   2   7   6   42.80    3.40
   2   7   6   39.40    3.80
   2   7   6   34.10    4.00
  -3  -7  -6  206.18   12.30
   3   7   6  189.58   12.80
   3   7   6  206.58   12.00
   3   7   6  194.68   12.50
  -4  -7  -6    7.10    2.20
   4   7   6    1.10    1.80
   4   7   6    2.00    1.90
   4   7   6    6.50    2.00
   5   7   6   10.60    2.90
   5   7   6    9.50    2.50
   6   7   6   65.99    5.50
   6   7   6   51.59    5.60
   7   7   6   37.30    4.70
  -8  -7  -6   -2.00    2.20
   8   7   6   -1.30    2.60
  -9  -7  -6   -1.70    2.10
   9   7   6   -0.60    2.80
   8  -8  -6    0.50    3.40
   8  -8  -6   -0.20    1.90
  -8   8   6   -1.60    2.20
   7  -8  -6   -0.30    1.90
   7  -8  -6   -1.20    2.80
  -7   8   6    0.30    2.80
   6  -8  -6    4.80    3.40
   6  -8  -6    2.60    2.10
  -6   8   6    8.40    3.30
   5  -8  -6    5.50    1.90
   5  -8  -6    5.10    3.40
  -5   8   6    4.60    2.60
   4  -8  -6    5.10    2.10
   4  -8  -6    7.10    3.40
  -4   8   6    2.60    0.90
  -4   8   6    1.40    2.40
   3  -8  -6    0.40    2.90
   3  -8  -6    1.20    1.80
  -3   8   6    1.20    2.20
  -3   8   6    0.70    0.90
   2  -8  -6   78.59    7.90
   2  -8  -6   89.99    6.30
  -2   8   6   85.99    6.70
  -2   8   6   89.19    5.50
   1  -8  -6    1.20    2.20
   1  -8  -6   -0.40    1.50
  -1   8   6    1.30    1.80
  -1   8   6    0.30    1.00
  -1   8   6    2.30    2.30
   0  -8  -6   47.30    5.40
   0   8   6   46.40    4.50
   0   8   6   44.40    3.60
   0   8   6   49.20    5.40
  -1  -8  -6    5.80    2.40
  -1  -8  -6   12.40    3.50
   1   8   6    6.70    2.70
   1   8   6    7.70    1.80
   1   8   6    8.20    2.60
  -2  -8  -6  164.08   11.10
   2   8   6  177.38   11.40
   2   8   6  189.58   12.10
   2   8   6  171.68   10.60
  -3  -8  -6   98.79    7.10
   3   8   6   99.19    6.70
   3   8   6   96.59    7.40
   3   8   6   92.79    7.50
   4   8   6  150.68   10.70
   4   8   6  170.98   10.40
   5   8   6    8.90    2.60
   5   8   6    9.80    3.10
   6   8   6   29.60    5.00
   6   8   6   30.80    4.60
   7   8   6   22.70    4.60
  -8  -8  -6   18.40    3.90
   8   8   6   31.00    5.40
  -9  -8  -6   18.00    4.00
   9   8   6    6.30    3.50
   7  -9  -6    5.30    4.30
   7  -9  -6    1.20    2.20
  -7   9   6   -2.90    2.60
   6  -9  -6   -1.10    2.50
   6  -9  -6    3.50    2.30
  -6   9   6   -4.00    2.10
   5  -9  -6    5.60    4.00
   5  -9  -6    1.90    1.90
  -5   9   6    6.90    3.20
   4  -9  -6    1.80    3.00
   4  -9  -6   -0.10    1.90
  -4   9   6   -1.60    1.90
  -4   9   6   -0.80    1.00
   3  -9  -6   14.60    4.30
   3  -9  -6   18.20    3.30
  -3   9   6   21.10    2.20
  -3   9   6   27.70    3.90
   2  -9  -6   77.39    7.40
   2  -9  -6   64.39    5.60
  -2   9   6   69.19    4.70
  -2   9   6   55.99    5.60
   1  -9  -6   31.10    3.70
   1  -9  -6   35.80    5.20
  -1   9   6   29.50    3.90
  -1   9   6   33.20    3.00
   0  -9  -6   36.40    4.10
   0  -9  -6   37.40    5.10
   0   9   6   32.80    4.00
   0   9   6   33.50    3.30
   0   9   6   41.60    5.10
  -1  -9  -6    4.20    3.00
   1   9   6    1.40    2.30
   1   9   6    1.90    2.00
   1   9   6   -1.10    1.20
  -2  -9  -6    2.80    2.10
  -2  -9  -6    1.70    2.60
   2   9   6    0.10    2.00
   2   9   6    1.50    1.70
   2   9   6   -1.60    2.10
   3   9   6   79.89    5.80
   3   9   6   67.79    6.20
   4   9   6   26.20    3.50
   4   9   6   25.80    4.00
   5   9   6   53.39    5.20
   5   9   6   48.80    5.50
   6   9   6    2.60    3.00
   7   9   6   14.50    4.20
   8   9   6   -3.20    2.80
   6 -10  -6    0.10    2.20
   6 -10  -6    2.60    3.80
  -6  10   6   -5.30    2.40
   5 -10  -6    3.20    3.70
   5 -10  -6    0.30    1.90
  -5  10   6   -2.20    2.40
  -5  10   6    0.60    1.00
   4 -10  -6   84.99    7.00
   4 -10  -6  107.09    9.80
  -4  10   6  107.79    8.20
  -4  10   6   80.29    5.60
   3 -10  -6   29.20    6.00
   3 -10  -6   20.70    3.80
  -3  10   6   22.60    2.60
  -3  10   6   21.20    4.20
   2 -10  -6    0.10    3.10
   2 -10  -6    3.70    2.30
  -2  10   6    0.40    2.00
  -2  10   6    2.90    1.60
   1 -10  -6   12.20    3.10
   1 -10  -6   12.10    4.00
  -1  10   6   14.70    2.40
  -1  10   6   11.20    3.20
   0 -10  -6   14.50    4.40
   0 -10  -6   19.60    3.50
   0  10   6   14.50    2.50
   0  10   6   11.30    3.30
  -1 -10  -6   21.20    3.60
  -1 -10  -6   14.40    4.10
   1  10   6   16.50    3.60
   1  10   6   16.30    2.80
   1  10   6   17.50    4.10
   2  10   6   44.40    4.40
   2  10   6   48.20    5.10
   3  10   6    3.60    2.10
   3  10   6    4.90    2.80
   4  10   6   30.40    4.00
   4  10   6   36.00    5.10
   5  10   6   14.40    3.90
   5  10   6   13.10    3.10
   6  10   6   68.69    7.00
   7  10   6   -1.60    2.40
   5 -11  -6    4.30    2.60
   5 -11  -6    5.00    4.30
  -5  11   6    0.30    3.10
  -5  11   6    2.10    1.20
   4 -11  -6    8.70    4.50
   4 -11  -6    8.30    3.00
  -4  11   6    6.00    1.70
  -4  11   6    3.00    2.80
   3 -11  -6    7.40    3.00
   3 -11  -6   12.20    4.60
  -3  11   6    6.40    3.30
  -3  11   6    6.20    1.80
   2 -11  -6    6.80    4.10
   2 -11  -6    7.10    2.80
  -2  11   6    9.20    2.20
  -2  11   6   13.20    3.70
   1 -11  -6    4.70    2.80
   1 -11  -6    2.70    3.50
  -1  11   6    2.20    1.60
  -1  11   6    5.10    2.80
   0 -11  -6    3.90    3.30
   0 -11  -6    7.80    3.00
   0  11   6    8.00    2.30
   0  11   6    6.20    2.90
   1  11   6   57.19    6.00
   1  11   6   52.39    4.80
   2  11   6   44.40    4.40
   2  11   6   35.50    4.80
   3  11   6   37.90    4.40
   3  11   6   33.20    4.80
   4  11   6    1.70    2.70
   4  11   6    2.60    2.20
   5  11   6   13.50    4.10
   5  11   6   16.90    3.40
   6  11   6    2.70    3.20
   7  11   6   24.70    7.80
   4 -12  -6    0.20    3.10
   4 -12  -6    1.30    2.20
  -4  12   6    1.40    2.90
  -4  12   6    3.30    1.50
   3 -12  -6   37.20    6.20
   3 -12  -6   23.70    4.40
  -3  12   6   29.00    5.70
  -3  12   6   22.00    3.10
   2 -12  -6   20.90    4.20
   2 -12  -6   16.20    5.10
  -2  12   6   19.90    4.50
  -2  12   6   14.90    2.70
   1 -12  -6   -2.90    2.80
  -1  12   6   -2.90    2.20
  -1  12   6    2.00    1.90
   0  12   6    1.10    1.80
   0  12   6    1.60    2.60
   1  12   6    5.80    3.00
   1  12   6    1.70    2.10
   2  12   6    7.00    3.60
   2  12   6    9.30    2.60
   3  12   6   42.50    5.60
   3  12   6   46.60    4.90
   4  12   6   10.50    4.10
   4  12   6   14.80    3.30
   5  12   6   21.10    4.70
   2 -13  -6   17.90    5.20
  -2  13   6   21.50    7.40
  -1  13   6    6.40    3.40
  -1  13   6    2.10    2.20
   0  13   6   48.30    5.80
   0  13   6   39.30    4.60
   1  13   6    1.30    3.10
   1  13   6    2.50    2.30
   2  13   6    4.70    3.20
   2  13   6    2.30    2.30
   3  13   6    4.70    3.10
   3  13   6   13.30    3.20
   2  11  -7    2.70    3.30
  -2 -11   7    4.60    2.30
   1  11  -7   15.80    4.30
  -1 -11   7   11.90    2.90
   0  11  -7   81.59    7.90
   0 -11   7   56.39    6.00
  -1  11  -7    9.60    3.80
   1 -11   7   11.90    3.50
  -2  11  -7    5.70    3.50
   5  10  -7    0.60    3.20
   4  10  -7   11.20    4.30
   4  10  -7   11.40    3.30
  -4 -10   7    6.10    1.60
   3  10  -7   12.10    4.70
   3  10  -7    6.40    2.80
  -3 -10   7    4.90    2.00
   2  10  -7    5.40    2.80
   2  10  -7    6.00    3.70
  -2 -10   7    5.10    2.20
   1  10  -7   -2.40    2.80
   1  10  -7    2.40    2.40
  -1 -10   7   -1.30    1.80
   0  10  -7   17.80    4.60
   0 -10   7   12.10    3.10
  -1  10  -7   22.50    4.90
   1 -10   7   20.90    3.90
  -2  10  -7   39.10    5.90
   2 -10   7   33.40    4.80
  -3  10  -7    2.20    3.20
   3 -10   7    0.00    2.00
  -4  10  -7   11.50    4.30
   4 -10   7    8.80    3.50
   6   9  -7    3.40    3.80
   6   9  -7    1.10    2.50
   5   9  -7   19.40    5.20
   5   9  -7   15.40    3.50
   4   9  -7   -2.00    3.20
   4   9  -7   -3.40    2.00
  -4  -9   7    0.50    1.00
   3   9  -7    0.10    2.20
   3   9  -7   -2.10    2.70
  -3  -9   7    2.60    1.70
   2   9  -7    8.90    2.70
   2   9  -7   11.30    3.80
  -2  -9   7    6.90    2.10
   1   9  -7   88.69    7.10
   1   9  -7  103.49    8.40
  -1  -9   7   87.89    6.70
   0   9  -7    4.30    3.10
   0   9  -7    6.00    2.60
   0  -9   7   10.20    2.70
  -1   9  -7   32.60    5.60
   1  -9   7   33.40    4.30
  -2   9  -7   14.50    3.90
   2  -9   7   15.30    3.50
  -3   9  -7    3.90    3.10
   3  -9   7    8.60    4.20
   3  -9   7    6.80    2.70
  -4   9  -7    0.00    3.30
   4  -9   7    3.40    2.90
   4  -9   7    6.60    2.70
  -5   9  -7   10.70    4.30
   5  -9   7   13.10    3.60
   5  -9   7   15.50    4.60
   7   8  -7   -0.20    2.10
   7   8  -7    0.30    3.60
  -7  -8   7    4.60    3.90
   6   8  -7    2.50    3.20
   6   8  -7   -2.10    2.10
  -6  -8   7   -1.60    2.50
   5   8  -7    4.50    3.20
   5   8  -7    1.50    2.40
   4   8  -7   41.90    6.00
   4   8  -7   45.70    4.80
   3   8  -7    2.10    2.10
   3   8  -7    3.60    2.90
  -3  -8   7    4.80    1.50
   2   8  -7   12.70    2.70
   2   8  -7   10.60    3.40
  -2  -8   7   13.80    2.40
   1   8  -7    0.20    2.60
   1   8  -7    3.10    2.10
  -1  -8   7    0.20    1.70
   0   8  -7  164.18   10.20
   0   8  -7  146.39   11.10
   0  -8   7  158.88   10.10
  -1   8  -7   57.69    5.10
  -1   8  -7   50.69    6.10
   1  -8   7   50.29    5.00
  -2   8  -7   23.30    4.50
   2  -8   7   25.10    3.80
   2  -8   7   30.60    4.20
  -3   8  -7   10.10    3.80
   3  -8   7    9.60    2.90
   3  -8   7   15.40    3.90
  -4   8  -7   61.69    6.90
   4  -8   7   65.89    6.30
   4  -8   7   66.29    6.80
  -5   8  -7    4.40    3.40
   5  -8   7    6.40    3.40
   5  -8   7    3.20    2.60
  -6   8  -7    8.40    3.50
   6  -8   7    5.40    3.10
   8   7  -7    3.30    3.40
   7   7  -7   -1.70    2.90
   7   7  -7    6.80    3.90
   7   7  -7    2.70    2.50
  -7  -7   7    5.70    3.60
   6   7  -7    2.70    2.20
   6   7  -7   -3.20    3.00
  -6  -7   7   -0.50    2.60
   5   7  -7    0.80    2.80
   5   7  -7   -1.60    1.90
  -5  -7   7   -3.10    1.90
   4   7  -7    6.00    3.40
   4   7  -7    1.50    2.00
   3   7  -7   97.39    6.90
   3   7  -7  120.69    8.80
  -3  -7   7   92.79    5.80
   2   7  -7    4.00    2.70
   2   7  -7    3.20    2.10
  -2  -7   7    5.60    1.40
   1   7  -7   20.30    3.00
   1   7  -7   11.10    3.20
  -1  -7   7   15.10    2.40
   0   7  -7    7.70    2.80
   0   7  -7    4.30    2.00
   0  -7   7    9.80    2.30
  -1   7  -7   45.10    4.80
  -1   7  -7   27.60    3.60
   1  -7   7   33.70    3.60
   1  -7   7   29.90    4.00
  -2   7  -7    8.00    3.20
  -2   7  -7    8.70    2.40
   2  -7   7   10.10    2.50
   2  -7   7    5.80    2.60
  -3   7  -7   16.80    3.80
   3  -7   7    9.60    2.80
   3  -7   7   15.50    3.70
  -4   7  -7   14.90    4.10
   4  -7   7   16.30    3.60
   4  -7   7   11.80    3.60
  -5   7  -7   41.20    5.80
   5  -7   7   39.00    5.70
   5  -7   7   41.80    5.00
  -6   7  -7    9.20    3.70
   6  -7   7   15.20    4.60
   6  -7   7    7.20    2.70
  -7   7  -7   24.10    5.00
   7  -7   7   17.70    4.60
   8   6  -7    2.30    3.00
   8   6  -7   -0.10    1.80
   8   6  -7    9.30    4.00
  -8  -6   7   -3.10    2.90
   7   6  -7    4.00    2.10
   7   6  -7    0.80    2.50
   7   6  -7    0.70    3.40
  -7  -6   7    6.00    3.50
   6   6  -7   35.30    3.80
   6   6  -7   26.90    5.50
   6   6  -7   28.60    4.30
  -6  -6   7   28.30    5.40
   5   6  -7    0.90    2.80
   5   6  -7    1.00    1.80
   5   6  -7    1.60    3.80
  -5  -6   7   -3.20    2.40
   4   6  -7    2.70    1.70
   4   6  -7   -1.90    2.30
  -4  -6   7    2.80    2.70
   3   6  -7    8.80    2.90
   3   6  -7   11.20    2.30
   2   6  -7   90.49    5.90
   2   6  -7   76.59    6.90
  -2  -6   7   81.69    5.10
   1   6  -7  122.79    8.50
   1   6  -7  111.49    7.30
  -1  -6   7  103.19    6.80
   0   6  -7   83.49    7.10
   0   6  -7   91.89    6.40
   0  -6   7   92.89    8.40
   0  -6   7  100.19    6.20
  -1   6  -7   28.90    4.00
  -1   6  -7   29.60    3.30
   1  -6   7   34.40    3.90
   1  -6   7   33.90    3.40
  -2   6  -7   22.20    4.00
  -2   6  -7   19.20    2.90
   2  -6   7   25.10    3.40
   2  -6   7   23.40    3.50
  -3   6  -7   76.59    7.00
  -3   6  -7   96.29    6.50
   3  -6   7   95.39    6.90
   3  -6   7   86.59    7.40
  -4   6  -7   -0.50    2.20
   4  -6   7    0.60    2.20
   4  -6   7   -1.90    1.80
  -5   6  -7    3.00    2.70
   5  -6   7    2.70    2.30
   5  -6   7    4.10    3.00
  -6   6  -7   92.59    8.10
   6  -6   7   73.89    7.20
   6  -6   7   88.49    8.50
  -7   6  -7    4.40    3.50
   7  -6   7   10.60    4.20
  -8   6  -7   -0.90    2.50
   8  -6   7    2.70    3.60
   9   5  -7    4.20    3.10
   8   5  -7    0.20    1.70
   8   5  -7    5.40    3.30
  -8  -5   7    2.10    3.20
   7   5  -7    2.70    1.80
   7   5  -7    4.70    3.30
   7   5  -7    5.30    3.00
  -7  -5   7    1.50    3.10
   6   5  -7    9.40    3.50
   6   5  -7    4.30    1.90
   6   5  -7    7.50    3.00
  -6  -5   7    2.60    2.60
   5   5  -7   31.90    3.30
   5   5  -7   27.90    4.40
   5   5  -7   34.90    4.30
  -5  -5   7   30.40    4.50
   4   5  -7   21.20    3.30
   4   5  -7   21.80    2.70
   4   5  -7   19.90    3.90
  -4  -5   7   25.10    3.70
   3   5  -7   52.59    5.10
   3   5  -7   44.80    3.70
  -3  -5   7   41.70    4.80
   2   5  -7    7.30    1.70
   2   5  -7    8.20    2.50
  -2  -5   7    4.80    0.80
   1   5  -7  248.58   14.10
   1   5  -7  243.48   15.20
  -1  -5   7  245.08   13.70
   0   5  -7   23.10    2.60
   0   5  -7   23.00    3.30
   0  -5   7   17.80    2.30
   0  -5   7   23.20    3.00
  -1   5  -7   21.00    2.70
  -1   5  -7   20.10    3.50
   1  -5   7   21.70    2.70
   1  -5   7   18.40    3.00
  -2   5  -7    4.20    1.90
  -2   5  -7    0.00    2.00
   2  -5   7    0.90    1.90
   2  -5   7   -0.90    1.30
  -3   5  -7  194.08   12.30
  -3   5  -7  177.68   11.20
   3  -5   7  189.28   11.50
   3  -5   7  180.18   12.30
  -4   5  -7   25.70    3.90
  -4   5  -7   22.60    3.50
   4  -5   7   25.10    4.20
   4  -5   7   25.70    3.60
  -5   5  -7  183.78   12.30
   5  -5   7  198.38   12.00
   5  -5   7  161.38   12.60
  -6   5  -7   25.80    4.70
   6  -5   7   33.30    4.50
   6  -5   7   24.50    5.20
  -7   5  -7   13.60    4.20
   7  -5   7    5.30    3.40
  -8   5  -7   12.70    4.40
   8  -5   7   22.60    5.30
   9   4  -7    0.20    2.60
   9   4  -7    2.40    2.00
  -9  -4   7   -0.70    2.60
   8   4  -7    3.40    3.10
   8   4  -7    3.90    1.80
  -8  -4   7    3.60    3.00
   7   4  -7    3.40    1.60
   7   4  -7    4.70    3.20
  -7  -4   7    1.60    2.80
   6   4  -7    1.20    2.80
   6   4  -7    0.00    1.30
   6   4  -7    3.60    2.60
  -6  -4   7   -1.10    2.50
   5   4  -7   -1.70    2.10
   5   4  -7    2.50    1.40
   5   4  -7   -2.50    1.90
  -5  -4   7   -2.10    1.90
   4   4  -7    6.20    1.60
   4   4  -7    4.40    2.10
   4   4  -7    2.80    2.20
  -4  -4   7    5.40    2.50
   3   4  -7   32.40    3.30
   3   4  -7   40.20    4.30
   3   4  -7   29.70    2.70
  -3  -4   7   29.90    3.90
   2   4  -7    6.10    2.40
   2   4  -7    4.50    1.40
   1   4  -7   50.49    3.70
   1   4  -7   53.69    4.90
  -1  -4   7   51.49    4.10
  -1  -4   7   50.29    3.20
   0   4  -7  105.69    7.60
   0   4  -7  109.69    6.90
   0  -4   7  102.09    6.50
   0  -4   7  124.89    7.60
  -1   4  -7  158.58   10.40
  -1   4  -7  160.28    9.60
   1  -4   7  162.58   10.30
   1  -4   7  161.28    9.50
  -2   4  -7   -1.00    1.30
  -2   4  -7   -2.00    1.50
   2  -4   7   -0.30    1.10
   2  -4   7   -0.20    1.50
  -3   4  -7  146.49    9.80
  -3   4  -7  159.28    9.10
   3  -4   7  139.99    9.10
   3  -4   7  130.89    9.80
  -4   4  -7   77.39    6.50
  -4   4  -7   87.99    5.90
   4  -4   7   71.09    5.90
   4  -4   7   76.79    6.80
  -5   4  -7   79.29    6.80
   5  -4   7   79.39    6.30
   5  -4   7   79.39    7.10
  -6   4  -7    4.30    2.80
   6  -4   7    2.20    2.90
   6  -4   7    4.30    2.30
  -7   4  -7    6.70    3.00
   7  -4   7   -0.30    2.60
  -8   4  -7   26.80    5.30
   8  -4   7   17.20    4.50
  -9   4  -7   -1.80    2.70
   9  -4   7    4.80    3.10
   9   3  -7    4.70    2.00
   9   3  -7    5.00    3.10
  -9  -3   7    0.50    2.70
   8   3  -7    0.50    1.50
   8   3  -7    2.30    2.60
  -8  -3   7    0.40    2.30
   7   3  -7    1.40    1.30
   7   3  -7    3.50    2.60
  -7  -3   7    3.70    2.50
   6   3  -7   36.10    4.50
   6   3  -7   34.60    3.10
  -6  -3   7   28.90    4.50
   5   3  -7    9.50    1.60
   5   3  -7    7.30    2.40
   5   3  -7   12.70    3.40
  -5  -3   7    6.90    2.80
   4   3  -7    0.20    1.00
   4   3  -7    0.80    1.90
   4   3  -7    2.20    1.70
  -4  -3   7   -0.60    1.80
   3   3  -7  249.78   13.60
   3   3  -7  244.08   15.00
   3   3  -7  242.68   14.40
  -3  -3   7  237.58   14.90
   2   3  -7  280.17   17.10
   2   3  -7  295.97   16.50
   2   3  -7  279.77   16.00
  -2  -3   7  299.97   16.60
   1   3  -7    2.00    1.60
   1   3  -7    2.10    0.90
  -1  -3   7    3.30    1.50
   0   3  -7    9.50    1.60
   0   3  -7   10.40    2.20
   0  -3   7   10.30    1.30
   0  -3   7   11.90    2.30
   0  -3   7   11.20    1.50
  -1   3  -7   26.80    2.60
  -1   3  -7   29.50    3.20
   1  -3   7   30.00    3.30
   1  -3   7   28.10    2.50
  -2   3  -7  113.49    6.60
  -2   3  -7   95.89    7.20
   2  -3   7   99.09    6.60
   2  -3   7  104.69    7.50
  -3   3  -7   80.99    6.20
  -3   3  -7   77.39    5.50
   3  -3   7   78.19    5.60
   3  -3   7   82.09    6.60
  -4   3  -7    0.00    1.50
  -4   3  -7    2.10    2.00
   4  -3   7    1.20    1.40
   4  -3   7    0.40    2.10
  -5   3  -7  147.99   10.20
   5  -3   7  151.18    9.90
   5  -3   7  142.89   10.50
  -6   3  -7   62.99    5.90
   6  -3   7   57.99    6.40
   6  -3   7   61.89    5.70
  -7   3  -7  109.79    8.80
   7  -3   7  102.19    9.20
   7  -3   7  104.79    8.40
  -8   3  -7    5.10    2.90
   8  -3   7   -3.20    2.70
  -9   3  -7   11.80    4.50
   9  -3   7    6.30    3.50
   9   2  -7    2.10    2.00
   9   2  -7    5.60    3.00
  -9  -2   7    5.80    3.40
   8   2  -7    3.00    1.80
   8   2  -7    8.00    3.20
  -8  -2   7    5.40    3.00
   7   2  -7    9.60    2.00
   7   2  -7   10.90    3.50
  -7  -2   7    1.30    2.50
   6   2  -7   48.10    3.30
   6   2  -7   32.70    4.40
  -6  -2   7   35.60    4.50
   5   2  -7   32.30    3.90
   5   2  -7   28.80    2.40
  -5  -2   7   30.50    3.80
   4   2  -7   -0.10    1.90
   4   2  -7   -0.20    1.20
   4   2  -7    1.10    0.80
  -4  -2   7   -1.60    1.70
   3   2  -7    7.50    2.20
   3   2  -7    8.20    2.00
   3   2  -7   10.20    1.30
  -3  -2   7   12.00    2.00
  -3  -2   7    9.00    2.40
   2   2  -7   11.90    1.30
   2   2  -7   11.90    2.40
   2   2  -7   13.40    1.90
  -2  -2   7   13.80    2.40
  -2  -2   7   13.90    2.00
   1   2  -7  145.39    8.60
   1   2  -7  152.48    8.70
   1   2  -7  139.89    9.40
  -1  -2   7  166.38    9.50
   0   2  -7  122.49    7.30
   0   2  -7  117.69    8.00
   0  -2   7  131.19    6.90
   0  -2   7  119.89    6.90
   0  -2   7  128.49    8.10
  -1   2  -7   46.80    3.40
  -1   2  -7   43.70    3.90
   1  -2   7   45.30    3.20
   1  -2   7   50.39    4.10
  -2   2  -7  186.18   10.50
  -2   2  -7  173.88   11.10
   2  -2   7  192.28   11.50
   2  -2   7  168.48   10.40
  -3   2  -7  184.28   11.70
  -3   2  -7  196.58   11.20
   3  -2   7  181.18   11.20
   3  -2   7  197.68   12.30
  -4   2  -7   43.00    3.90
  -4   2  -7   51.09    4.60
   4  -2   7   47.50    4.10
   4  -2   7   49.30    5.00
  -5   2  -7    7.60    2.90
  -5   2  -7   13.50    2.40
   5  -2   7   10.40    3.00
   5  -2   7   13.70    2.80
  -6   2  -7  132.19    9.40
   6  -2   7  108.29    9.40
   6  -2   7  136.09    8.90
  -7   2  -7    2.50    2.50
   7  -2   7    0.60    2.70
   7  -2   7    3.60    2.40
  -8   2  -7   15.40    4.00
   8  -2   7   12.20    4.00
  -9   2  -7   13.10    4.20
  -9   2  -7    5.90    2.90
   9  -2   7   15.60    4.90
  10   1  -7   -3.60    3.90
 -10  -1   7    2.00    2.60
   9   1  -7    2.20    1.70
   9   1  -7    2.80    2.90
  -9  -1   7    4.00    2.90
   8   1  -7    7.40    1.80
   8   1  -7    9.00    3.20
  -8  -1   7    4.20    2.60
   7   1  -7    0.00    1.20
   7   1  -7    2.40    2.70
  -7  -1   7    3.20    2.50
   6   1  -7    4.70    2.70
   6   1  -7    2.90    1.10
  -6  -1   7    2.10    2.00
   5   1  -7   11.50    1.40
   5   1  -7   13.10    3.00
  -5  -1   7   12.60    2.80
  -5  -1   7   12.70    3.10
   4   1  -7  167.08   10.70
   4   1  -7  167.18   10.50
   4   1  -7  171.98    9.30
   4   1  -7  152.68    9.20
  -4  -1   7  175.68   10.60
  -4  -1   7  171.18   10.90
  -4  -1   7  185.18   10.60
   3   1  -7    3.90    1.70
   3   1  -7    5.40    0.70
   3   1  -7    4.20    0.70
   3   1  -7    4.10    1.60
  -3  -1   7    4.60    1.60
  -3  -1   7    6.80    1.80
  -3  -1   7    6.70    2.20
   2   1  -7    4.30    0.80
   2   1  -7    4.40    1.40
   2   1  -7    3.50    0.70
   2   1  -7    2.10    1.40
  -2  -1   7    7.30    1.60
  -2  -1   7    6.40    1.90
  -2  -1   7    5.90    1.60
   1   1  -7  170.28   10.50
   1   1  -7  173.18    9.80
   1   1  -7  169.38    9.70
   1   1  -7  165.58   10.00
  -1  -1   7  190.28   10.70
  -1  -1   7  181.08   10.00
   0   1  -7   75.69    4.80
   0   1  -7   68.79    4.80
   0   1  -7   71.59    5.20
   0   1  -7   69.49    4.50
   0  -1   7   94.89    5.70
  -1   1  -7   50.59    3.60
  -1   1  -7   46.30    4.10
   1  -1   7   61.69    3.40
   1  -1   7   51.19    3.40
   1  -1   7   52.99    4.40
  -2   1  -7    3.40    1.50
  -2   1  -7    1.10    1.00
   2  -1   7    0.90    1.40
   2  -1   7    2.00    1.00
  -3   1  -7  329.77   18.60
  -3   1  -7  323.57   19.10
   3  -1   7  367.96   19.80
   3  -1   7  310.97   18.60
  -4   1  -7  219.98   12.30
  -4   1  -7  202.08   12.80
   4  -1   7  222.18   13.50
   4  -1   7  190.68   12.30
  -5   1  -7  107.59    7.80
  -5   1  -7  105.19    6.90
   5  -1   7  110.89    7.40
   5  -1   7   95.19    7.90
  -6   1  -7   72.49    6.30
   6  -1   7   69.29    5.70
   6  -1   7   64.59    6.40
  -7   1  -7   44.90    5.50
   7  -1   7   58.59    5.30
   7  -1   7   49.30    5.90
  -8   1  -7    1.80    2.80
   8  -1   7    0.40    2.90
  -9   1  -7   23.50    4.00
  -9   1  -7   15.40    4.10
   9  -1   7   13.50    4.80
 -10   1  -7   -3.30    2.70
 -10   1  -7    8.60    2.80
  10  -1   7    1.10    3.00
  10   0  -7   -0.70    3.10
 -10   0   7    1.10    2.70
   9   0  -7   -0.40    2.50
   9   0  -7    3.00    1.90
  -9   0   7   -1.50    2.20
   8   0  -7    0.20    1.40
   8   0  -7   -1.20    2.20
  -8   0   7   -2.00    2.20
   7   0  -7    4.20    2.50
  -7   0   7    9.90    2.90
  -7   0   7   10.30    3.10
   6   0  -7   14.00    3.40
  -6   0   7   12.90    3.30
  -6   0   7   10.00    2.60
   5   0  -7    3.80    0.80
   5   0  -7    6.80    2.60
   5   0  -7    5.90    1.90
  -5   0   7    8.20    2.40
  -5   0   7    9.80    2.30
  -5   0   7    6.00    2.40
   4   0  -7    1.50    1.50
   4   0  -7    0.50    1.50
  -4   0   7   -0.10    1.60
  -4   0   7   -2.60    1.10
  -4   0   7    1.00    1.50
   3   0  -7   95.69    7.00
   3   0  -7  101.49    7.10
  -3   0   7  104.79    7.10
  -3   0   7  103.19    7.00
  -3   0   7  118.99    7.30
   2   0  -7   11.80    1.80
   2   0  -7   13.30    2.10
  -2   0   7   13.60    2.30
  -2   0   7   15.60    2.30
  -2   0   7   15.10    2.10
   1   0  -7   31.20    2.90
   1   0  -7   33.00    2.20
  -1   0   7   35.30    2.80
  -1   0   7   38.20    3.40
   0   0  -7  105.89    6.40
   0   0  -7  113.59    7.00
   0   0   7  116.89    7.40
  -1   0  -7  101.59    6.20
  -1   0  -7   99.49    6.70
   1   0   7  104.69    7.20
   1   0   7  110.49    6.00
   1   0   7  103.89    6.00
  -2   0  -7    0.70    1.00
  -2   0  -7    2.30    1.30
   2   0   7    2.10    1.60
   2   0   7    1.40    0.80
  -3   0  -7   37.50    3.50
  -3   0  -7   43.50    3.30
   3   0   7   41.90    3.20
   3   0   7   34.30    3.90
  -4   0  -7  432.36   23.90
  -4   0  -7  425.16   23.30
   4   0   7  394.46   23.30
   4   0   7  424.46   24.40
  -5   0  -7  271.77   16.20
  -5   0  -7  266.37   15.50
   5   0   7  253.57   16.50
   5   0   7  277.27   15.80
  -6   0  -7   25.00    3.70
   6   0   7   36.70    4.40
   6   0   7   36.60    4.00
  -7   0  -7    7.50    3.00
   7   0   7    4.60    2.90
   7   0   7    6.40    2.50
  -8   0  -7   49.20    5.40
   8   0   7   41.50    5.70
  -9   0  -7    9.20    2.90
  -9   0  -7    7.40    3.50
   9   0   7    6.70    3.30
 -10   0  -7    6.10    3.40
 -10   0  -7    5.10    2.70
  10   0   7    5.00    3.10
 -10   1   7   -3.30    2.30
   9  -1  -7    2.10    1.60
   9  -1  -7   -3.70    2.50
  -9   1   7    1.90    2.70
  -9   1   7   -0.60    2.50
   8  -1  -7   -1.30    2.20
   8  -1  -7    2.20    1.30
  -8   1   7    2.00    2.50
  -8   1   7    0.90    2.10
   7  -1  -7    3.00    2.30
   7  -1  -7    0.10    1.00
  -7   1   7    0.90    2.50
  -7   1   7   -1.90    2.00
   6  -1  -7   48.60    5.40
   6  -1  -7   66.79    5.70
   6  -1  -7   61.79    3.90
  -6   1   7   61.99    5.80
  -6   1   7   55.99    5.20
   5  -1  -7    0.20    1.70
   5  -1  -7    1.30    0.70
   5  -1  -7    1.10    2.10
  -5   1   7   -0.30    1.60
  -5   1   7    0.20    1.50
  -5   1   7    4.10    2.10
   4  -1  -7   48.90    4.70
  -4   1   7   48.30    4.70
  -4   1   7   58.69    4.80
  -4   1   7   64.99    5.00
  -3   1   7   49.00    4.00
  -3   1   7   50.49    4.10
  -3   1   7   44.00    4.20
   2  -1  -7  106.39    7.30
  -2   1   7  124.89    7.40
  -2   1   7  119.59    7.50
  -2   1   7  114.09    7.80
   1  -1  -7   56.19    3.60
   1  -1  -7   62.99    4.30
   1  -1  -7   59.09    3.50
  -1   1   7   69.49    4.30
  -1   1   7   68.39    5.00
   0  -1  -7   59.99    3.70
   0  -1  -7   54.39    3.70
   0  -1  -7   66.69    4.20
   0   1   7   65.69    4.00
   0   1   7   54.99    4.60
  -1  -1  -7  333.77   18.70
  -1  -1  -7  319.47   19.00
   1   1   7  360.46   18.60
   1   1   7  349.37   18.40
   1   1   7  338.77   19.60
   1   1   7  338.17   18.40
  -2  -1  -7  335.67   19.10
  -2  -1  -7  339.17   19.50
   2   1   7  378.56   20.30
   2   1   7  331.47   19.10
   2   1   7  356.66   18.90
  -3  -1  -7   59.19    4.20
  -3  -1  -7   58.69    4.40
   3   1   7   56.49    4.10
   3   1   7   56.19    3.70
   3   1   7   61.09    4.90
  -4  -1  -7   16.60    2.30
  -4  -1  -7   17.20    2.40
   4   1   7   18.50    2.90
   4   1   7   13.90    2.20
  -5  -1  -7   20.80    2.80
  -5  -1  -7   17.90    3.00
   5   1   7   11.40    2.90
   5   1   7   13.20    2.50
  -6  -1  -7  142.09    9.70
   6   1   7  143.49    9.40
   6   1   7  144.29   10.30
  -7  -1  -7   12.00    3.20
   7   1   7    8.10    2.60
   7   1   7   21.90    4.40
  -8  -1  -7    4.80    3.10
   8   1   7    7.80    3.30
  -9  -1  -7   59.89    5.90
  -9  -1  -7   57.39    6.50
   9   1   7   63.09    7.00
 -10  -1  -7    0.90    2.70
 -10  -1  -7   -2.70    1.80
   9  -2  -7    1.90    2.70
   9  -2  -7    1.30    1.40
  -9   2   7    2.60    2.90
  -9   2   7    2.50    2.70
   8  -2  -7    3.00    2.60
   8  -2  -7    1.20    1.30
  -8   2   7    3.50    2.70
  -8   2   7    0.60    2.60
   7  -2  -7   -2.50    1.80
   7  -2  -7    0.30    2.40
   7  -2  -7    1.00    1.20
  -7   2   7    2.00    2.70
  -7   2   7    0.70    2.10
   6  -2  -7   19.00    3.70
   6  -2  -7   28.20    4.00
   6  -2  -7   20.90    2.00
[truncated: 179,362 more chars]
