# Supplementary material for: Crystal structure of 4-((1E)-1-{(2Z)-2-[4-(4-bromo­phen­yl)-3-phenyl-2,3-di­hydro-1,3-thia­zol-2-yl­idene]hydrazin-1-yl­idene}eth­yl)phenol hemihydrate
Source: Acta Crystallogr Sect E Struct Rep Online. 2014 Sep 24;70(Pt 10):o1124–5. doi: 10.1107/S1600536814019473 (PMC4257180; doi:10.1107/S1600536814019473)
Supplement: Supplementary file 2 [file e-70-o1124-Isup2.hkl]

#
# h,k,l, Fc-squared, Fo-squared, sigma(Fo-squared), status flag
#
data_I
_shelx_title ' SKM060_0m in P-1'
_shelx_refln_list_code          4
_shelx_F_calc_maximum      222.35
_exptl_crystal_F_000       482.00
_reflns_d_resolution_high  0.7445

loop_
 _space_group_symop_operation_xyz
 'x, y, z'
 '-x, -y, -z'

_cell_length_a     8.4848
_cell_length_b    10.3358
_cell_length_c    12.0566
_cell_angle_alpha  80.515
_cell_angle_beta   88.008
_cell_angle_gamma  86.249

_shelx_F_squared_multiplier     1.000

loop_
 _refln_index_h
 _refln_index_k
 _refln_index_l
 _refln_F_squared_calc
 _refln_F_squared_meas
 _refln_F_squared_sigma
 _refln_observed_status
   1   0   0         12.11         15.39         1.02 o
   2   0   0       1291.88       1430.91        32.06 o
   3   0   0        923.97        947.75        22.09 o
   4   0   0       1882.45       1738.33        39.64 o
   5   0   0          5.43          5.46         2.27 o
   6   0   0        331.86        299.98        13.50 o
   7   0   0        507.74        506.93        16.18 o
   8   0   0          9.42          9.96         4.23 o
   9   0   0         11.00          4.80         4.88 o
  10   0   0        143.59        129.87        13.26 o
  11   0   0          0.87          1.47         4.76 o
 -11   1   0          1.09          0.06         4.84 o
 -10   1   0         44.52         41.02         6.86 o
  -9   1   0         77.49         63.75        12.60 o
  -8   1   0         20.37         17.13         4.22 o
  -7   1   0         86.09         93.29         6.10 o
  -6   1   0        568.01        507.91        14.37 o
  -5   1   0        103.54        113.46         5.26 o
  -4   1   0          8.10          9.53         2.28 o
  -3   1   0       1537.94       1494.96        37.17 o
  -2   1   0       5670.71       6508.16       155.05 o
  -1   1   0       4578.56       4933.99       117.68 o
   0   1   0        755.29        798.01        43.07 o
   1   1   0       1087.67       1494.45        40.67 o
   2   1   0       2439.58       2854.25        68.51 o
   3   1   0        469.05        508.53        13.71 o
   4   1   0        119.88        103.28         4.87 o
   5   1   0       1305.06       1156.78        33.32 o
   6   1   0         82.82         69.60         5.33 o
   7   1   0         41.79         42.28         4.89 o
   8   1   0        133.08        152.11         9.66 o
   9   1   0        120.51        122.71         9.38 o
  10   1   0          0.28         -1.52         5.92 o
  11   1   0          0.65         -1.95         5.92 o
 -11   2   0         64.47         48.83         6.91 o
 -10   2   0         30.79         24.74         6.19 o
  -9   2   0        197.79        239.88        11.66 o
  -8   2   0        193.59        174.45         8.68 o
  -7   2   0        132.71        148.66         7.32 o
  -6   2   0        325.25        305.61        10.20 o
  -5   2   0        673.32        600.72        25.93 o
  -4   2   0         64.47         58.68         3.72 o
  -3   2   0         84.28        117.57         5.84 o
  -2   2   0      10797.96      11434.64       247.63 o
  -1   2   0      14667.27      16985.70       366.32 o
   0   2   0         25.77         18.09         1.51 o
   1   2   0        633.20        678.34        16.98 o
   2   2   0       8614.22       9405.44       249.90 o
   3   2   0        309.45        302.46        12.97 o
   4   2   0         11.68         13.75         2.36 o
   5   2   0        204.18        192.53         7.36 o
   6   2   0        513.34        441.92        14.23 o
   7   2   0         30.62         35.27         6.66 o
   8   2   0        159.95        156.47         9.33 o
   9   2   0          7.32          0.97         4.79 o
  10   2   0         38.99         29.30         6.72 o
  11   2   0         16.25         22.94         6.45 o
 -10   3   0          0.19         -0.36         4.60 o
  -9   3   0         28.51         30.09         5.54 o
  -8   3   0        115.35        137.65         7.79 o
  -7   3   0         37.27         32.22         4.80 o
  -6   3   0          2.05         -1.03         3.17 o
  -5   3   0        446.17        429.78        13.45 o
  -4   3   0        190.88        157.63         7.02 o
  -3   3   0        753.91        840.54        20.24 o
  -2   3   0        371.59        394.50        10.14 o
  -1   3   0       6732.69       7246.87       145.93 o
   0   3   0       2745.69       3089.04        62.74 o
   1   3   0        466.16        562.32        12.30 o
   2   3   0         17.11         18.46         2.02 o
   3   3   0       3835.12       3897.24        85.62 o
   4   3   0        428.42        423.02        11.18 o
   5   3   0          3.63          6.03         2.40 o
   6   3   0        506.69        510.51        17.63 o
   7   3   0       1059.67       1007.67        31.36 o
   8   3   0         52.11         57.12         6.94 o
   9   3   0        141.05        133.54         9.99 o
  10   3   0         54.99         57.63         7.88 o
  11   3   0          5.50          3.34         6.82 o
 -10   4   0          8.95          7.27         4.81 o
  -9   4   0        139.87        152.77        10.05 o
  -8   4   0         37.79         27.65         5.00 o
  -7   4   0        403.21        414.32        14.74 o
  -6   4   0        225.33        230.34        11.46 o
  -5   4   0          3.44          0.78         2.94 o
  -4   4   0        458.10        420.00        11.86 o
  -3   4   0       1814.82       1786.76        37.75 o
  -2   4   0        902.75        857.75        18.95 o
  -1   4   0        181.38        201.91         5.68 o
   0   4   0       5788.38       6258.07       126.18 o
   1   4   0       2223.37       2394.45        45.98 o
   2   4   0          1.46          1.52         1.94 o
   3   4   0          2.56          3.00         1.81 o
   4   4   0        975.73        941.54        24.07 o
   5   4   0          6.64          3.99         3.27 o
   6   4   0         57.65         51.25         6.22 o
   7   4   0          0.79          5.49         4.41 o
   8   4   0         21.04         19.55         5.67 o
   9   4   0         32.96         43.05        11.83 o
  10   4   0          6.16          3.99         5.93 o
  11   4   0          4.40          2.66         5.34 o
 -10   5   0         52.63         50.32         8.74 o
  -9   5   0         66.51         72.60         7.17 o
  -8   5   0        107.87         99.79         7.44 o
  -7   5   0          4.35          7.48         4.11 o
  -6   5   0        609.42        613.01        19.20 o
  -5   5   0        103.76        107.11         7.05 o
  -4   5   0         89.59         84.69         5.56 o
  -3   5   0         14.50          7.37         2.64 o
  -2   5   0       3316.69       3541.81        72.73 o
  -1   5   0        390.53        450.86        10.99 o
   0   5   0        219.24        281.55         7.96 o
   1   5   0       2070.11       2144.58        44.61 o
   2   5   0        973.16        929.66        19.12 o
   3   5   0        568.20        630.21        14.51 o
   4   5   0        299.09        279.86        10.87 o
   5   5   0        823.47        725.57        23.18 o
   6   5   0        833.03        770.49        25.09 o
   7   5   0         42.33         50.77         6.64 o
   8   5   0          3.41         -3.30         4.82 o
   9   5   0        119.46        118.34         9.86 o
  10   5   0          1.01         10.96         6.47 o
  -9   6   0          3.45          3.52         4.58 o
  -8   6   0         25.52          9.55         5.03 o
  -7   6   0         91.22        109.39         9.59 o
  -6   6   0         85.27         86.57         7.33 o
  -5   6   0        519.11        502.35        16.34 o
  -4   6   0         50.18         50.07         5.16 o
  -3   6   0        152.39        149.53         8.05 o
  -2   6   0       1165.41       1215.44        27.83 o
  -1   6   0       2152.27       2096.42        44.26 o
   0   6   0        189.91        213.85         6.58 o
   1   6   0        287.47        348.18         9.18 o
   2   6   0       1507.17       1454.84        29.23 o
   3   6   0        535.11        534.70        14.32 o
   4   6   0        190.92        208.16         9.51 o
   5   6   0         52.91         57.01         6.32 o
   6   6   0        685.32        680.91        30.70 o
   7   6   0         20.88         17.36         5.62 o
   8   6   0         39.34         32.11         6.49 o
   9   6   0          6.45          5.26         5.60 o
  10   6   0          0.56          3.37         7.27 o
  -9   7   0          1.75          2.09         5.65 o
  -8   7   0         52.09         74.05         9.67 o
  -7   7   0         10.17          8.37         5.21 o
  -6   7   0          0.91         -2.22         5.31 o
  -5   7   0        150.89        152.82         8.72 o
  -4   7   0        410.03        397.24        13.82 o
  -3   7   0         57.91         64.20         5.73 o
  -2   7   0        155.27        148.80         6.75 o
  -1   7   0         93.10         91.01         5.46 o
   0   7   0        896.11        889.24        20.44 o
   1   7   0          1.14          1.50         2.26 o
   2   7   0        200.64        179.71         7.59 o
   3   7   0       1082.40       1086.80        29.23 o
   4   7   0          5.97          2.47         4.01 o
   5   7   0        166.39        164.66         9.77 o
   6   7   0         41.05         52.78        11.34 o
   7   7   0        402.98        420.31        17.55 o
   8   7   0         61.39         67.87         8.45 o
   9   7   0          1.43         -0.91         6.18 o
  10   7   0         10.60         12.28         8.40 o
  -8   8   0         40.75         31.36         8.37 o
  -7   8   0         93.21         95.35        13.41 o
  -6   8   0          5.19          0.14         4.61 o
  -5   8   0         78.77         79.71         7.40 o
  -4   8   0         10.74         13.38         4.77 o
  -3   8   0       1796.76       1828.92        47.73 o
  -2   8   0          1.45          5.21         3.73 o
  -1   8   0         31.07         39.68         4.42 o
   0   8   0        113.59        122.48         7.01 o
   1   8   0       1094.04       1038.85        25.80 o
   2   8   0        352.29        341.88        15.50 o
   3   8   0        492.88        482.20        15.58 o
   4   8   0       1325.53       1266.45        34.43 o
   5   8   0        117.56        122.71         9.01 o
   6   8   0          8.45          7.47         5.57 o
   7   8   0         92.44        101.43        11.01 o
   8   8   0         39.98         39.72         7.46 o
   9   8   0          0.52         -5.58         5.88 o
  -7   9   0          2.07          7.53         8.95 o
  -6   9   0        186.08        196.12        14.34 o
  -5   9   0         78.58         55.59         8.88 o
  -4   9   0        109.62        111.19         9.28 o
  -3   9   0         37.12         46.58         7.08 o
  -2   9   0        327.20        340.18        14.24 o
  -1   9   0         12.48         18.14         4.54 o
   0   9   0        396.10        386.02        13.71 o
   1   9   0       1068.27       1146.59        35.26 o
   2   9   0        410.50        461.93        20.53 o
   3   9   0          3.21         -4.31         6.02 o
   4   9   0          6.71         15.07         4.86 o
   5   9   0        162.13        178.19        10.22 o
   6   9   0        311.79        310.37        14.17 o
   7   9   0          2.32         -9.17         9.17 o
   8   9   0         11.26         12.83        20.76 o
  -7  10   0         10.45         16.60        19.98 o
  -6  10   0          1.54          4.07         8.54 o
  -5  10   0        222.47        210.01        14.96 o
  -4  10   0         72.41         71.73         9.87 o
  -3  10   0         15.93         14.14         6.93 o
  -2  10   0         31.35         25.66         7.59 o
  -1  10   0        220.99        247.42        14.61 o
   0  10   0          3.26          2.06         6.61 o
   1  10   0         48.48         53.35        23.87 o
   2  10   0        156.57        182.36        16.67 o
   3  10   0        177.66        213.17        17.60 o
   4  10   0         44.17         46.05        18.42 o
   5  10   0          1.91         -3.09         7.88 o
   6  10   0          4.01          5.60        15.57 o
   7  10   0         42.25         17.61        12.71 o
   8  10   0          5.88         -3.03         9.46 o
  -6  11   0         61.02         30.77        11.15 o
  -5  11   0         12.98         21.35         9.79 o
  -4  11   0        184.93        193.62        17.96 o
  -3  11   0          0.57         -4.55         7.43 o
  -2  11   0         49.02         54.66         9.69 o
  -1  11   0         58.33         62.73        11.45 o
   0  11   0        667.52        664.18        48.78 o
   1  11   0          1.53         -1.04        10.90 o
   2  11   0          6.49         -2.39         9.34 o
   3  11   0         56.65         99.38        15.40 o
   4  11   0        366.94        343.26        23.82 o
   5  11   0          0.58         -6.46        16.09 o
   6  11   0         88.29        121.69        33.99 o
   7  11   0         63.07         56.01        13.70 o
  -4  12   0          2.31         -4.01         8.98 o
  -3  12   0         90.13         88.47        14.96 o
  -2  12   0         15.08         27.76        10.27 o
  -1  12   0         29.06         49.82        17.64 o
   0  12   0         15.99         25.95        17.12 o
   1  12   0        334.14        364.76        34.25 o
   2  12   0          1.94         11.16         9.54 o
   3  12   0          1.10         -9.95        10.38 o
   4  12   0         36.92         22.93        14.53 o
   5  12   0         77.11         69.23        13.93 o
   6  12   0          1.94          6.23        18.68 o
  -2  13   0         93.54        118.32        22.31 o
  -1  13   0         49.44         62.27        18.68 o
   0  13   0         38.77         39.44        17.12 o
   1  13   0         11.50         18.68        16.09 o
   2  13   0        281.92        341.00        31.91 o
   3  13   0          0.81         -8.60         8.60 o
   4  13   0          2.82          9.51        11.42 o
  -3 -13   1         69.83         75.02        13.84 o
  -2 -13   1          8.07         16.79        10.45 o
  -1 -13   1          8.57         22.66        10.71 o
  -5 -12   1         56.69         41.01        18.16 o
  -4 -12   1         74.49         77.70        14.55 o
  -3 -12   1          8.49         15.99        11.68 o
  -2 -12   1        135.95        131.82        27.76 o
  -1 -12   1         11.13          4.81        23.09 o
   0 -12   1        189.68        201.34        26.47 o
   3 -12   1          0.78         22.83        12.45 o
   4 -12   1          0.10         -7.85         7.85 o
  -7 -11   1         15.78         17.64        17.12 o
  -6 -11   1         16.36         17.34        19.46 o
  -5 -11   1         52.14         60.87        12.72 o
  -4 -11   1        124.18        136.19        16.82 o
  -3 -11   1         25.49         35.02        14.53 o
  -2 -11   1          7.49          7.56         8.94 o
  -1 -11   1        279.85        291.26        21.10 o
   0 -11   1        128.60        136.56        16.46 o
   1 -11   1          5.48          5.19        11.94 o
   2 -11   1         21.63         11.91        15.83 o
   3 -11   1        371.86        449.81        46.70 o
   4 -11   1          1.69         -6.88         8.82 o
   5 -11   1          0.22         -3.51         8.33 o
   6 -11   1         78.00         87.53        14.75 o
  -8 -10   1          8.38         24.91        18.68 o
  -7 -10   1          3.81          9.11         9.31 o
  -6 -10   1         64.00         75.76        13.21 o
  -5 -10   1         62.62         46.83        11.45 o
  -4 -10   1         28.13         35.37        10.78 o
  -3 -10   1        272.60        286.62        20.54 o
  -2 -10   1        259.38        272.88        43.82 o
  -1 -10   1         85.49         95.57        28.54 o
   0 -10   1        546.79        618.30        32.11 o
   1 -10   1         71.90         88.34        14.58 o
   2 -10   1         93.77         98.12        10.20 o
   3 -10   1          1.83         -3.96         6.00 o
   4 -10   1        336.26        343.04        33.21 o
   5 -10   1         26.69         29.74        10.17 o
   6 -10   1          1.16         -8.41         8.41 o
   7 -10   1          0.29         -1.04        10.38 o
  -8  -9   1          0.45         -0.71         7.64 o
  -7  -9   1          0.81          4.84         5.68 o
  -6  -9   1        440.02        426.24        20.16 o
  -5  -9   1        390.62        402.03        15.26 o
  -4  -9   1         31.31         39.61         6.07 o
  -3  -9   1        912.70        924.76        29.79 o
  -2  -9   1         55.33         52.02         7.01 o
  -1  -9   1         43.12         58.44        14.02 o
   0  -9   1        191.03        149.32        10.94 o
   1  -9   1        833.69        817.88        24.03 o
   2  -9   1         42.05         50.37         6.91 o
   3  -9   1         10.43         12.84         5.60 o
   4  -9   1          1.93         -0.03         7.79 o
   5  -9   1        334.09        368.45        19.31 o
   6  -9   1          5.73         10.45         9.52 o
   7  -9   1         18.79         15.54         8.00 o
  -9  -8   1          6.06         12.83         6.46 o
  -8  -8   1         23.26         30.08         7.27 o
  -7  -8   1        134.62        140.99        12.24 o
  -6  -8   1          3.98          1.86         5.50 o
  -5  -8   1        353.76        358.34        13.79 o
  -4  -8   1        160.03        154.89         8.48 o
  -3  -8   1        138.14        134.15         8.17 o
  -2  -8   1          8.06         16.54         4.90 o
  -1  -8   1       1170.42       1068.82        32.55 o
   0  -8   1        299.23        269.29         9.33 o
   1  -8   1         72.30         78.11         6.46 o
   2  -8   1       1547.25       1406.11        37.56 o
   3  -8   1        446.74        459.15        17.38 o
   4  -8   1        164.31        188.55        10.74 o
   5  -8   1         29.92         22.45         5.83 o
   6  -8   1        286.50        319.39        15.50 o
   7  -8   1         58.91         40.17         9.71 o
   8  -8   1          6.22         -2.19         7.68 o
 -10  -7   1          9.91          2.08        15.05 o
  -9  -7   1          6.11         12.77         6.35 o
  -8  -7   1         42.32         36.81         7.05 o
  -7  -7   1         30.16         36.35         6.87 o
  -6  -7   1        218.91        239.39        12.05 o
  -5  -7   1         35.15         48.43         6.63 o
  -4  -7   1       1610.51       1563.39        41.10 o
  -3  -7   1        135.80        146.43         7.27 o
  -2  -7   1        229.87        218.18        12.13 o
  -1  -7   1        709.51        649.33        17.01 o
   0  -7   1        409.04        351.84        10.58 o
   1  -7   1        367.62        347.08         9.87 o
   2  -7   1        118.86        116.62         6.15 o
   3  -7   1        591.10        521.48        17.14 o
   4  -7   1        305.84        315.51        12.13 o
   5  -7   1         38.62         42.36         6.34 o
   6  -7   1         88.40        103.77         8.52 o
   7  -7   1         47.24         54.34         7.81 o
   8  -7   1          4.67          3.78         6.80 o
   9  -7   1         14.87         17.92         7.82 o
 -10  -6   1          3.66          3.18         5.55 o
  -9  -6   1         33.72         32.38         6.75 o
  -8  -6   1          0.62         -4.38         5.11 o
  -7  -6   1         21.80         28.35         6.08 o
  -6  -6   1         10.78          5.36         4.63 o
  -5  -6   1        526.44        500.86        17.87 o
  -4  -6   1         45.82         40.08         5.28 o
  -3  -6   1       1235.33       1211.88        35.93 o
  -2  -6   1         49.26         67.31         3.73 o
  -1  -6   1        121.31        112.95         4.66 o
   0  -6   1        991.52       1000.63        22.30 o
   1  -6   1       2551.50       2494.92        52.31 o
   2  -6   1          9.22         10.79         4.79 o
   3  -6   1        227.22        229.32         8.25 o
   4  -6   1        660.60        655.20        21.91 o
   5  -6   1         81.90         99.71         7.28 o
   6  -6   1         99.49         94.68         8.33 o
   7  -6   1          0.38          4.57         6.29 o
   8  -6   1        196.15        211.97        11.28 o
   9  -6   1         78.16         74.18        10.49 o
 -10  -5   1         14.46         21.70         8.12 o
  -9  -5   1          0.14          3.93         5.69 o
  -8  -5   1        158.63        181.60        10.86 o
  -7  -5   1         10.42         21.43         5.38 o
  -6  -5   1        420.23        410.65        15.56 o
  -5  -5   1         58.87         80.50         6.97 o
  -4  -5   1        611.45        506.97        17.01 o
  -3  -5   1        112.45         95.12         7.64 o
  -2  -5   1       2065.71       1979.93        38.61 o
  -1  -5   1        963.69       1137.37        24.57 o
   0  -5   1       1543.90       1550.95        32.81 o
   1  -5   1        691.14        622.49        14.56 o
   2  -5   1       1508.32       1489.99        32.04 o
   3  -5   1        126.81        130.45         5.27 o
   4  -5   1         57.27         63.41         5.07 o
   5  -5   1        803.92        795.14        35.25 o
   6  -5   1         27.07         34.79         5.12 o
   7  -5   1         99.10        116.56         8.96 o
   8  -5   1          9.51         11.56         4.96 o
   9  -5   1         25.47         18.26         5.18 o
  10  -5   1         23.79          4.95         7.02 o
 -10  -4   1          0.24          9.17         5.97 o
  -9  -4   1          0.16         -0.20         5.02 o
  -8  -4   1          0.04          1.14         4.35 o
  -7  -4   1        548.85        532.27        18.90 o
  -6  -4   1         37.25         37.01         6.11 o
  -5  -4   1        954.24        890.80        27.18 o
  -4  -4   1        100.00         85.35         5.33 o
  -3  -4   1        113.56         73.22         4.14 o
  -2  -4   1         51.18         35.71         2.82 o
  -1  -4   1       2531.78       2481.83        47.63 o
   0  -4   1        660.33        762.00        16.78 o
   1  -4   1       4727.28       5137.92       104.27 o
   2  -4   1       1014.38        931.99        20.44 o
   3  -4   1       4693.62       4992.54       101.80 o
   4  -4   1        115.51        119.52         5.59 o
   5  -4   1          4.76         15.02         3.82 o
   6  -4   1        243.17        250.32        10.29 o
   7  -4   1        240.95        260.32        10.46 o
   8  -4   1         78.94         88.04         7.97 o
   9  -4   1         32.69         20.92         5.35 o
  10  -4   1         37.92         36.34        11.29 o
 -11  -3   1          2.52          5.50         4.39 o
 -10  -3   1         10.79          6.31         6.22 o
  -9  -3   1          0.71         -4.64         4.64 o
  -8  -3   1         19.08         21.81         5.07 o
  -7  -3   1        146.32        149.13        11.46 o
  -6  -3   1       1187.34       1122.11        33.43 o
  -5  -3   1        741.97        665.10        28.61 o
  -4  -3   1        255.21        206.61        11.14 o
  -3  -3   1         69.46         50.89         3.86 o
  -2  -3   1       1889.10       1971.82        53.96 o
  -1  -3   1       1077.27        990.58        20.93 o
   0  -3   1       1306.20       1408.40        29.28 o
   1  -3   1          1.05          3.58         1.34 o
   2  -3   1        373.41        307.25         7.76 o
   3  -3   1        908.15        854.62        19.05 o
   4  -3   1        600.04        582.08        15.13 o
   5  -3   1        334.48        366.66        14.29 o
   6  -3   1        149.18        148.77         9.13 o
   7  -3   1        212.36        226.97        10.56 o
   8  -3   1        198.98        201.07         9.33 o
   9  -3   1         62.94         56.53         6.41 o
  10  -3   1          3.20         -1.91         5.17 o
 -11  -2   1         28.97          5.98        12.04 o
 -10  -2   1          4.07         11.73         4.95 o
  -9  -2   1        261.42        249.50        12.12 o
  -8  -2   1        170.69        161.77         9.27 o
  -7  -2   1         66.70         55.97         5.99 o
  -6  -2   1        288.40        314.45        12.13 o
  -5  -2   1        553.06        555.22        19.23 o
  -4  -2   1        375.24        347.08         9.63 o
  -3  -2   1        876.98        740.93        17.41 o
  -2  -2   1         81.70        116.54         4.75 o
  -1  -2   1        208.02        212.32         6.80 o
   0  -2   1       1876.62       1959.62        43.39 o
   1  -2   1       6957.49       7942.73       159.52 o
   2  -2   1       2127.56       2640.33        58.32 o
   3  -2   1       1264.66       1240.77        26.49 o
   4  -2   1        888.40        830.85        18.68 o
   5  -2   1        991.11        941.16        21.75 o
   6  -2   1         33.51         32.85         3.99 o
   7  -2   1        315.16        332.67        11.43 o
   8  -2   1        197.67        211.40        10.30 o
   9  -2   1         47.43         50.02         6.61 o
  10  -2   1         36.47         38.59         6.38 o
  11  -2   1         14.14         14.36         6.72 o
 -11  -1   1          7.95          8.12         4.29 o
 -10  -1   1         50.25         40.29         8.99 o
  -9  -1   1        149.66        143.55        14.83 o
  -8  -1   1        205.30        182.92         9.57 o
  -7  -1   1        124.62        116.08         7.55 o
  -6  -1   1        160.34        153.99         6.90 o
  -5  -1   1          2.46          4.95         2.03 o
  -4  -1   1        451.59        483.54        15.74 o
  -3  -1   1        668.35        649.72        15.44 o
  -2  -1   1       7983.96       8151.11       176.38 o
  -1  -1   1       1256.33       1546.26        41.90 o
   0  -1   1        194.60        248.20         7.26 o
   1  -1   1       4352.60       4687.14        94.29 o
   2  -1   1       2530.75       2680.61        54.61 o
   3  -1   1        164.65        214.41         6.77 o
   4  -1   1          4.78          7.91         2.01 o
   5  -1   1        150.42        188.71         6.33 o
   6  -1   1        372.00        314.58        10.27 o
   7  -1   1        101.95         97.87         6.21 o
   8  -1   1         29.09         25.81         6.37 o
   9  -1   1         43.19         40.87         5.97 o
  10  -1   1        102.94        106.35         9.43 o
  11  -1   1         15.84          7.11         5.99 o
 -11   0   1         31.21         17.37         6.59 o
 -10   0   1        102.47         91.42        11.16 o
  -9   0   1          9.40          5.41         5.23 o
  -8   0   1         19.53         22.53         4.83 o
  -7   0   1         36.75         28.85         4.23 o
  -6   0   1        756.48        675.89        17.80 o
  -5   0   1          7.29          7.38         2.14 o
  -4   0   1        131.95        125.27         4.61 o
  -3   0   1       2200.63       2273.07        46.84 o
  -2   0   1       4484.83       4627.85        93.25 o
  -1   0   1       1541.91       1542.85        41.90 o
   1   0   1       3213.60       2983.36        60.02 o
   2   0   1         29.59         22.24         1.62 o
   3   0   1       6005.77       6156.21       116.28 o
   4   0   1        268.42        277.51         7.86 o
   5   0   1        274.78        255.96         8.21 o
   6   0   1        585.80        590.29        17.53 o
   7   0   1        751.69        681.53        20.47 o
   8   0   1          1.46         -1.04         3.93 o
   9   0   1          1.00         -2.10         4.42 o
  10   0   1          6.40          2.40         5.04 o
  11   0   1         14.35         14.39         6.08 o
 -11   1   1          1.18          0.81         4.53 o
 -10   1   1          3.21          7.37         4.60 o
  -9   1   1         55.30         49.18         9.70 o
  -8   1   1         52.18         57.39         5.28 o
  -7   1   1        171.27        169.10         7.42 o
  -6   1   1        138.76        122.96         5.95 o
  -5   1   1       1224.54       1166.57        25.68 o
  -4   1   1        414.01        364.10        15.30 o
  -3   1   1         17.34         18.40         7.38 o
  -2   1   1        369.64        609.98        20.37 o
  -1   1   1       2890.62       3202.19        90.54 o
   0   1   1       1722.13       1506.92        40.41 o
   1   1   1       2087.55       2254.79        45.81 o
   2   1   1       2343.78       2409.57        53.07 o
   3   1   1        125.32        113.88         3.77 o
   4   1   1       3053.24       3070.63        68.32 o
   5   1   1         59.37         77.98         4.41 o
   6   1   1         45.03         49.84         4.79 o
   7   1   1          2.76          2.99         3.63 o
   8   1   1        713.89        702.60        24.00 o
   9   1   1          8.32          2.03         4.77 o
  10   1   1         33.69         29.98         6.59 o
  11   1   1         42.28         32.07         7.12 o
 -11   2   1         13.15         20.94         5.99 o
 -10   2   1          0.01         -2.10         4.35 o
  -9   2   1         33.14         28.38         4.73 o
  -8   2   1         98.67         96.75         8.55 o
  -7   2   1          2.31          8.36         3.45 o
  -6   2   1          2.08          0.74         2.60 o
  -5   2   1        313.42        301.42        10.12 o
  -4   2   1        710.57        691.05        17.85 o
  -3   2   1       1859.11       1617.43        47.79 o
  -2   2   1        540.03        452.80        12.17 o
  -1   2   1        350.49        388.37        10.27 o
   0   2   1        797.45        646.47        16.33 o
   1   2   1       3072.02       3308.58        66.91 o
   2   2   1        226.04        225.73         5.65 o
   3   2   1         23.14         38.64         2.33 o
   4   2   1        826.96        806.14        18.22 o
   5   2   1       2446.58       2462.43        55.68 o
   6   2   1        129.94        122.03        11.42 o
   7   2   1         65.61         61.03         6.40 o
   8   2   1          1.91         -3.79         5.62 o
   9   2   1          4.61          3.05         4.92 o
  10   2   1         14.49          6.96         6.58 o
  11   2   1         11.92         13.75         6.25 o
 -10   3   1          1.79         -0.70         3.89 o
  -9   3   1         74.87         80.43         8.51 o
  -8   3   1         11.75         20.18         4.47 o
  -7   3   1        119.33        125.93        11.87 o
  -6   3   1        107.13        108.14         6.76 o
  -5   3   1        296.49        287.23        11.08 o
  -4   3   1       1766.86       1782.32        44.65 o
  -3   3   1       5451.16       5458.91       131.23 o
  -2   3   1       5412.87       5657.57       135.41 o
  -1   3   1       1097.94       1174.45        40.91 o
   0   3   1        814.86        895.10        18.93 o
   1   3   1       2040.01       2084.66        42.70 o
   2   3   1       1224.57       1247.62        26.23 o
   3   3   1        513.18        517.22        14.85 o
   4   3   1       1921.14       2114.34        44.15 o
   5   3   1        204.59        232.43         8.46 o
   6   3   1       1165.80       1127.37        37.90 o
   7   3   1        535.40        523.31        18.72 o
   8   3   1         23.48         25.31         5.81 o
   9   3   1         10.54          8.25         5.50 o
  10   3   1        274.29        259.05        13.92 o
  11   3   1         21.10         12.39         7.85 o
 -10   4   1        123.93        111.85         7.91 o
  -9   4   1          4.99         -0.64         3.86 o
  -8   4   1        119.77        148.98         8.16 o
  -7   4   1         89.25         73.60         6.53 o
  -6   4   1        101.22        118.34         7.05 o
  -5   4   1         19.49         21.32         3.84 o
  -4   4   1         74.99         59.76         4.48 o
  -3   4   1       1179.52       1304.07        33.04 o
  -2   4   1         47.37         72.88         3.54 o
  -1   4   1        769.89        762.82        16.68 o
   0   4   1        428.91        392.42         9.22 o
   1   4   1        275.23        264.33         6.27 o
   2   4   1        727.08        721.79        15.94 o
   3   4   1       1752.10       1691.22        35.61 o
   4   4   1       2768.11       2961.20        61.24 o
   5   4   1        584.87        608.49        19.88 o
   6   4   1          2.96          2.20         3.96 o
   7   4   1        263.24        252.69        11.92 o
   8   4   1          1.00          2.65         4.92 o
   9   4   1         79.39         80.16         9.44 o
  10   4   1         11.65         12.34         6.38 o
  11   4   1         60.87         59.49        10.17 o
 -10   5   1          0.38          0.93         4.10 o
  -9   5   1          9.74          8.02         4.77 o
  -8   5   1        150.24        166.70         9.61 o
  -7   5   1         40.39         26.23         5.13 o
  -6   5   1         74.02         92.46         7.07 o
  -5   5   1       1242.94       1256.93        33.59 o
  -4   5   1       1185.94       1191.56        31.67 o
  -3   5   1       2612.67       2553.06        57.68 o
  -2   5   1         18.66         63.64         5.19 o
  -1   5   1       4039.35       4205.74        85.85 o
   0   5   1        181.57        244.21         6.63 o
   1   5   1       1434.18       1462.87        30.96 o
   2   5   1       1822.60       1920.37        40.04 o
   3   5   1       1061.94       1072.40        24.60 o
   4   5   1        658.58        600.68        22.24 o
   5   5   1        860.10        822.69        25.73 o
   6   5   1          7.08          6.31         4.62 o
   7   5   1         55.17         54.16         6.75 o
   8   5   1         18.61         16.56         7.04 o
   9   5   1        104.84         87.79         8.97 o
  10   5   1         25.76         16.59         7.64 o
  -9   6   1         45.99         49.46         6.24 o
  -8   6   1          2.90          5.84         4.50 o
  -7   6   1         13.70         18.87         5.09 o
  -6   6   1          2.07          5.99         4.19 o
  -5   6   1        486.80        480.01        15.78 o
  -4   6   1        842.51        804.05        22.85 o
  -3   6   1         50.66         41.99         4.43 o
  -2   6   1       1613.30       1496.66        35.03 o
  -1   6   1         12.21         12.44         2.30 o
   0   6   1       1060.52        994.60        21.98 o
   1   6   1        377.32        356.54         9.34 o
   2   6   1        534.54        495.70        11.32 o
   3   6   1        256.40        200.86         6.81 o
   4   6   1        671.30        655.98        21.25 o
   5   6   1        692.26        695.09        22.88 o
   6   6   1        523.83        516.82        18.87 o
   7   6   1         82.18         90.17         8.61 o
   8   6   1         14.62         12.95         5.59 o
   9   6   1         72.07         70.10        10.56 o
  10   6   1         36.90         37.97         7.45 o
  -9   7   1          0.04         -4.17         4.56 o
  -8   7   1          1.77          3.59         4.76 o
  -7   7   1         19.54         18.96         5.31 o
  -6   7   1         29.99         45.23         6.05 o
  -5   7   1        280.83        299.04        11.87 o
  -4   7   1          2.12          7.86         4.08 o
  -3   7   1       1352.94       1249.05        33.46 o
  -2   7   1        274.73        267.80         9.92 o
  -1   7   1        492.94        448.56        12.81 o
   0   7   1         66.36         73.58         4.23 o
   1   7   1       1106.93       1125.09        27.00 o
   2   7   1         24.81         25.83         3.14 o
   3   7   1        977.71        945.92        23.57 o
   4   7   1         59.72         71.16         7.12 o
   5   7   1         12.45         13.85         4.85 o
   6   7   1          8.10         17.26         5.61 o
   7   7   1         79.16         93.70         9.28 o
   8   7   1         72.99         70.96         8.90 o
   9   7   1          1.56          2.19         6.89 o
  10   7   1         32.46         39.24        16.19 o
  -8   8   1          2.70          3.88         5.42 o
  -7   8   1          2.12         11.31         5.27 o
  -6   8   1        232.17        217.22        11.03 o
  -5   8   1         28.70         34.57         7.14 o
  -4   8   1         60.83         77.20         7.54 o
  -3   8   1        104.40        104.19         7.07 o
  -2   8   1        602.48        569.71        17.43 o
  -1   8   1        107.33         99.38        10.51 o
   0   8   1        956.99        900.95        22.89 o
   1   8   1          0.63          3.98         3.30 o
   2   8   1       2435.67       2399.62        60.38 o
   3   8   1        371.24        371.60        15.73 o
   4   8   1       1493.55       1522.47        40.27 o
   5   8   1          8.18         -1.98         4.86 o
   6   8   1         18.67         24.98         6.69 o
   7   8   1         20.95         21.49         6.74 o
   8   8   1         45.72         36.28         8.99 o
   9   8   1          3.42          4.36         8.37 o
  -8   9   1         12.76          9.34        13.49 o
  -7   9   1          9.24          9.40         6.91 o
  -6   9   1         45.71         67.41         8.70 o
  -5   9   1        169.79        161.05        11.19 o
  -4   9   1        354.15        332.96        15.21 o
  -3   9   1         81.62        108.06        14.31 o
  -2   9   1         55.35         49.52         6.83 o
  -1   9   1       1006.47       1029.66        37.50 o
   0   9   1         17.59          8.95         4.89 o
   1   9   1         19.78          5.75         5.41 o
   2   9   1         10.68          4.37         5.78 o
   3   9   1       1006.31        995.20        65.39 o
   4   9   1         47.50         35.96        10.45 o
   5   9   1        515.65        546.64        30.06 o
   6   9   1          5.20          6.75         8.81 o
   7   9   1          8.29         13.05         9.89 o
   8   9   1         23.57         19.55        10.56 o
  -7  10   1         63.53         69.63        12.62 o
  -6  10   1         13.38         -0.77         6.61 o
  -5  10   1          9.85         -0.07         6.28 o
  -4  10   1        192.68        199.19        19.47 o
  -3  10   1         36.76         42.57        12.11 o
  -2  10   1        174.68        178.31        12.94 o
  -1  10   1         15.69         18.16         6.39 o
   0  10   1        192.87        224.86        16.77 o
   1  10   1        215.63        225.00        14.30 o
   2  10   1        478.11        455.69        26.04 o
   3  10   1         10.91         13.75         9.17 o
   4  10   1        125.67        120.56        15.57 o
   5  10   1        160.39        180.65        18.09 o
   6  10   1          1.64          7.32         9.73 o
   7  10   1          5.59         -0.44        14.27 o
   8  10   1         13.99          0.81        14.79 o
  -6  11   1         46.79         65.45        11.22 o
  -5  11   1          0.42          3.43         6.78 o
  -4  11   1         81.06         94.45        11.51 o
  -3  11   1        104.72        116.93        17.65 o
  -2  11   1        159.81        167.68        13.41 o
  -1  11   1        101.86        102.70        13.36 o
   0  11   1         84.43        133.82        24.39 o
   1  11   1        447.76        472.17        39.96 o
   2  11   1         47.02         46.99        13.49 o
   3  11   1        178.55        210.92        18.70 o
   4  11   1         65.20         66.82        13.52 o
   5  11   1         85.70        107.17        21.28 o
   6  11   1          1.55         13.23        10.34 o
   7  11   1        109.43        139.94        18.45 o
  -4  12   1          0.82          6.06         7.79 o
  -3  12   1         13.98          7.54         7.35 o
  -2  12   1        241.15        251.87        18.87 o
  -1  12   1         86.80        109.44        14.71 o
   0  12   1         44.37         42.61        11.35 o
   1  12   1          4.33         -8.30        11.42 o
   2  12   1        254.37        255.83        31.14 o
   3  12   1         20.84         20.76        11.38 o
   4  12   1        168.60        151.64        34.25 o
   5  12   1          1.07         -4.92         9.69 o
   6  12   1         14.38         18.28        11.35 o
  -3  13   1         37.96         69.58        17.64 o
  -2  13   1        118.91        133.14        16.13 o
  -1  13   1          3.33         -8.26         9.60 o
   0  13   1         46.21         39.44        17.12 o
   1  13   1         30.56         46.70        19.20 o
   2  13   1         64.67        104.82        24.91 o
   3  13   1        114.05        126.51        18.03 o
   4  13   1          1.76          6.28        10.84 o
  -2 -13   2        161.44        193.04        26.98 o
  -1 -13   2          9.00         -8.30        11.42 o
   0 -13   2        128.71        131.29        24.39 o
  -5 -12   2         11.38          8.36         9.35 o
  -4 -12   2         67.42         48.74        26.98 o
  -3 -12   2         12.19          4.50         8.10 o
  -2 -12   2         16.34         14.69         9.35 o
  -1 -12   2         93.14         74.73        19.20 o
   0 -12   2        135.49        107.42        22.83 o
   4 -12   2          1.58        -10.38        10.38 o
  -6 -11   2          0.26          6.50        15.83 o
  -5 -11   2         18.85          3.41         8.60 o
  -4 -11   2         30.00         28.48        10.45 o
  -3 -11   2        213.22        222.53        22.05 o
  -2 -11   2          2.75         15.02        10.05 o
  -1 -11   2         55.19         33.36        14.79 o
   0 -11   2        114.33        180.93        19.08 o
   1 -11   2        101.48         93.93        20.24 o
   3 -11   2         39.38         29.06        15.57 o
   4 -11   2        112.65        141.84        16.68 o
   5 -11   2         40.12         29.15        10.92 o
  -7 -10   2         24.16         12.68         6.83 o
  -6 -10   2         47.43         63.71        14.83 o
  -5 -10   2         29.25         29.29         6.62 o
  -4 -10   2         15.73         13.68         7.64 o
  -3 -10   2          2.34          1.44         6.58 o
  -2 -10   2        964.80        969.63        36.94 o
  -1 -10   2         65.79         66.28         9.33 o
   0 -10   2         73.73         72.61         9.88 o
   1 -10   2         79.48         98.31        10.78 o
   2 -10   2        124.26        132.78        14.49 o
   3 -10   2         17.68         23.72         7.59 o
   4 -10   2         70.75         66.77        10.38 o
   5 -10   2        102.39        113.61        29.71 o
   6 -10   2         10.39         13.91         7.72 o
  -8  -9   2         13.43         16.44         6.61 o
  -7  -9   2          9.13         15.40         6.24 o
  -6  -9   2          3.88          1.85         5.44 o
  -5  -9   2        286.52        302.28        13.10 o
  -4  -9   2         58.23         57.71         6.85 o
  -3  -9   2          4.91         -3.79         4.70 o
  -2  -9   2        391.44        398.85        16.22 o
  -1  -9   2        125.00        138.58         8.93 o
   0  -9   2        150.54        163.40        11.56 o
   1  -9   2        164.19        158.64         9.94 o
   2  -9   2        312.98        339.52        16.05 o
   3  -9   2        348.62        342.11        17.53 o
   4  -9   2         76.14         95.25        22.57 o
   5  -9   2        122.72        137.25        13.32 o
   6  -9   2        111.17        128.56        20.15 o
   7  -9   2         11.59          8.74         8.18 o
  -9  -8   2          3.20         -0.70         7.04 o
  -8  -8   2        145.44        151.84        11.48 o
  -7  -8   2         34.17         20.50         6.60 o
  -6  -8   2          5.19         10.03         5.23 o
  -5  -8   2         95.34         88.59         7.79 o
  -4  -8   2        322.00        356.14        13.41 o
  -3  -8   2        412.50        435.13        22.99 o
  -2  -8   2        482.69        476.50        17.30 o
  -1  -8   2        164.48        158.32         9.08 o
   0  -8   2        676.80        655.21        19.39 o
   1  -8   2          7.85         10.00         3.81 o
   2  -8   2        295.96        271.83        11.04 o
   3  -8   2        120.52        131.27         8.24 o
   4  -8   2        373.19        383.78        18.70 o
   5  -8   2         67.54         69.44        13.72 o
   6  -8   2         48.31         34.49         8.53 o
   7  -8   2          4.27          9.44         7.73 o
   8  -8   2          8.17          6.19         8.06 o
  -9  -7   2         50.70         54.10         7.53 o
  -8  -7   2          9.05         16.36         7.71 o
  -7  -7   2        100.06        102.06        16.18 o
  -6  -7   2        260.68        234.97        11.86 o
  -5  -7   2        258.10        263.47        11.15 o
  -4  -7   2        567.66        573.41        18.08 o
  -3  -7   2        917.84        890.24        24.91 o
  -2  -7   2        161.85        146.29         8.09 o
  -1  -7   2         80.62         78.63         5.78 o
   0  -7   2         85.52         87.04         5.01 o
   1  -7   2       2025.28       2019.74        46.74 o
   2  -7   2         47.48         44.66         4.98 o
   3  -7   2        146.32        146.77         7.88 o
   4  -7   2          5.44          5.35         4.31 o
   5  -7   2        592.80        593.33        21.48 o
   6  -7   2        176.98        163.99        12.87 o
   7  -7   2        204.94        202.94        14.99 o
   8  -7   2         35.49         45.06         9.66 o
   9  -7   2         15.14          1.76         7.48 o
 -10  -6   2         10.33         17.35         4.78 o
  -9  -6   2         94.74         88.17         8.40 o
  -8  -6   2          8.36          8.54         5.18 o
  -7  -6   2          1.35          1.14         4.64 o
  -6  -6   2          6.98          7.08         4.81 o
  -5  -6   2        147.75        153.93         9.29 o
  -4  -6   2         57.75         70.04         6.12 o
  -3  -6   2         55.77         66.55         6.94 o
  -2  -6   2       1330.65       1254.22        32.62 o
  -1  -6   2          9.69         14.02         2.61 o
   0  -6   2        866.66        835.29        18.97 o
   1  -6   2        199.77        173.00         6.10 o
   2  -6   2        804.16        752.84        17.78 o
   3  -6   2         63.44         73.27         6.15 o
   4  -6   2        131.23        127.10         7.02 o
   5  -6   2        189.86        192.10        16.75 o
   6  -6   2         26.53         26.44         5.43 o
   7  -6   2        242.05        251.19        15.88 o
   8  -6   2          7.35         -2.89         6.42 o
   9  -6   2        118.93        140.33        27.82 o
 -10  -5   2          7.51          5.46         8.01 o
  -9  -5   2          9.61          5.39         5.08 o
  -8  -5   2         56.19         56.40         6.88 o
  -7  -5   2          4.46         -2.66         4.14 o
  -6  -5   2         92.71         89.55         7.29 o
  -5  -5   2        182.87        178.69         8.94 o
  -4  -5   2        775.73        743.51        30.53 o
  -3  -5   2         16.27         11.52         3.00 o
  -2  -5   2         92.67         97.96         5.42 o
  -1  -5   2       5177.85       5395.00       109.48 o
   0  -5   2        275.50        271.82         7.47 o
   1  -5   2       2401.79       2703.47        56.12 o
   2  -5   2        111.73        106.77         4.63 o
   3  -5   2       1496.63       1424.60        31.02 o
   4  -5   2        483.62        469.98        13.65 o
   5  -5   2        668.27        641.39        19.50 o
   6  -5   2          7.10         11.75         4.27 o
   7  -5   2         51.73         46.29         6.38 o
   8  -5   2         60.36         49.12         8.56 o
   9  -5   2        174.80        167.57        13.75 o
  10  -5   2         15.77         21.23        12.10 o
 -10  -4   2         25.56         13.07         8.06 o
  -9  -4   2         23.02         31.23         5.30 o
  -8  -4   2        157.31        165.57         9.79 o
  -7  -4   2        282.54        242.57        11.19 o
  -6  -4   2          2.02          7.37         3.84 o
  -5  -4   2         11.87          7.81         3.60 o
  -4  -4   2       1816.38       1700.11        47.97 o
  -3  -4   2         28.52         26.60         3.48 o
  -2  -4   2         49.48         35.05         2.47 o
  -1  -4   2        350.38        420.70        10.72 o
   0  -4   2       5686.02       6001.70       121.36 o
   1  -4   2         92.76        118.14         4.25 o
   2  -4   2          8.33         16.63         2.18 o
   3  -4   2         23.53         14.74         2.55 o
   4  -4   2       3011.90       2948.19        66.65 o
   5  -4   2         12.59         17.41         3.94 o
   6  -4   2        806.45        810.43        23.87 o
   7  -4   2        276.70        305.34        11.58 o
   8  -4   2         82.71         96.44         7.59 o
   9  -4   2          8.71         11.47         8.80 o
  10  -4   2         60.08         78.81        11.35 o
 -11  -3   2          2.81         -4.15        11.42 o
 -10  -3   2          1.01         12.03         8.29 o
  -9  -3   2         19.34         17.61         4.52 o
  -8  -3   2          1.25         -3.93         4.57 o
  -7  -3   2         32.20         32.85         5.19 o
  -6  -3   2        159.66        147.79         8.04 o
  -5  -3   2          3.33          1.99         2.99 o
  -4  -3   2         24.95         77.18         6.45 o
  -3  -3   2       1156.47       1170.54        29.49 o
  -2  -3   2       3638.39       3838.04        92.13 o
  -1  -3   2       1082.19       1110.66        25.38 o
   0  -3   2       2023.53       2055.81        45.51 o
   1  -3   2       4291.61       4625.56        93.78 o
   2  -3   2        111.41         94.97         3.72 o
   3  -3   2        854.36        815.79        18.32 o
   4  -3   2         13.98         27.43         2.96 o
   5  -3   2       1007.18        900.07        31.19 o
   6  -3   2         36.36         44.72         4.81 o
   7  -3   2        487.09        463.23        14.61 o
   8  -3   2          1.44          5.81         4.16 o
   9  -3   2          3.29          4.48         4.75 o
  10  -3   2          1.34         -0.76         7.19 o
 -11  -2   2          2.96         -2.89         7.56 o
 -10  -2   2         11.68          5.86         7.50 o
  -9  -2   2        145.87        178.22        13.21 o
  -8  -2   2         23.50         20.06         4.32 o
  -7  -2   2         15.51         18.80         3.86 o
  -6  -2   2        142.29        136.77         7.11 o
  -5  -2   2        789.88        733.37        25.87 o
  -4  -2   2        117.83        154.61         6.75 o
  -3  -2   2        172.65        202.64         5.86 o
  -2  -2   2       8859.51       9886.22       234.51 o
  -1  -2   2       1662.79       1787.30        39.58 o
   0  -2   2       1033.33       1100.21        27.05 o
   1  -2   2         37.30         42.02         2.42 o
   2  -2   2       4392.15       4542.18        92.10 o
   3  -2   2        273.25        310.19         8.10 o
   4  -2   2        196.33        179.69         5.87 o
   5  -2   2        181.04        178.48         6.55 o
   6  -2   2        577.78        521.54        15.06 o
   7  -2   2         38.62         26.92         4.49 o
   8  -2   2        329.30        325.20        17.44 o
   9  -2   2         16.92         18.91         5.55 o
  10  -2   2          0.53         -5.45         5.45 o
 -11  -1   2         21.45          5.39         9.95 o
 -10  -1   2         29.16         24.95         9.53 o
  -9  -1   2          0.33          1.48         6.33 o
  -8  -1   2        157.13        157.88         8.46 o
  -7  -1   2         24.73         21.62         4.17 o
  -6  -1   2         96.45        108.95         6.73 o
  -5  -1   2        312.17        289.68         8.38 o
  -4  -1   2       1012.24        933.51        18.88 o
  -3  -1   2          2.22          2.91         1.02 o
  -2  -1   2       1776.53       1860.83        45.25 o
  -1  -1   2      21398.33      24060.98       602.87 o
   0  -1   2       7683.79       9319.50       247.11 o
   1  -1   2        132.20         99.30         3.53 o
   2  -1   2        153.97        163.81         4.84 o
   3  -1   2       2531.95       2583.60        49.79 o
   4  -1   2        301.45        275.25         7.12 o
   5  -1   2       1291.91       1278.11        28.23 o
   6  -1   2         62.76         53.09         6.77 o
   7  -1   2        433.71        423.82        14.64 o
   8  -1   2         49.91         45.93         5.89 o
   9  -1   2        115.60        110.72         8.81 o
  10  -1   2          0.04          4.29         6.59 o
  11  -1   2         55.10         43.04         9.03 o
 -11   0   2         33.65         30.08        11.50 o
 -10   0   2          8.70          3.91         7.39 o
  -9   0   2          3.14         -2.24         6.33 o
  -8   0   2          2.95         -3.25         3.25 o
  -7   0   2        417.10        367.30        12.75 o
  -6   0   2         16.92         15.01         2.41 o
  -5   0   2         90.72         92.41         3.85 o
  -4   0   2       1682.52       1744.37        36.36 o
  -3   0   2       1868.52       1872.96        42.07 o
  -2   0   2       9188.47       9768.55       211.19 o
  -1   0   2      10339.48      12500.98       382.56 o
   0   0   2        768.48       1006.45        24.17 o
   1   0   2         51.42         47.60         2.39 o
   2   0   2       1778.77       1989.55        40.71 o
   3   0   2       1619.73       1722.91        35.92 o
   4   0   2       3582.74       3696.68        75.73 o
   5   0   2        337.17        316.61         8.81 o
   6   0   2       1172.42       1127.70        44.92 o
   7   0   2         70.89         69.27         6.29 o
   8   0   2        176.14        201.20         9.99 o
   9   0   2          3.47         -0.56         4.44 o
  10   0   2         11.22         12.47         6.13 o
  11   0   2          7.37         -5.67         5.67 o
 -11   1   2          0.20         -0.61         6.96 o
 -10   1   2         31.39         36.96        11.96 o
  -9   1   2          2.46         -1.03         6.32 o
  -8   1   2         33.59         21.05         4.18 o
  -7   1   2         48.50         36.72         4.04 o
  -6   1   2        218.45        181.46         6.97 o
  -5   1   2          9.14         13.57         2.16 o
  -4   1   2        295.42        284.44        11.17 o
  -3   1   2        497.89        449.97        11.05 o
  -2   1   2      49439.27      48695.71      1252.04 o
  -1   1   2       4415.91       5147.68       158.26 o
   0   1   2          0.32         -0.75         0.76 o
   1   1   2         80.31         90.40         3.14 o
   2   1   2      11048.63      11877.48       238.17 o
   3   1   2        775.01        939.12        20.17 o
   4   1   2        329.03        332.21         8.61 o
   5   1   2       3452.47       3436.84        76.72 o
   6   1   2         32.91         25.14         4.59 o
   7   1   2         82.57         74.73         8.30 o
   8   1   2        122.73        115.55         8.28 o
   9   1   2         54.00         58.55         7.49 o
  10   1   2          1.50         -1.16         5.35 o
  11   1   2          0.35         -6.31         6.31 o
 -11   2   2         16.11         12.33         7.73 o
 -10   2   2         22.51         25.44         7.26 o
  -9   2   2         17.27         15.10         4.26 o
  -8   2   2          0.71          3.87         3.05 o
  -7   2   2         31.03         39.15         7.31 o
  -6   2   2         17.83         16.60         3.04 o
  -5   2   2       1018.43       1002.61        24.05 o
  -4   2   2       1826.20       2004.75        67.48 o
  -3   2   2        788.35        821.20        17.76 o
  -2   2   2        455.49        450.68         9.96 o
  -1   2   2       4408.70       5017.29       101.01 o
   0   2   2        551.76        547.40        15.61 o
   1   2   2       1137.36       1345.45        29.97 o
   2   2   2       6892.96       7840.25       157.59 o
   3   2   2         29.56         74.54         4.31 o
   4   2   2       3335.02       3615.61        74.17 o
   5   2   2          0.40         -1.25         2.13 o
   6   2   2        526.07        486.33        15.14 o
   7   2   2        134.89        133.18         7.61 o
   8   2   2        264.58        255.87        14.23 o
   9   2   2          2.53          7.74         5.07 o
  10   2   2          8.95          8.96         5.92 o
  11   2   2         91.81         74.88        10.49 o
 -10   3   2         11.92          6.20         5.98 o
  -9   3   2         21.34         13.07         4.83 o
  -8   3   2         57.83         74.72         5.89 o
  -7   3   2         23.24         29.85         6.19 o
  -6   3   2          3.79         -0.39         2.70 o
  -5   3   2         21.67         32.12         3.98 o
  -4   3   2       2851.34       2855.02        66.41 o
  -3   3   2       1100.70       1223.69        28.29 o
  -2   3   2       1507.42       1553.48        42.89 o
  -1   3   2         23.14         33.34         2.21 o
   0   3   2       7047.88       8049.08       214.16 o
   1   3   2        879.97       1039.37        21.85 o
   2   3   2         74.49         74.15         2.97 o
   3   3   2       1067.32       1215.94        28.00 o
   4   3   2       1414.36       1368.20        29.33 o
   5   3   2        185.62        173.74         6.51 o
   6   3   2        274.85        273.18        17.09 o
   7   3   2        294.97        303.48        13.05 o
   8   3   2         44.84         52.16         7.04 o
   9   3   2          2.45          2.09         5.64 o
  10   3   2         15.87         14.33         6.34 o
  11   3   2          0.16          4.15         6.90 o
 -10   4   2         69.32         77.70         8.85 o
  -9   4   2        161.64        167.13         8.55 o
  -8   4   2        152.34        148.68         7.94 o
  -7   4   2        514.73        530.40        24.09 o
  -6   4   2        107.09        112.96         6.85 o
  -5   4   2        136.00        132.02         6.55 o
  -4   4   2        141.63        158.60         7.50 o
  -3   4   2       3706.86       3854.67        96.68 o
  -2   4   2         36.40         52.89         3.48 o
  -1   4   2        450.49        447.79        13.80 o
   0   4   2        617.49        691.55        16.63 o
   1   4   2       4480.03       4857.95        91.99 o
   2   4   2       1573.08       1711.19        35.72 o
   3   4   2        109.54        133.44         4.69 o
   4   4   2       2122.58       2158.18        45.28 o
   5   4   2       1863.11       1809.32        41.80 o
   6   4   2        415.66        377.58        14.43 o
   7   4   2        321.25        297.14        13.13 o
   8   4   2        160.91        179.61        10.91 o
   9   4   2         40.03         46.86         9.96 o
  10   4   2         46.07         36.28         8.55 o
  11   4   2          8.34         14.05        11.72 o
 -10   5   2          0.75         -5.00         5.00 o
  -9   5   2          4.33          9.20         4.89 o
  -8   5   2         32.05         26.29         4.93 o
  -7   5   2          1.07          2.67         3.73 o
  -6   5   2         81.12         84.17        12.15 o
  -5   5   2        392.43        383.74        12.95 o
  -4   5   2         45.01         53.71         6.56 o
  -3   5   2         64.42         71.40         4.56 o
  -2   5   2       2543.69       2463.36        55.38 o
  -1   5   2        353.81        333.33         9.67 o
   0   5   2         53.20         51.48         2.84 o
   1   5   2        543.34        591.72        14.08 o
   2   5   2        827.33        747.80        16.83 o
   3   5   2        201.88        230.28         6.81 o
   4   5   2          7.70          9.85         2.39 o
   5   5   2        231.93        215.93         9.99 o
   6   5   2        129.71        138.65        10.56 o
   7   5   2          3.41          7.34         5.15 o
   8   5   2         10.58         13.48         5.88 o
   9   5   2         44.85         31.62         6.96 o
  10   5   2          2.14         -1.89         7.14 o
  -9   6   2          7.55         14.25         4.79 o
  -8   6   2         44.09         53.71         6.93 o
  -7   6   2         92.74         74.82         9.04 o
  -6   6   2         65.89         64.35         6.14 o
  -5   6   2        385.25        368.16        13.00 o
  -4   6   2        278.04        285.78        10.58 o
  -3   6   2         60.03         54.35         5.33 o
  -2   6   2         46.47         48.09         4.34 o
  -1   6   2       1294.87       1226.00        28.99 o
   0   6   2        873.39        890.09        21.35 o
   1   6   2        389.73        368.64        10.30 o
   2   6   2        420.41        419.88         9.82 o
   3   6   2       1475.92       1442.36        31.21 o
   4   6   2        908.13        869.65        23.85 o
   5   6   2        786.67        759.77        46.95 o
   6   6   2        244.30        243.97        12.90 o
   7   6   2        227.16        210.02        11.44 o
   8   6   2        160.56        177.87        11.54 o
   9   6   2          3.27          3.57         6.89 o
  10   6   2         12.76          8.93         8.13 o
  -9   7   2          0.49          1.08         4.87 o
  -8   7   2         13.68         14.68         4.88 o
  -7   7   2          6.64         15.02         5.01 o
  -6   7   2         58.15         50.45         6.48 o
  -5   7   2         33.54         42.32         5.27 o
  -4   7   2        428.64        439.88        14.66 o
  -3   7   2        238.15        236.81         9.37 o
  -2   7   2          0.28          2.00         4.30 o
  -1   7   2         77.69         75.57         5.18 o
   0   7   2       2117.15       2100.30        48.11 o
   1   7   2         87.25         75.46         4.37 o
   2   7   2       1544.93       1581.94        32.01 o
   3   7   2       1144.19       1139.83        27.67 o
   4   7   2        745.79        668.16        19.52 o
   5   7   2          8.79         11.34         4.52 o
   6   7   2          3.95          4.84         5.30 o
   7   7   2         13.29         11.35         5.76 o
   8   7   2         45.14         52.53         9.88 o
   9   7   2         12.25         18.48        12.16 o
  10   7   2         35.33         27.32         9.16 o
  -8   8   2          0.41          0.01         7.34 o
  -7   8   2        118.03        105.64         9.73 o
  -6   8   2        197.21        225.49        12.38 o
  -5   8   2        104.93        104.96         8.94 o
  -4   8   2          2.59          4.27         4.41 o
  -3   8   2        220.98        216.43        11.68 o
  -2   8   2        138.53        147.69         8.99 o
  -1   8   2          1.97          2.84         4.07 o
   0   8   2        696.32        653.48        20.22 o
   1   8   2       1483.31       1405.44        37.26 o
   2   8   2          8.95          3.86         4.64 o
   3   8   2        580.35        571.35        23.99 o
   4   8   2        106.20        114.20        13.52 o
   5   8   2        866.71        779.59        45.38 o
   6   8   2         82.66         97.41        13.76 o
   7   8   2         80.71         80.03        12.97 o
   8   8   2         71.16         63.31        12.78 o
   9   8   2         12.08          0.00         8.81 o
  -8   9   2         94.47         74.29         9.42 o
  -7   9   2         11.77         13.85        13.00 o
  -6   9   2         67.78         89.63         8.95 o
  -5   9   2        231.22        263.78        13.52 o
  -4   9   2          6.06          4.02         4.79 o
  -3   9   2         35.82         29.44         5.88 o
  -2   9   2         23.65         30.27         6.09 o
  -1   9   2        194.90        192.99        10.65 o
   0   9   2        223.74        230.22        11.39 o
   1   9   2         42.68         37.93         6.43 o
   2   9   2       1494.38       1466.32        51.01 o
   3   9   2        191.09        168.33        12.56 o
   4   9   2         12.89         27.24         9.91 o
   5   9   2         10.80         -8.57         8.57 o
   6   9   2        409.12        401.52        25.29 o
   7   9   2          7.06         -8.68        21.80 o
   8   9   2         37.21          8.30        10.20 o
   9   9   2          4.48          7.78        14.01 o
  -7  10   2         21.85         11.85         7.10 o
  -6  10   2         36.21         21.69         7.38 o
  -5  10   2         13.55          4.73         5.73 o
  -4  10   2        126.91        145.94        10.75 o
  -3  10   2         27.28         28.37         6.34 o
  -2  10   2         60.95         69.83         9.62 o
  -1  10   2       1227.42       1191.25        48.83 o
   0  10   2         77.60        115.09        15.88 o
   1  10   2         87.13         89.74        11.89 o
   2  10   2          9.40          1.73         6.31 o
   3  10   2        263.27        321.83        30.88 o
   4  10   2         59.01         42.25        11.72 o
   5  10   2         33.15         30.51        11.55 o
   6  10   2          1.84         15.01        10.62 o
   7  10   2        138.49        166.49        37.62 o
   8  10   2         26.38         35.58        18.68 o
  -6  11   2          0.07         -0.31         6.86 o
  -5  11   2         25.66         27.33         8.36 o
  -4  11   2         19.34         28.24         8.63 o
  -3  11   2         33.72         39.36        11.11 o
  -2  11   2         13.68         16.09         7.14 o
  -1  11   2          1.67         -5.86         5.86 o
   0  11   2        498.26        432.81        25.34 o
   1  11   2        182.85        195.88        18.42 o
   2  11   2         67.16         44.11        16.09 o
   3  11   2          7.59         14.64        10.41 o
   4  11   2        256.23        255.96        22.01 o
   5  11   2          8.64         -9.31         9.31 o
   6  11   2          1.73         -6.60        11.42 o
   7  11   2          0.43         15.82        11.36 o
  -5  12   2         15.71         32.69        12.48 o
  -4  12   2          4.99         -2.31         6.81 o
  -3  12   2         35.34         27.38         8.42 o
  -2  12   2        167.84        192.45        14.81 o
  -1  12   2         40.94         28.02         9.85 o
   0  12   2         13.65          0.68        11.94 o
   1  12   2        180.33        200.62        18.03 o
   2  12   2        109.44         94.45        21.28 o
   3  12   2          7.77         29.06        16.09 o
   4  12   2         60.92         67.07        24.39 o
   5  12   2         91.74        114.38        30.62 o
   6  12   2        121.31        143.85        21.02 o
  -3  13   2          1.83         -5.24         8.85 o
  -2  13   2         25.84         33.19        11.36 o
  -1  13   2        211.66        217.33        18.83 o
   0  13   2          2.15         -7.10         7.85 o
   1  13   2         10.28         -4.67        15.57 o
   2  13   2        125.15        165.02        25.43 o
   3  13   2         89.40        119.87        26.47 o
   4  13   2         18.42         41.00        19.72 o
  -4 -12   3         49.21         50.86        15.05 o
  -3 -12   3          7.94         16.61        12.45 o
  -2 -12   3         60.47         89.26        19.72 o
  -1 -12   3        327.13        335.70        33.73 o
   0 -12   3          0.22        -11.94        11.94 o
   1 -12   3          4.00         -5.71        10.90 o
  -6 -11   3          5.95         -5.04        24.65 o
  -5 -11   3          7.43          7.33         7.74 o
  -4 -11   3        188.76        177.84        14.58 o
  -3 -11   3         34.92         25.53         8.06 o
  -2 -11   3         84.66         79.98        13.15 o
  -1 -11   3         86.25        113.33        22.57 o
   0 -11   3        276.54        256.08        21.51 o
   1 -11   3         10.18         10.86         9.52 o
   2 -11   3         37.74         20.17        10.64 o
   4 -11   3         17.90         21.80        17.12 o
   5 -11   3         25.61         41.00        18.68 o
  -7 -10   3         33.41         31.23         6.38 o
  -6 -10   3          1.63          5.59         5.51 o
  -5 -10   3         15.22          9.29         6.10 o
  -4 -10   3          6.99          1.44         5.68 o
  -3 -10   3        238.44        230.42        12.73 o
  -2 -10   3          8.42          8.74         6.95 o
  -1 -10   3         12.19          6.14         6.55 o
   0 -10   3        212.59        213.75        17.79 o
   1 -10   3        577.01        563.23        30.82 o
   2 -10   3          3.14         -7.82         8.20 o
   3 -10   3          7.29         -3.55         9.15 o
   4 -10   3        582.02        639.49        36.08 o
   5 -10   3        170.42        153.94        14.12 o
   6 -10   3         11.11          0.01         7.70 o
  -8  -9   3         45.85         30.07         6.20 o
  -7  -9   3         40.30         36.73         6.61 o
  -6  -9   3        161.43        157.49        10.13 o
  -5  -9   3         10.22         -2.65         5.76 o
  -4  -9   3         22.72         12.97         6.97 o
  -3  -9   3        186.33        181.39        10.98 o
  -2  -9   3        342.80        371.50        15.43 o
  -1  -9   3          5.98          2.55         4.90 o
   0  -9   3         12.70          8.70         6.63 o
   1  -9   3         98.98        103.88        13.75 o
   2  -9   3        454.29        452.59        26.33 o
   3  -9   3        149.71        142.46        13.32 o
   4  -9   3          1.97          7.98         7.45 o
   5  -9   3         14.62         11.40         7.89 o
   6  -9   3        112.26        106.91        12.39 o
   7  -9   3         10.36          5.44        14.37 o
  -9  -8   3          2.10         23.99        12.93 o
  -8  -8   3         84.25         66.77        12.03 o
  -7  -8   3        162.44        183.58        11.01 o
  -6  -8   3         47.24         40.16         6.30 o
  -5  -8   3        313.20        341.67        21.30 o
  -4  -8   3        165.72        156.17         8.85 o
  -3  -8   3        233.49        256.74        11.96 o
  -2  -8   3          4.55          4.56         4.46 o
  -1  -8   3       2375.83       2322.55        65.71 o
   0  -8   3        165.78        138.00         9.06 o
   1  -8   3        222.95        182.91         8.94 o
   2  -8   3        199.33        199.82        13.18 o
   3  -8   3       1442.31       1468.43        50.18 o
   4  -8   3          8.33         20.20        12.71 o
   5  -8   3          0.01          8.36         8.18 o
   6  -8   3        112.48        137.90        13.08 o
   7  -8   3         21.98         29.55        12.71 o
   8  -8   3          2.55          4.19         8.17 o
  -9  -7   3          0.14         15.31         8.75 o
  -8  -7   3          4.77         14.42         4.73 o
  -7  -7   3         54.43         54.88         6.98 o
  -6  -7   3        314.01        296.09        13.45 o
  -5  -7   3          8.95          8.22         4.42 o
  -4  -7   3        201.74        185.97         9.27 o
  -3  -7   3          6.43          3.74         3.66 o
  -2  -7   3         11.72         16.61         4.37 o
  -1  -7   3        620.20        605.27        19.95 o
   0  -7   3        963.00        884.47        24.36 o
   1  -7   3        307.41        307.01        11.16 o
   2  -7   3        358.42        330.82        14.14 o
   3  -7   3         24.66         24.58         7.27 o
   4  -7   3        637.21        597.76        21.78 o
   5  -7   3        278.13        271.47        27.28 o
   6  -7   3          3.64          8.36         6.93 o
   7  -7   3          4.61         12.64         8.08 o
   8  -7   3        224.89        251.68        17.36 o
   9  -7   3          0.59         -4.91         9.31 o
 -10  -6   3         21.76         -6.64        13.75 o
  -9  -6   3         50.81         43.35         9.50 o
  -8  -6   3          2.71          0.78         4.10 o
  -7  -6   3          0.83          2.56         4.26 o
  -6  -6   3        303.03        353.03        14.24 o
  -5  -6   3        169.53        175.06         9.34 o
  -4  -6   3          6.18          9.37         3.80 o
  -3  -6   3        906.76        834.35        23.26 o
  -2  -6   3        125.12        100.53         6.41 o
  -1  -6   3        334.77        340.76        13.56 o
   0  -6   3         18.35         19.87         2.96 o
   1  -6   3       2811.55       2713.48        61.40 o
   2  -6   3         90.83         96.08         5.30 o
   3  -6   3         10.36          8.83         3.54 o
   4  -6   3        712.91        639.13        19.59 o
   5  -6   3        388.42        391.20        27.76 o
   6  -6   3         26.25         19.51         7.40 o
   7  -6   3         24.23         26.89         9.56 o
   8  -6   3          0.77          3.42         7.45 o
   9  -6   3          7.26         -1.55         7.08 o
 -10  -5   3         15.56          6.85         8.92 o
  -9  -5   3         12.98         14.87         8.00 o
  -8  -5   3         38.96         33.97         5.02 o
  -7  -5   3         13.40          9.91         5.39 o
  -6  -5   3        112.60        112.66         7.94 o
  -5  -5   3        266.94        256.28        14.07 o
  -4  -5   3         80.50         76.76         5.80 o
  -3  -5   3         19.22         18.15         3.33 o
  -2  -5   3       1001.71        891.14        21.50 o
  -1  -5   3       1025.47       1088.46        25.55 o
   0  -5   3        109.21        116.20         4.96 o
   1  -5   3        617.81        678.34        15.82 o
   2  -5   3       2670.29       2606.91        54.52 o
   3  -5   3         96.01         95.51         4.87 o
   4  -5   3        321.76        331.33        10.77 o
   5  -5   3          3.06          3.24         3.73 o
   6  -5   3        765.14        720.20        28.75 o
   7  -5   3        157.90        170.21        13.41 o
   8  -5   3         10.63          5.93         6.84 o
   9  -5   3         18.05         11.90         7.86 o
  10  -5   3         24.10         32.17        19.72 o
 -10  -4   3         35.62         35.99         9.19 o
  -9  -4   3         30.78         34.14         8.55 o
  -8  -4   3        188.89        195.94        13.59 o
  -7  -4   3        364.36        341.63        13.37 o
  -6  -4   3        121.24        118.79         7.32 o
  -5  -4   3         93.26         99.38         6.22 o
  -4  -4   3        672.32        619.90        22.50 o
  -3  -4   3        744.85        826.08        21.72 o
  -2  -4   3        593.20        617.12        17.08 o
  -1  -4   3        459.17        397.43        11.40 o
   0  -4   3        970.85        974.84        22.91 o
   1  -4   3         50.64        112.69         6.08 o
   2  -4   3        200.03        189.88         6.00 o
   3  -4   3       4010.51       4020.78        82.59 o
   4  -4   3        244.66        262.86        10.10 o
   5  -4   3        128.75        128.23         6.62 o
   6  -4   3        186.12        196.06         9.55 o
   7  -4   3        352.55        309.88        17.09 o
   8  -4   3         18.98         20.09         7.65 o
   9  -4   3          0.12          0.72         6.81 o
  10  -4   3          1.60         -5.78         7.23 o
 -10  -3   3          2.22         -6.89         6.89 o
  -9  -3   3         37.42         31.16         8.19 o
  -8  -3   3         68.48         62.13         9.06 o
  -7  -3   3        172.60        207.86        12.90 o
  -6  -3   3          0.22          2.93         2.26 o
  -5  -3   3         37.90         37.19         3.51 o
  -4  -3   3         63.75         46.97         3.40 o
  -3  -3   3        930.98        818.15        20.65 o
  -2  -3   3         21.28         27.96         1.94 o
  -1  -3   3        839.50        854.57        18.70 o
   0  -3   3       2533.60       2629.45        63.82 o
   1  -3   3       2238.66       2449.39        50.43 o
   2  -3   3         17.79         30.47         3.25 o
   3  -3   3        335.23        301.02         9.40 o
   4  -3   3        322.03        233.43         7.37 o
   5  -3   3        627.53        634.02        15.94 o
   6  -3   3         79.55         82.34         6.27 o
   7  -3   3          5.48         14.83         4.31 o
   8  -3   3        258.15        262.53        13.96 o
   9  -3   3         15.36          8.35         7.04 o
  10  -3   3          1.86         -1.17         7.29 o
 -11  -2   3         14.39         34.25        18.68 o
 -10  -2   3         29.50         25.41         8.58 o
  -9  -2   3          2.04          1.65         6.42 o
  -8  -2   3        249.30        256.88        14.82 o
  -7  -2   3         91.45         91.83         8.94 o
  -6  -2   3        162.47        158.92        10.20 o
  -5  -2   3        111.57        101.26         7.17 o
  -4  -2   3        176.33        171.23         7.37 o
  -3  -2   3       2877.74       2793.20        61.70 o
  -2  -2   3        202.49        146.46         4.71 o
  -1  -2   3         15.78         30.09         1.93 o
   0  -2   3       3231.32       3312.18        79.46 o
   1  -2   3       1708.09       1762.28        39.32 o
   2  -2   3       3821.74       4319.54        87.61 o
   3  -2   3        394.27        434.94        11.59 o
   4  -2   3         45.34         43.80         3.16 o
   5  -2   3       1536.43       1391.52        30.72 o
   6  -2   3        138.46        142.36         6.89 o
   7  -2   3        228.19        232.24         9.48 o
   8  -2   3          4.64         26.17         5.72 o
   9  -2   3        160.49        178.20        12.36 o
  10  -2   3          1.78         -6.28         6.74 o
 -11  -1   3         59.35         71.61        15.05 o
 -10  -1   3          1.20         -3.74         6.37 o
  -9  -1   3          0.18          0.20         5.57 o
  -8  -1   3          3.13          4.29         5.79 o
  -7  -1   3         75.83         71.54         8.15 o
  -6  -1   3         63.78         61.27         8.93 o
  -5  -1   3         62.74         49.21         4.37 o
  -4  -1   3        400.32        382.49        10.37 o
  -3  -1   3         49.34         41.94         2.30 o
  -2  -1   3        268.33        239.33         6.31 o
  -1  -1   3       1578.31       1494.47        36.24 o
   0  -1   3        577.68        509.97        14.51 o
   1  -1   3       1704.97       1620.43        44.36 o
   2  -1   3       4198.37       4356.85        88.09 o
   3  -1   3       1774.07       1803.86        35.27 o
   4  -1   3         83.70         98.90         3.86 o
   5  -1   3       1188.43       1195.16        26.44 o
   6  -1   3       1374.81       1362.31        36.08 o
   7  -1   3        203.62        211.22         9.89 o
   8  -1   3         60.46         54.35         6.73 o
   9  -1   3          4.81         -4.87         4.94 o
  10  -1   3        117.11        118.59        11.28 o
  11  -1   3          1.36         -2.59        16.09 o
 -11   0   3          6.59         15.97         8.75 o
 -10   0   3         15.47          5.09         7.36 o
  -9   0   3         20.22         17.40         7.10 o
  -8   0   3          1.90          5.42         5.64 o
  -7   0   3         66.13         76.62         6.74 o
  -6   0   3        392.50        351.78        12.17 o
  -5   0   3         60.28         57.43         4.72 o
  -4   0   3       2980.44       2784.03        62.33 o
  -3   0   3          0.81          6.70         1.26 o
  -2   0   3        579.74        654.49        22.47 o
  -1   0   3        410.31        363.09        12.98 o
   0   0   3       8398.80       9383.50       202.61 o
   1   0   3        234.13        221.52        11.38 o
   2   0   3         58.27         61.06         3.00 o
   3   0   3       1843.87       1799.39        37.43 o
   4   0   3        364.05        319.35         8.47 o
   5   0   3        172.67        182.97         6.23 o
   6   0   3        133.42        145.96         7.45 o
   7   0   3        566.47        512.32        16.79 o
   8   0   3        165.60        157.65         9.26 o
   9   0   3          3.48         -1.46         4.85 o
  10   0   3          9.80         11.05         6.65 o
  11   0   3         32.99         39.74        11.68 o
 -11   1   3          0.37         -4.15        21.80 o
 -10   1   3         17.94         17.33         9.34 o
  -9   1   3         62.37         65.35         8.05 o
  -8   1   3         13.37         12.66         5.23 o
  -7   1   3          1.26          3.29         3.75 o
  -6   1   3        147.74        128.39         7.05 o
  -5   1   3        417.00        374.56        17.07 o
  -4   1   3       2973.38       2891.98        70.71 o
  -3   1   3        418.67        348.21         9.96 o
  -2   1   3        292.71        305.09        20.52 o
  -1   1   3       4545.27       4824.09       149.00 o
   0   1   3       1023.75       1064.14        21.79 o
   1   1   3       3144.08       3455.46        82.57 o
   2   1   3       1181.32       1421.62        29.56 o
   3   1   3       1104.91       1138.17        24.29 o
   4   1   3       2131.94       2243.47        46.79 o
   5   1   3       2534.53       2520.30        57.02 o
   6   1   3          7.19          6.35         3.34 o
   7   1   3          5.15         -3.67         3.67 o
   8   1   3        181.92        196.79        14.85 o
   9   1   3        141.19        134.84        10.43 o
  10   1   3         15.08         11.23         6.99 o
  11   1   3          9.28          3.71         7.04 o
 -10   2   3          7.55         16.80         7.06 o
  -9   2   3         55.80         46.13         9.81 o
  -8   2   3          7.23         -2.70         4.20 o
  -7   2   3         80.61         78.48         8.32 o
  -6   2   3        108.95        106.73         6.60 o
  -5   2   3          0.87          1.88         2.79 o
  -4   2   3         37.24         37.60         4.07 o
  -3   2   3        209.95        186.03         6.29 o
  -2   2   3        832.98        734.07        17.34 o
  -1   2   3          2.57          8.15         1.24 o
   0   2   3       1216.98       1382.09        33.69 o
   1   2   3       1136.00       1411.21        34.53 o
   2   2   3       3711.21       4088.21        82.85 o
   3   2   3         25.00         20.06         2.15 o
   4   2   3         39.69         65.93         3.63 o
   5   2   3        170.80        152.78         5.64 o
   6   2   3       1092.05       1038.63        28.34 o
   7   2   3          2.02          5.75         3.97 o
   8   2   3         70.86         80.31         7.91 o
   9   2   3        365.82        345.54        15.76 o
  10   2   3         11.49          6.52         6.61 o
  11   2   3         15.08          8.28         7.69 o
 -10   3   3          1.50         -0.13         5.88 o
  -9   3   3          5.31         -2.49         4.99 o
  -8   3   3         12.62         12.07         5.56 o
  -7   3   3        159.72        156.53         9.09 o
  -6   3   3        122.85        128.91         6.06 o
  -5   3   3        549.05        542.22        19.18 o
  -4   3   3          1.10          3.10         1.51 o
  -3   3   3          5.32          8.49         1.39 o
  -2   3   3        159.49        122.69         3.65 o
  -1   3   3       1205.23       1136.01        23.98 o
   0   3   3        255.60        296.09         9.66 o
   1   3   3        536.04        586.67        14.00 o
   2   3   3        736.45        782.16        17.09 o
   3   3   3      11981.49      14124.76       306.46 o
   4   3   3          3.26          1.10         1.80 o
   5   3   3        112.33        108.91         5.38 o
   6   3   3        309.23        290.07        10.74 o
   7   3   3         81.02         76.55         7.65 o
   8   3   3          1.30          7.84         6.58 o
   9   3   3        211.54        211.95        13.56 o
  10   3   3        102.42        114.40        12.90 o
  11   3   3          1.49          6.77         9.05 o
 -10   4   3          0.11          4.54         6.01 o
  -9   4   3          0.32          9.14         5.82 o
  -8   4   3          2.44          2.35         4.84 o
  -7   4   3         86.98         99.23         8.34 o
  -6   4   3        361.66        339.29        11.77 o
  -5   4   3        717.22        683.49        19.57 o
  -4   4   3       2611.27       2520.36        56.77 o
  -3   4   3        337.13        293.15        14.30 o
  -2   4   3       1006.84        963.58        22.51 o
  -1   4   3        685.25        619.41        16.82 o
   0   4   3       1854.09       1737.77        48.05 o
   1   4   3        227.69        323.45         7.30 o
   2   4   3       3398.26       3894.49        79.46 o
   3   4   3         32.98         22.72         2.50 o
   4   4   3       1788.32       1798.41        38.19 o
   5   4   3        357.76        356.94        10.71 o
   6   4   3         81.92        100.67        16.03 o
   7   4   3         94.41        110.95         8.75 o
   8   4   3       1003.12        938.43        30.76 o
   9   4   3         13.81         27.07         8.24 o
  10   4   3         11.90          3.33         8.51 o
  11   4   3         36.21         20.05        25.69 o
 -10   5   3          3.20         -0.92         5.70 o
  -9   5   3          0.81         -2.10         6.28 o
  -8   5   3         66.80         76.82         9.12 o
  -7   5   3         83.37         65.40         7.11 o
  -6   5   3          9.03         20.73         3.83 o
  -5   5   3       1047.66        981.92        29.95 o
  -4   5   3        109.96         96.46         5.37 o
  -3   5   3        149.48        127.03         6.65 o
  -2   5   3        200.64        168.88         8.78 o
  -1   5   3       1305.36       1306.22        30.48 o
   0   5   3         39.29         26.96         2.17 o
   1   5   3       3516.80       3520.76        72.09 o
   2   5   3        829.24        976.92        21.42 o
   3   5   3         57.61         73.56         3.93 o
   4   5   3         32.87         33.02         3.24 o
   5   5   3       1213.14       1137.70        30.49 o
   6   5   3         10.55          8.10         4.20 o
   7   5   3        116.55        123.74        10.71 o
   8   5   3         18.35         29.59         8.05 o
   9   5   3        250.18        262.93        16.55 o
  10   5   3          1.25          0.77         9.60 o
  -9   6   3          0.39          1.16         6.58 o
  -8   6   3          2.54         -1.13         4.06 o
  -7   6   3          0.97          0.27         4.02 o
  -6   6   3        827.89        792.52        25.74 o
  -5   6   3        570.88        579.71        19.86 o
  -4   6   3          1.49         -1.17         2.81 o
  -3   6   3        710.27        705.42        30.28 o
  -2   6   3        127.85        122.76         5.74 o
  -1   6   3        203.03        165.68         6.57 o
   0   6   3       1002.05        959.54        27.94 o
   1   6   3       2167.90       2322.64        48.62 o
   2   6   3       1487.75       1399.43        28.17 o
   3   6   3        637.62        659.17        15.61 o
   4   6   3         47.18         48.48         4.86 o
   5   6   3        144.94        146.85         7.81 o
   6   6   3        381.83        377.35        15.28 o
   7   6   3          8.18          8.32         6.58 o
   8   6   3          0.68         -5.71         6.18 o
   9   6   3         15.48         15.62         7.64 o
  10   6   3         52.52         65.91        13.09 o
  -9   7   3          0.06          2.47         7.14 o
  -8   7   3          5.45          3.83         4.85 o
  -7   7   3        271.11        259.43        12.70 o
  -6   7   3        226.55        254.02        12.25 o
  -5   7   3         38.53         34.12         7.04 o
  -4   7   3        615.18        597.55        20.56 o
  -3   7   3        474.27        438.35        16.06 o
  -2   7   3        179.81        183.18         9.01 o
  -1   7   3        328.30        285.49        14.75 o
   0   7   3        516.34        466.04        22.77 o
   1   7   3       1465.75       1496.06        38.83 o
   2   7   3        155.23        162.58         7.08 o
   3   7   3       3565.35       3505.48        78.84 o
   4   7   3        158.59        138.80         9.77 o
   5   7   3         41.92         58.18         9.72 o
   6   7   3         65.57         91.40        12.56 o
   7   7   3        494.57        490.12        27.66 o
   8   7   3         64.59         54.27        11.72 o
   9   7   3          0.68         12.62        10.07 o
  10   7   3          4.38          4.99        10.20 o
  -8   8   3          0.33         -0.54         5.84 o
  -7   8   3        159.68        194.07        20.67 o
  -6   8   3          0.18          5.07         5.24 o
  -5   8   3        108.45        112.83         8.89 o
  -4   8   3         21.70         28.05         5.65 o
  -3   8   3        327.73        316.09        15.73 o
  -2   8   3        320.96        306.62        13.06 o
  -1   8   3        305.85        314.27        13.07 o
   0   8   3         30.85         31.80         5.16 o
   1   8   3        381.01        352.73        13.93 o
   2   8   3        388.65        378.87        17.01 o
   3   8   3         69.45         64.72         8.53 o
   4   8   3        282.04        270.03        17.57 o
   5   8   3          7.60          3.21         9.34 o
   6   8   3        166.24        164.12        16.88 o
   7   8   3          6.11         10.06        11.68 o
   8   8   3        167.84        174.73        18.51 o
   9   8   3          7.70          7.51        10.27 o
  -8   9   3        130.38        104.68         9.33 o
  -7   9   3          0.94         -6.86         7.04 o
  -6   9   3         53.83         65.76         7.89 o
  -5   9   3         13.49         11.79         6.04 o
  -4   9   3        125.37        120.79        10.71 o
  -3   9   3         19.27         24.03         5.65 o
  -2   9   3        640.41        603.40        21.48 o
  -1   9   3          6.57         13.54         4.90 o
   0   9   3       1091.86       1092.61        34.26 o
   1   9   3        805.92        844.74        27.47 o
   2   9   3       1567.72       1471.88        62.18 o
   3   9   3         44.73         52.17         8.31 o
   4   9   3         21.56         25.68        14.01 o
   5   9   3        246.64        255.14        19.63 o
   6   9   3        104.11         83.76        13.30 o
   7   9   3         10.19         -7.27         8.25 o
   8   9   3          0.72          6.17        12.19 o
   9   9   3        103.42         96.78        22.05 o
  -7  10   3          4.61          8.74         5.92 o
  -6  10   3          1.62         -0.41         5.69 o
  -5  10   3         81.52         88.01         9.16 o
  -4  10   3         20.81          9.54         5.70 o
  -3  10   3        276.08        266.81        13.47 o
  -2  10   3         34.15         34.99         9.21 o
  -1  10   3         11.00          7.62         6.69 o
   0  10   3        199.28        205.74        13.15 o
   1  10   3        420.47        355.86        26.21 o
   2  10   3         40.95         34.78         8.83 o
   3  10   3        120.97        102.35        13.32 o
   4  10   3         46.76         79.43        14.68 o
   5  10   3         55.95         55.72        15.31 o
   6  10   3        141.01        145.87        18.16 o
   7  10   3         31.17         25.94        11.72 o
   8  10   3          0.05          7.01        11.01 o
  -6  11   3         41.62         34.79         8.49 o
  -5  11   3          3.48         -1.63         6.61 o
  -4  11   3         47.96         50.36         9.62 o
  -3  11   3          0.35          4.15         6.83 o
  -2  11   3         96.51        100.01        11.35 o
  -1  11   3         26.95         23.67         7.66 o
   0  11   3        712.80        676.83        34.03 o
   1  11   3          5.24          1.16        13.49 o
   2  11   3         15.50         28.76         9.35 o
   3  11   3        213.19        224.70        26.98 o
   4  11   3         94.70         98.08        22.83 o
   5  11   3         39.88         44.11        12.84 o
   6  11   3         10.32          7.60        10.99 o
   7  11   3        266.47        288.84        23.65 o
  -5  12   3         58.10         54.49        20.24 o
  -4  12   3          0.75         10.37         7.53 o
  -3  12   3        100.13        115.42        13.04 o
  -2  12   3          2.88          2.09         7.35 o
  -1  12   3        179.98        205.11        17.43 o
   0  12   3         77.46         76.30        16.61 o
   1  12   3        178.40        212.87        20.50 o
   2  12   3         21.34         28.31        10.47 o
   3  12   3         55.11         65.90        20.76 o
   4  12   3        104.69        160.35        28.54 o
   5  12   3         70.40         97.33        18.03 o
   6  12   3          3.02         14.49        11.15 o
  -3  13   3          6.14          9.26         8.16 o
  -2  13   3         58.21         85.42        13.59 o
  -1  13   3          1.08         -7.31         7.31 o
   0  13   3         61.55         72.03        13.09 o
   1  13   3          1.96          9.84         9.08 o
   2  13   3        219.70        207.05        28.02 o
   3  13   3         63.50         89.26        24.91 o
   4  13   3         10.28          8.30        16.61 o
  -3 -12   4         16.90         -5.71        10.90 o
  -2 -12   4         74.51         74.73        17.64 o
  -1 -12   4          1.89         29.06        14.53 o
   0 -12   4         87.34        123.51        22.31 o
   1 -12   4         14.56         32.17        14.53 o
   2 -12   4        257.77        392.78        38.92 o
  -5 -11   4         21.04         26.14         9.49 o
  -4 -11   4         29.30         26.55        10.27 o
  -3 -11   4        124.70        113.82        36.33 o
  -2 -11   4         19.10          5.49         8.62 o
  -1 -11   4        131.49        163.73        19.98 o
   0 -11   4          2.11         -8.02         8.72 o
   1 -11   4        102.45        114.92        17.90 o
   2 -11   4         21.82         22.03        10.25 o
   3 -11   4          6.71          6.23        14.01 o
   4 -11   4          2.53         -9.21        10.64 o
  -7 -10   4          6.33          7.47         7.98 o
  -6 -10   4         75.95         82.00         8.57 o
  -5 -10   4         73.77         85.34        13.78 o
  -4 -10   4          1.80          1.60         5.83 o
  -3 -10   4         11.33         12.46         7.34 o
  -2 -10   4        110.17        107.13        11.44 o
  -1 -10   4         57.85         43.05        10.62 o
   0 -10   4        219.71        245.34        19.61 o
   1 -10   4          2.73         -1.89         8.25 o
   2 -10   4        313.35        314.44        22.30 o
   3 -10   4         63.55         58.80        18.87 o
   4 -10   4        577.82        597.73        34.56 o
   5 -10   4          3.09          9.39        11.55 o
   6 -10   4          1.35         11.90        10.82 o
  -8  -9   4          5.08          8.74         9.86 o
  -7  -9   4          3.02          8.58        10.61 o
  -6  -9   4          5.38          1.62         5.40 o
  -5  -9   4         44.33         49.69         6.96 o
  -4  -9   4        152.40        161.27        16.25 o
  -3  -9   4        252.04        259.88        17.71 o
  -2  -9   4          5.01          4.89         5.02 o
  -1  -9   4         71.58         84.79         9.48 o
   0  -9   4         70.06         78.40         9.43 o
   1  -9   4         30.65         47.30        12.71 o
   2  -9   4          3.64         10.04         7.01 o
   3  -9   4        438.36        472.33        28.54 o
   4  -9   4         63.20         73.34        18.42 o
   5  -9   4        165.20        173.10        23.09 o
   6  -9   4          0.09          5.36         8.11 o
   7  -9   4          5.23          4.30         7.47 o
  -8  -8   4          0.60         -0.23         6.81 o
  -7  -8   4        176.43        197.73        10.68 o
  -6  -8   4         55.83         49.21         6.55 o
  -5  -8   4         13.29         10.48         4.98 o
  -4  -8   4        362.72        354.70        14.46 o
  -3  -8   4        106.30        107.83         8.63 o
  -2  -8   4         25.52         23.91         6.37 o
  -1  -8   4        438.14        430.08        16.38 o
   0  -8   4        756.84        716.77        27.62 o
   1  -8   4         42.40         33.18         6.09 o
   2  -8   4        540.74        513.42        22.77 o
   3  -8   4        164.96        149.93        12.80 o
   4  -8   4        109.46        118.26        12.05 o
   5  -8   4         41.18         57.39        10.46 o
   6  -8   4        312.69        347.07        20.12 o
   7  -8   4         44.79         61.87        10.91 o
   8  -8   4          6.30          1.97        25.17 o
  -9  -7   4          1.36          5.06         8.71 o
  -8  -7   4          0.70          0.86         8.11 o
  -7  -7   4         26.01         21.64         4.98 o
  -6  -7   4         15.89         20.15         5.19 o
  -5  -7   4        109.64        122.60         8.81 o
  -4  -7   4        245.45        253.40        11.21 o
  -3  -7   4        302.42        334.00        12.20 o
  -2  -7   4        278.43        266.89        11.53 o
  -1  -7   4         91.78        101.87         7.29 o
   0  -7   4         12.18         26.59         4.23 o
   1  -7   4        728.21        710.59        31.53 o
   2  -7   4       1011.34       1032.92        32.22 o
   3  -7   4        403.99        380.43        28.40 o
   4  -7   4         17.29         19.26         7.77 o
   5  -7   4         60.96         80.04        10.61 o
   6  -7   4          5.01         11.82         7.48 o
   7  -7   4        237.37        252.45        21.94 o
   8  -7   4         34.45         43.15        10.09 o
  -9  -6   4         34.65         29.66        14.17 o
  -8  -6   4         26.23         23.32         8.05 o
  -7  -6   4         39.24         35.28         8.23 o
  -6  -6   4        321.51        327.92        14.08 o
  -5  -6   4        360.23        370.48        13.08 o
  -4  -6   4         13.20         16.72         4.27 o
  -3  -6   4        245.68        239.13         9.44 o
  -2  -6   4        616.73        655.66        20.97 o
  -1  -6   4        210.90        204.17         7.93 o
   0  -6   4        245.36        267.40        13.35 o
   1  -6   4          8.83         12.97         3.30 o
   2  -6   4         86.77         99.61         7.70 o
   3  -6   4        509.58        485.47        15.76 o
   4  -6   4        950.16        865.61        28.37 o
   5  -6   4         29.15         29.93         7.34 o
   6  -6   4          6.30          4.41         6.53 o
   7  -6   4          1.99          8.41         8.54 o
   8  -6   4        215.97        223.39        25.63 o
   9  -6   4          2.80         -2.21         7.54 o
 -10  -5   4          2.47         11.46         8.13 o
  -9  -5   4          0.14          7.37         7.40 o
  -8  -5   4          3.46         -2.42         6.10 o
  -7  -5   4          3.98          7.06         6.59 o
  -6  -5   4         28.67         34.91         4.27 o
  -5  -5   4         74.24         78.80         7.94 o
  -4  -5   4        486.44        441.76        13.90 o
  -3  -5   4          3.34          4.48         2.96 o
  -2  -5   4        890.22        778.62        21.28 o
  -1  -5   4       1421.36       1445.03        36.65 o
   0  -5   4        970.81        964.46        26.84 o
   1  -5   4        175.26        148.00         5.94 o
   2  -5   4        356.10        372.99        15.36 o
   3  -5   4       1235.41       1226.98        32.79 o
   4  -5   4         47.87         43.87         6.11 o
   5  -5   4       1654.42       1601.27        49.21 o
   6  -5   4         28.44         42.07        13.08 o
   7  -5   4        405.81        449.20        21.95 o
   8  -5   4          7.99          7.27         7.46 o
   9  -5   4        234.42        277.19        43.07 o
 -10  -4   4          2.49          7.01         7.66 o
  -9  -4   4          4.01          8.98         7.37 o
  -8  -4   4         35.71         31.00         8.30 o
  -7  -4   4        108.10        105.01        10.13 o
  -6  -4   4         22.12         16.54         5.54 o
  -5  -4   4         90.57        107.40         8.94 o
  -4  -4   4        387.27        386.00        11.38 o
  -3  -4   4        912.12        881.94        22.18 o
  -2  -4   4         86.66         96.08         6.60 o
  -1  -4   4       1598.74       1655.45        37.45 o
   0  -4   4        394.78        342.45         9.30 o
   1  -4   4       1564.22       1599.48        34.06 o
   2  -4   4        715.06        704.09        16.30 o
   3  -4   4       1042.58       1109.57        24.69 o
   4  -4   4        344.76        301.23        10.75 o
   5  -4   4        158.55        159.54         9.57 o
   6  -4   4        639.76        695.44        29.45 o
   7  -4   4         61.17         43.35         8.78 o
   8  -4   4        105.84        128.26        15.64 o
   9  -4   4         19.45         31.70         9.06 o
  10  -4   4         48.55         49.28        10.75 o
 -10  -3   4          0.24         -6.62         6.62 o
  -9  -3   4         30.28         30.71         8.19 o
  -8  -3   4         14.21         16.99         7.10 o
  -7  -3   4         40.17         53.55         8.02 o
  -6  -3   4        450.54        488.51        20.45 o
  -5  -3   4         11.47         17.32         4.64 o
  -4  -3   4         25.93         22.46         4.13 o
  -3  -3   4        363.71        366.66        11.31 o
  -2  -3   4       5277.17       5731.52       115.89 o
  -1  -3   4        354.97        455.83        11.31 o
   0  -3   4        912.50        914.75        23.42 o
   1  -3   4       2648.04       2747.91        60.97 o
   2  -3   4       2482.25       2594.01        58.03 o
   3  -3   4        662.92        589.80        14.12 o
   4  -3   4        567.01        563.65        13.10 o
   5  -3   4        416.49        355.02        10.39 o
   6  -3   4         94.35        116.76        10.88 o
   7  -3   4        273.43        247.63        22.03 o
   8  -3   4        114.50        104.13        11.57 o
   9  -3   4         10.11         13.80         7.69 o
  10  -3   4          1.98         -0.94         7.56 o
 -10  -2   4          8.84         11.31         7.23 o
  -9  -2   4         87.52         78.66         9.92 o
  -8  -2   4          3.34          3.73         7.32 o
  -7  -2   4         20.89         27.51         6.40 o
  -6  -2   4         22.14         20.81         5.28 o
  -5  -2   4        346.04        305.69        13.67 o
  -4  -2   4         45.92         50.50         3.48 o
  -3  -2   4       1902.24       1987.62        48.84 o
  -2  -2   4        400.78        415.81        10.79 o
  -1  -2   4        630.37        672.29        14.86 o
   0  -2   4        500.22        497.25        11.94 o
   1  -2   4       1112.16       1040.61        29.69 o
   2  -2   4          8.32          6.11         1.50 o
   3  -2   4       1247.45       1161.45        23.54 o
   4  -2   4        705.07        716.77        15.59 o
   5  -2   4       1138.16       1089.51        24.80 o
   6  -2   4        389.01        373.64        17.01 o
   7  -2   4          3.14          7.52         5.31 o
   8  -2   4        357.76        381.21        22.83 o
   9  -2   4         31.69         27.25        10.70 o
  10  -2   4         40.98         43.46         9.65 o
 -10  -1   4          6.76          0.99         6.97 o
  -9  -1   4         33.93         32.74         7.54 o
  -8  -1   4         82.52         98.42        10.14 o
  -7  -1   4         20.06         15.46         5.52 o
  -6  -1   4          0.26         -0.80         4.15 o
  -5  -1   4        101.63         92.04         5.49 o
  -4  -1   4       3146.51       3089.79        68.83 o
  -3  -1   4         22.23         26.17         1.89 o
  -2  -1   4       1377.10       1383.56        31.22 o
  -1  -1   4        490.85        537.46        13.04 o
   0  -1   4       8029.94       8678.16       230.78 o
   1  -1   4        396.06        377.08        12.06 o
   2  -1   4        642.86        667.02        15.72 o
   3  -1   4       3024.33       3160.43        64.89 o
   4  -1   4        754.86        637.39        15.02 o
   5  -1   4        340.57        319.81        15.47 o
   6  -1   4        752.83        788.47        20.79 o
   7  -1   4        190.80        214.67        10.17 o
   8  -1   4          1.81         -6.53         6.53 o
   9  -1   4         70.20         74.00        10.46 o
  10  -1   4         87.05         74.59        11.36 o
 -10   0   4          1.76         -4.11         7.09 o
  -9   0   4          6.83          0.72         6.35 o
  -8   0   4         35.00         27.15         6.64 o
  -7   0   4         72.82         75.09         7.26 o
  -6   0   4         22.83         21.86         3.92 o
  -5   0   4         32.92         33.00         4.39 o
  -4   0   4       1160.84       1182.89        27.74 o
  -3   0   4       8589.69       8886.25       212.28 o
  -2   0   4        553.53        617.81        21.67 o
  -1   0   4       1121.58       1129.27        31.59 o
   0   0   4         15.35         27.11         3.07 o
   1   0   4       1366.74       1398.22        34.23 o
   2   0   4         77.23         50.86         3.56 o
   3   0   4       3284.58       3540.43        72.34 o
   4   0   4        332.93        299.48         8.27 o
   5   0   4        608.33        549.84        14.23 o
   6   0   4         60.79         61.45         5.20 o
   7   0   4        310.77        289.36        11.69 o
   8   0   4         16.23         18.19         6.01 o
   9   0   4        149.50        158.12        11.75 o
  10   0   4         17.83         34.70        10.22 o
  11   0   4          1.00        -10.90        10.90 o
 -10   1   4          0.32         -3.42         6.93 o
  -9   1   4         18.67         17.94         5.93 o
  -8   1   4          5.51          3.15         4.70 o
  -7   1   4         23.54         32.66         5.65 o
  -6   1   4        834.53        788.76        23.06 o
  -5   1   4        148.10        143.02         6.71 o
  -4   1   4       1736.81       1784.18        44.59 o
  -3   1   4        616.51        627.82        25.33 o
  -2   1   4       2665.75       2913.11        91.68 o
  -1   1   4       1209.21       1384.24        44.44 o
   0   1   4       1801.65       1904.40        38.63 o
   1   1   4       1163.58       1276.87        39.46 o
   2   1   4       6970.31       7786.65       169.28 o
   3   1   4        295.22        296.45         8.96 o
   4   1   4       3968.30       4236.16        86.75 o
   5   1   4         90.68         82.20         4.41 o
   6   1   4        287.74        281.69        12.29 o
   7   1   4        156.10        162.02         9.17 o
   8   1   4        151.72        151.93        10.38 o
   9   1   4         20.66         11.82         6.19 o
  10   1   4          0.66          1.53         6.67 o
  11   1   4         61.70         75.29        13.59 o
 -10   2   4          0.27         -0.17         6.00 o
  -9   2   4         25.38         29.77         6.88 o
  -8   2   4          0.97         -0.33         4.67 o
  -7   2   4         46.11         42.33         5.66 o
  -6   2   4        516.93        500.12        16.25 o
  -5   2   4        255.33        232.48        10.11 o
  -4   2   4       1960.48       2061.49        51.28 o
  -3   2   4        856.11        901.05        21.41 o
  -2   2   4         22.66         13.74         1.43 o
  -1   2   4        976.07        978.45        24.32 o
   0   2   4       1737.95       1900.93        40.23 o
   1   2   4       1345.74       1393.99        34.20 o
   2   2   4       2771.08       3474.08        71.52 o
   3   2   4       1962.62       2078.84        43.26 o
   4   2   4       1621.47       1656.61        35.22 o
   5   2   4         39.70         43.16         4.22 o
   6   2   4          0.88          5.25         3.13 o
   7   2   4        397.86        379.67        13.77 o
   8   2   4         58.86         74.40         8.27 o
   9   2   4         19.36         10.45         6.68 o
  10   2   4          0.16         -0.89         6.32 o
  11   2   4          1.87          2.97         8.48 o
 -10   3   4         18.33         15.05         6.37 o
  -9   3   4         40.50         43.95         6.66 o
  -8   3   4         64.28         49.66         6.78 o
  -7   3   4        157.95        176.29        10.68 o
  -6   3   4        194.60        202.22        10.36 o
  -5   3   4          0.29          0.73         3.18 o
  -4   3   4        853.32        720.96        22.54 o
  -3   3   4        903.21       1002.07        26.49 o
  -2   3   4          2.92          2.47         1.57 o
  -1   3   4        331.77        361.61         8.22 o
   0   3   4       2824.82       3158.91        76.20 o
   1   3   4        630.63        629.65        18.38 o
   2   3   4       2764.31       3115.88        63.74 o
   3   3   4        202.98        210.94         6.15 o
   4   3   4       3214.56       3255.42        67.24 o
   5   3   4         47.01         65.04         4.38 o
   6   3   4       2383.53       2386.05        55.01 o
   7   3   4         11.60          7.74         4.39 o
   8   3   4         10.79          2.27         5.83 o
   9   3   4        263.17        270.04        16.19 o
  10   3   4         56.69         51.02         9.31 o
  11   3   4          4.82         20.68         9.88 o
 -10   4   4         30.75         21.49         7.02 o
  -9   4   4         60.34         35.29         8.82 o
  -8   4   4         29.00         32.27         6.22 o
  -7   4   4         59.58         54.85         6.93 o
  -6   4   4        108.75        125.47         8.88 o
  -5   4   4          4.79          9.57         4.22 o
  -4   4   4        307.35        326.18        12.37 o
  -3   4   4        607.38        581.50        18.36 o
  -2   4   4       1258.75       1227.00        24.57 o
  -1   4   4        446.85        483.91        16.00 o
   0   4   4        189.88        223.38         8.20 o
   1   4   4       1844.56       1950.57        53.82 o
   2   4   4        819.85        871.80        19.23 o
   3   4   4       1419.24       1466.53        31.35 o
   4   4   4         99.98         93.32         4.66 o
   5   4   4       1105.55       1091.55        26.69 o
   6   4   4        324.70        288.32        15.81 o
   7   4   4         24.52         14.19         6.67 o
   8   4   4         40.56         41.31         7.86 o
   9   4   4         44.49         43.49         8.68 o
  10   4   4         16.13         10.43         7.74 o
 -10   5   4         14.77          9.01         6.25 o
  -9   5   4         32.31         24.43         9.45 o
  -8   5   4          0.80          5.30         5.87 o
  -7   5   4         59.23         49.43         8.99 o
  -6   5   4          9.51         12.32         5.19 o
  -5   5   4       1015.83       1042.55        25.29 o
  -4   5   4        404.62        376.35        11.33 o
  -3   5   4        285.08        292.23        10.42 o
  -2   5   4        861.22        789.66        17.84 o
  -1   5   4       1344.75       1476.47        31.52 o
   0   5   4       1536.48       1579.27        40.02 o
   1   5   4        132.22        121.78         6.05 o
   2   5   4       1592.45       1633.23        34.59 o
   3   5   4        916.16        935.99        20.98 o
   4   5   4       1027.60        992.41        22.41 o
   5   5   4         85.74         90.59         5.51 o
   6   5   4        321.15        293.29        15.08 o
   7   5   4        105.06        121.10        11.01 o
   8   5   4        124.37        121.34        12.24 o
   9   5   4          0.50         -1.56         6.84 o
  10   5   4         10.45         19.19        19.08 o
  -9   6   4          0.28          0.86         6.37 o
  -8   6   4         34.59         39.11         8.79 o
  -7   6   4          4.82          7.96         5.58 o
  -6   6   4        131.57        138.73         7.01 o
  -5   6   4         53.41         53.60         4.83 o
  -4   6   4         89.33        107.30         5.82 o
  -3   6   4         65.86         68.80         5.11 o
  -2   6   4          1.60          2.22         2.81 o
  -1   6   4       1049.27       1054.40        28.37 o
   0   6   4        522.45        483.17        14.69 o
   1   6   4       1348.01       1382.27        35.72 o
   2   6   4         45.80         50.18         5.59 o
   3   6   4        989.53        970.43        29.31 o
   4   6   4        257.37        241.17         8.52 o
   5   6   4        363.12        352.55        13.93 o
   6   6   4          2.40         20.68         6.25 o
   7   6   4         94.23        129.42        11.82 o
   8   6   4         47.49         53.69         9.58 o
   9   6   4        101.04        101.52        27.32 o
  10   6   4          1.86         -7.73         7.73 o
  -9   7   4          5.10         12.53         8.13 o
  -8   7   4         25.18         44.48        15.45 o
  -7   7   4        165.20        176.65        14.14 o
  -6   7   4          3.48          5.92         4.12 o
  -5   7   4          0.16          2.57         4.27 o
  -4   7   4         61.97         68.92         6.28 o
  -3   7   4        407.81        384.32        15.68 o
  -2   7   4         49.61         53.60         6.02 o
  -1   7   4        163.32        145.38        10.44 o
   0   7   4       1137.19       1117.59        30.25 o
   1   7   4        108.20         91.14         6.12 o
   2   7   4       1053.08       1021.23        25.58 o
   3   7   4        336.97        305.22        11.16 o
   4   7   4        687.40        637.05        25.13 o
   5   7   4        658.41        632.26        37.49 o
   6   7   4        495.76        419.74        24.40 o
   7   7   4          0.32          6.72         8.25 o
   8   7   4         99.33         96.08        17.64 o
   9   7   4          6.35         24.08        10.45 o
  10   7   4         43.63         32.83        14.53 o
  -8   8   4          4.66         -7.14         7.14 o
  -7   8   4         20.45         16.21         5.84 o
  -6   8   4         38.64         52.15         6.21 o
  -5   8   4          1.29         -0.15         4.06 o
  -4   8   4          4.32         -3.78         3.78 o
  -3   8   4         44.25         44.76         6.06 o
  -2   8   4        498.08        479.76        17.56 o
  -1   8   4        116.37        114.64         8.17 o
   0   8   4       1162.18       1113.91        34.15 o
   1   8   4        817.36        812.02        23.49 o
   2   8   4        813.33        756.26        24.92 o
   3   8   4         58.40         46.60         7.29 o
   4   8   4         63.98         74.28         8.88 o
   5   8   4        570.27        586.51        49.04 o
   6   8   4         31.19         20.28         9.46 o
   7   8   4        270.99        247.44        20.09 o
   8   8   4          2.90         12.88         9.58 o
   9   8   4          5.64         13.42        10.45 o
  -7   9   4          0.27          5.67         4.60 o
  -6   9   4          0.23          1.28         4.89 o
  -5   9   4         39.99         36.71         6.27 o
  -4   9   4         18.18         21.63         5.59 o
  -3   9   4          0.94         -4.12         4.12 o
  -2   9   4        811.57        776.04        26.12 o
  -1   9   4        776.60        744.29        25.37 o
   0   9   4          6.16         17.47         5.01 o
   1   9   4        558.35        554.06        19.92 o
   2   9   4          2.54          5.89         6.72 o
   3   9   4        440.94        393.17        22.35 o
   4   9   4        232.45        229.35        19.20 o
   5   9   4         88.57         99.77        14.41 o
   6   9   4         87.53         79.00        15.83 o
   7   9   4         71.95         50.67        12.83 o
   8   9   4         83.39        102.73        16.55 o
  -7  10   4         20.52         32.25         6.48 o
  -6  10   4          8.37          4.53         5.55 o
  -5  10   4          0.42          7.75         5.47 o
  -4  10   4         23.09         29.13         6.25 o
  -3  10   4         50.27         36.52         6.87 o
  -2  10   4        226.61        238.72        12.83 o
  -1  10   4        110.94        135.79        10.06 o
   0  10   4        476.08        472.81        18.66 o
   1  10   4        149.82        156.26        12.08 o
   2  10   4          2.83          4.35         9.86 o
   3  10   4        136.52        149.67        15.05 o
   4  10   4        572.51        562.78        31.19 o
   5  10   4        118.39        124.54        23.87 o
   6  10   4         46.69         55.21        12.46 o
   7  10   4         29.86          6.61        10.45 o
   8  10   4         11.49         19.42        18.42 o
  -6  11   4          2.10          8.14         7.84 o
  -5  11   4          4.34          8.01         7.04 o
  -4  11   4         62.75         53.97         9.51 o
  -3  11   4        288.92        297.08        14.84 o
  -2  11   4         10.91         16.45         6.28 o
  -1  11   4         69.60         97.13        16.04 o
   0  11   4          2.16         -4.54         7.86 o
   1  11   4        147.12        155.01        15.29 o
   2  11   4         29.07         20.70         8.93 o
   3  11   4         79.17         80.71        13.02 o
   4  11   4         42.14         47.22        16.61 o
   5  11   4        250.13        308.71        33.73 o
   6  11   4         45.55         30.32        12.19 o
   7  11   4        100.14        151.68        23.61 o
  -4  12   4         19.31         19.45         9.73 o
  -3  12   4          0.58          0.79         7.27 o
  -2  12   4        439.81        454.39        22.86 o
  -1  12   4         34.21         44.32         9.75 o
   0  12   4        191.69        216.83        19.20 o
   1  12   4          8.89         19.40        12.45 o
   2  12   4        341.87        400.05        24.88 o
   3  12   4         12.10          8.62         8.94 o
   4  12   4          7.43          7.78        15.05 o
   5  12   4          5.63         11.94        17.64 o
  -3  13   4         40.99         25.09        13.36 o
  -2  13   4          0.41          4.48         8.98 o
  -1  13   4        112.95        119.57        15.58 o
   0  13   4          3.50         12.91         9.35 o
   1  13   4          0.53          2.83         8.88 o
   2  13   4         15.50         31.06        10.71 o
   3  13   4        142.20        163.98        29.58 o
   4  13   4         49.92         48.26        22.83 o
  -2 -12   5          1.41         -3.07         8.62 o
  -1 -12   5         94.37         94.87        36.58 o
   0 -12   5          6.12          1.86        19.20 o
   1 -12   5          9.99         15.19        10.62 o
  -5 -11   5          2.21          2.30         6.77 o
  -4 -11   5          7.28         -5.65         6.53 o
  -3 -11   5        128.49        150.37        16.57 o
  -2 -11   5          1.80         -6.68         8.16 o
  -1 -11   5         15.03         -3.61        11.94 o
   0 -11   5        310.12        292.40        22.14 o
   1 -11   5          8.36         -0.61         9.59 o
   2 -11   5         42.33         36.33        12.48 o
   3 -11   5        130.78        117.34        43.85 o
   4 -11   5        171.95        159.83        28.54 o
  -6 -10   5         89.12        102.50        11.81 o
  -5 -10   5         11.90         -2.44         9.50 o
  -4 -10   5          1.45          7.50         6.73 o
  -3 -10   5        210.18        231.19        20.35 o
  -2 -10   5         25.62         20.76         7.41 o
  -1 -10   5          0.22          0.64         7.08 o
   0 -10   5          0.65         -7.97         7.97 o
   1 -10   5        276.32        323.58        23.35 o
   2 -10   5          3.88         -8.07         8.07 o
   3 -10   5         68.30         93.30        15.20 o
   4 -10   5         10.85         -7.49        11.20 o
   5 -10   5         32.92         42.81        14.31 o
  -7  -9   5          1.99         -2.77         6.98 o
  -6  -9   5         48.02         46.17         7.83 o
  -5  -9   5         32.00         31.43         6.13 o
  -4  -9   5          0.20         -2.28         7.63 o
  -3  -9   5         40.44         34.86         7.56 o
  -2  -9   5        347.15        381.39        18.23 o
  -1  -9   5        134.83        148.57        11.73 o
   0  -9   5          5.02         -1.30         8.99 o
   1  -9   5         14.35          9.34        13.75 o
   2  -9   5       1325.17       1230.56       102.16 o
   3  -9   5        361.73        402.29        21.36 o
   4  -9   5         90.56         88.02        14.88 o
   5  -9   5          4.32         -3.21         9.97 o
   6  -9   5        219.48        257.91        31.14 o
  -8  -8   5         56.77         53.14        10.03 o
  -7  -8   5         30.32         25.76         9.14 o
  -6  -8   5          0.47         -3.99         3.99 o
  -5  -8   5         42.51         43.96         5.92 o
  -4  -8   5        145.67        150.69         9.99 o
  -3  -8   5         57.34         65.81         9.11 o
  -2  -8   5         70.90         66.70         7.99 o
  -1  -8   5        717.23        605.23        24.31 o
   0  -8   5         80.55         88.91        10.56 o
   1  -8   5        147.37        137.56        11.17 o
   2  -8   5         10.81         10.49         6.91 o
   3  -8   5         89.72        110.08        12.44 o
   4  -8   5         93.95        106.68        13.05 o
   5  -8   5         34.18         62.73        13.59 o
   6  -8   5          1.58         -7.46        14.01 o
   7  -8   5         82.32         98.62        18.30 o
  -8  -7   5         11.44         12.43         9.36 o
  -7  -7   5        110.15        153.47        12.48 o
  -6  -7   5         13.48         20.02         7.22 o
  -5  -7   5          0.35         -2.34         3.78 o
  -4  -7   5        146.95        152.29         8.13 o
  -3  -7   5        354.85        366.84        14.30 o
  -2  -7   5          5.08         15.14         4.33 o
  -1  -7   5         18.19          9.62         5.08 o
   0  -7   5        169.40        144.89        18.01 o
   1  -7   5       2947.17       2850.41        80.16 o
   2  -7   5         12.88         11.28         5.34 o
   3  -7   5         27.60         32.29         7.78 o
   4  -7   5        443.33        425.83        32.38 o
   5  -7   5         91.57        109.23        12.71 o
   6  -7   5          1.63         15.57        10.84 o
   7  -7   5          9.27          8.69         7.90 o
   8  -7   5        131.31        140.09        21.40 o
  -9  -6   5          0.13          8.59         7.98 o
  -8  -6   5         85.04         70.25        10.38 o
  -7  -6   5          0.55         -5.36         5.77 o
  -6  -6   5        121.00        121.18        10.32 o
  -5  -6   5         48.07         53.15         4.69 o
  -4  -6   5         42.30         42.69         4.83 o
  -3  -6   5        293.73        273.58        10.39 o
  -2  -6   5        738.29        706.17        24.62 o
  -1  -6   5        326.30        328.87        12.44 o
   0  -6   5          0.54          0.89         3.56 o
   1  -6   5       1706.20       1644.39        47.73 o
   2  -6   5         62.22         66.40        10.94 o
   3  -6   5        928.65        922.30        31.16 o
   4  -6   5         51.96         59.18        12.23 o
   5  -6   5        108.75        110.56        12.20 o
   6  -6   5        436.78        490.22        31.58 o
   7  -6   5         87.23         90.13        12.16 o
   8  -6   5          5.46         12.60         8.23 o
   9  -6   5         36.51         22.31        13.49 o
  -9  -5   5          0.94         10.22         7.86 o
  -8  -5   5         13.12         10.66         6.92 o
  -7  -5   5         50.94         43.47         8.20 o
  -6  -5   5          2.85          4.41         5.59 o
  -5  -5   5        321.08        338.31        14.36 o
  -4  -5   5          0.48          1.37         2.32 o
  -3  -5   5          3.05          8.91         2.99 o
  -2  -5   5         37.22         39.57         4.41 o
  -1  -5   5       1594.71       1567.63        39.71 o
   0  -5   5        123.57         99.94         6.57 o
   1  -5   5         65.22         64.17         7.04 o
   2  -5   5        672.61        591.02        19.69 o
   3  -5   5       1516.69       1484.92        43.88 o
   4  -5   5        140.71        143.76         9.56 o
   5  -5   5         51.58         49.31         7.30 o
   6  -5   5        291.33        270.87        16.50 o
   7  -5   5         26.00         29.46         8.63 o
   8  -5   5         12.16         13.40         8.70 o
   9  -5   5          6.57         -3.79         7.46 o
 -10  -4   5         73.88         59.50        10.33 o
  -9  -4   5         89.06         77.31        11.01 o
  -8  -4   5        166.32        213.42        17.65 o
  -7  -4   5          0.48          8.36         5.60 o
  -6  -4   5          1.71          6.18         5.17 o
  -5  -4   5         10.34         13.26         4.89 o
  -4  -4   5        474.26        426.26        15.55 o
  -3  -4   5         29.31         28.82         4.48 o
  -2  -4   5         79.97         80.37         3.61 o
  -1  -4   5       1563.10       1612.30        36.70 o
   0  -4   5       3322.98       3261.16        79.41 o
   1  -4   5         16.98         19.32         2.96 o
   2  -4   5        318.76        316.88        13.53 o
   3  -4   5         43.77         27.04         4.11 o
   4  -4   5        940.18        856.80        24.31 o
   5  -4   5        379.45        376.77        15.47 o
   6  -4   5         23.20         38.93         7.50 o
   7  -4   5        229.94        280.35        16.83 o
   8  -4   5        229.17        224.05        15.60 o
   9  -4   5         96.01        108.01        20.08 o
 -10  -3   5          4.55        -10.52        13.37 o
  -9  -3   5         72.25         53.29        14.10 o
  -8  -3   5         75.38         75.61         9.43 o
  -7  -3   5          1.10          1.52         6.25 o
  -6  -3   5        112.41        112.67        13.35 o
  -5  -3   5        137.52        141.40         9.06 o
  -4  -3   5         77.88         81.37        11.35 o
  -3  -3   5         61.74         66.46         6.85 o
  -2  -3   5         53.72         46.82         3.26 o
  -1  -3   5        123.62        125.07         4.91 o
   0  -3   5        231.36        215.80         6.30 o
   1  -3   5       4223.77       4525.59        99.42 o
   2  -3   5        814.18        810.00        21.34 o
   3  -3   5        170.03        150.73         6.73 o
   4  -3   5        830.04        749.81        21.40 o
   5  -3   5       1005.38        918.59        29.31 o
   6  -3   5         44.26         40.58         6.69 o
   7  -3   5          2.06         -4.00         6.33 o
   8  -3   5        108.31        122.11        12.75 o
   9  -3   5          6.04         13.10         7.37 o
  10  -3   5          8.28         12.98         9.23 o
 -10  -2   5         19.64         21.91         8.23 o
  -9  -2   5         24.75         31.07         7.93 o
  -8  -2   5         11.91         16.03         6.50 o
  -7  -2   5         10.72         27.30         6.31 o
  -6  -2   5        159.40        182.88        11.01 o
  -5  -2   5          1.90          0.84         4.20 o
  -4  -2   5         65.19         57.96         3.48 o
  -3  -2   5        334.87        309.50         9.52 o
  -2  -2   5       1363.39       1226.49        37.49 o
  -1  -2   5        899.68        869.18        22.25 o
   0  -2   5         15.54         19.31         1.80 o
   1  -2   5        517.64        463.53        14.67 o
   2  -2   5       1012.98        902.95        23.70 o
   3  -2   5        240.68        254.86         7.80 o
   4  -2   5          3.73         12.48         2.60 o
   5  -2   5        782.78        734.82        21.16 o
   6  -2   5        734.12        668.96        23.10 o
   7  -2   5        245.00        250.60        15.07 o
   8  -2   5         45.28         43.20         8.79 o
   9  -2   5         34.55         45.42         9.53 o
  10  -2   5          2.01          3.41         7.77 o
 -10  -1   5         43.55         51.47         9.08 o
  -9  -1   5         11.01         15.77         6.56 o
  -8  -1   5         31.32         41.07         7.23 o
  -7  -1   5         77.90         68.21         7.98 o
  -6  -1   5          1.45          0.02         5.26 o
  -5  -1   5        813.17        783.61        22.09 o
  -4  -1   5          4.29          3.00         1.87 o
  -3  -1   5        127.25        126.78         9.00 o
  -2  -1   5        269.34        214.56         6.85 o
  -1  -1   5       2781.74       2766.20        56.48 o
   0  -1   5        941.46       1054.74        22.08 o
   1  -1   5       1829.70       2089.69        58.14 o
   2  -1   5        902.82        955.17        24.72 o
   3  -1   5        832.53        717.69        16.27 o
   4  -1   5        299.69        300.39         8.38 o
   5  -1   5         57.21         62.99         4.51 o
   6  -1   5        159.83        150.72         9.30 o
   7  -1   5       1209.63       1177.24        43.24 o
   8  -1   5          2.22         -2.47         6.40 o
   9  -1   5        163.75        137.94        13.78 o
  10  -1   5         73.58         94.97        14.56 o
 -10   0   5          0.02         -4.52         9.09 o
  -9   0   5          7.95          4.57         6.46 o
  -8   0   5          4.23          0.66         4.92 o
  -7   0   5          5.11          8.16         4.49 o
  -6   0   5        233.10        212.10        11.00 o
  -5   0   5          4.68          2.39         2.62 o
  -4   0   5        537.89        514.69        18.79 o
  -3   0   5         50.36         37.96         4.02 o
  -2   0   5       1305.02       1418.82        46.44 o
  -1   0   5       1435.38       1475.55        63.16 o
   0   0   5       2398.81       2300.33        62.38 o
   1   0   5       2134.87       2375.17        52.42 o
   2   0   5        149.31        181.82         5.56 o
   3   0   5        875.45        906.58        19.85 o
   4   0   5       4103.60       4310.68        88.28 o
   5   0   5        107.12        107.48         5.10 o
   6   0   5         53.43         61.82         5.71 o
   7   0   5         73.29         94.03         8.54 o
   8   0   5        391.57        404.64        20.18 o
   9   0   5         21.52         20.21         7.99 o
  10   0   5          1.60         -6.79         6.79 o
 -10   1   5         13.72          3.25         6.57 o
  -9   1   5          0.37          1.26         5.53 o
  -8   1   5          0.63          1.21         4.80 o
  -7   1   5         77.12         89.18         9.49 o
  -6   1   5         63.09         81.35         6.45 o
  -5   1   5         37.28         48.21         6.01 o
  -4   1   5        110.36        100.96         4.10 o
  -3   1   5         22.11         41.20         5.30 o
  -2   1   5       3191.68       3418.49       107.15 o
  -1   1   5        186.91        165.58         6.38 o
   0   1   5         58.09         56.34         2.67 o
   1   1   5       2137.75       2223.24        49.17 o
   2   1   5        163.64        180.29         5.55 o
   3   1   5         86.20         92.22         3.74 o
   4   1   5         11.04         16.44         2.56 o
   5   1   5       2540.66       2469.92        56.10 o
   6   1   5        219.77        210.14        10.46 o
   7   1   5         11.55          9.22         4.93 o
   8   1   5          7.53          2.66         5.50 o
   9   1   5        160.99        179.29        20.12 o
  10   1   5         11.15         10.75         8.85 o
 -10   2   5         11.88         20.96         6.99 o
  -9   2   5         15.45         12.86         5.90 o
  -8   2   5         16.43         17.78         5.47 o
  -7   2   5        116.17        125.83        12.38 o
  -6   2   5        570.87        547.63        17.47 o
  -5   2   5        355.07        353.06        13.36 o
  -4   2   5        796.07        774.68        19.83 o
  -3   2   5        640.66        582.16        14.54 o
  -2   2   5       2381.71       2258.53        56.68 o
  -1   2   5        388.50        337.55        15.25 o
   0   2   5        155.04        165.46         5.93 o
   1   2   5        332.13        296.18         7.70 o
   2   2   5       4932.27       5464.59       130.59 o
   3   2   5        637.26        693.23        15.70 o
   4   2   5        263.64        361.71         9.56 o
   5   2   5        247.61        264.39         8.08 o
   6   2   5        746.34        711.05        20.94 o
   7   2   5        308.07        310.49        13.94 o
   8   2   5        247.39        252.84        13.28 o
   9   2   5          0.33          1.58         6.37 o
  10   2   5        129.89        104.27        16.35 o
 -10   3   5          0.17          1.07         6.21 o
  -9   3   5          1.96         15.06         6.28 o
  -8   3   5         35.48         18.85         5.59 o
  -7   3   5         42.01         34.11         5.52 o
  -6   3   5         57.51         63.64         6.70 o
  -5   3   5         63.22         65.31         5.82 o
  -4   3   5         56.00         53.95         5.08 o
  -3   3   5         52.67         56.08         4.83 o
  -2   3   5        172.15        174.43         5.62 o
  -1   3   5        683.77        599.80        14.36 o
   0   3   5       1893.95       1901.96        42.31 o
   1   3   5        581.83        650.66        17.07 o
   2   3   5        152.10        228.85         6.88 o
   3   3   5       1372.86       1311.03        28.18 o
   4   3   5        731.84        709.97        16.52 o
   5   3   5          4.47          8.02         2.84 o
   6   3   5        115.73        106.32         7.05 o
   7   3   5       2096.34       2079.49        60.70 o
   8   3   5          5.93         -2.43         5.70 o
   9   3   5          4.37         -0.31         6.41 o
  10   3   5          6.82         17.85        10.44 o
 -10   4   5          2.57         11.12         6.69 o
  -9   4   5         44.07         42.97        10.21 o
  -8   4   5         13.49         14.19         5.51 o
  -7   4   5        169.23        208.93        11.56 o
  -6   4   5        121.22        110.05         8.48 o
  -5   4   5          1.21         -3.60         3.60 o
  -4   4   5        165.16        163.61        10.34 o
  -3   4   5        714.62        693.54        23.84 o
  -2   4   5        365.48        370.44        10.34 o
  -1   4   5         84.30         98.98         3.52 o
   0   4   5       1021.59        993.79        25.44 o
   1   4   5       6578.36       7340.99       196.32 o
   2   4   5         58.79         58.18         3.91 o
   3   4   5         97.08        111.49         4.52 o
   4   4   5        824.11        808.26        18.82 o
   5   4   5        356.03        372.25        12.48 o
   6   4   5         26.03         29.04         4.77 o
   7   4   5        574.12        546.41        23.45 o
   8   4   5        585.14        594.71        25.64 o
   9   4   5          1.85         -2.04         6.48 o
  10   4   5         30.51         25.26         8.56 o
  -9   5   5         13.36          5.47         6.35 o
  -8   5   5          5.99          2.56         5.34 o
  -7   5   5         16.08         24.83         6.19 o
  -6   5   5        454.24        470.94        18.20 o
  -5   5   5          1.71          8.62         5.84 o
  -4   5   5        204.81        189.43         9.40 o
  -3   5   5         98.41         93.39         5.85 o
  -2   5   5        924.93        862.78        19.39 o
  -1   5   5        587.84        620.35        15.81 o
   0   5   5       1959.72       2185.44        53.96 o
   1   5   5        924.73        894.12        26.74 o
   2   5   5       1341.18       1291.60        33.27 o
   3   5   5          7.15         12.41         2.65 o
   4   5   5          4.73         26.60         3.51 o
   5   5   5       1138.45       1098.93        29.93 o
   6   5   5        866.40        816.03        28.00 o
   7   5   5         38.18         54.83         8.54 o
   8   5   5          5.73         -0.25        10.95 o
   9   5   5        156.48        178.27        14.99 o
  10   5   5         43.60         34.10        14.10 o
  -9   6   5          3.10          2.75         7.26 o
  -8   6   5         28.70         28.21         8.33 o
  -7   6   5        123.66        140.42        12.26 o
  -6   6   5          4.79         -1.77         8.37 o
  -5   6   5         24.48         28.05         7.58 o
  -4   6   5         23.58         31.51         2.94 o
  -3   6   5        453.62        416.43        14.64 o
  -2   6   5          6.55         10.14         4.02 o
  -1   6   5       1268.46       1146.78        34.50 o
   0   6   5         35.96         43.18         4.27 o
   1   6   5         53.62         50.79         5.09 o
   2   6   5        200.18        191.83        13.11 o
   3   6   5       1593.53       1531.04        39.77 o
   4   6   5         48.41         70.20         5.81 o
   5   6   5          3.42          3.37         4.92 o
   6   6   5        299.20        333.14        17.06 o
   7   6   5        383.59        367.89        23.11 o
   8   6   5         11.35         -3.11         8.07 o
   9   6   5         37.90         20.34        10.60 o
  10   6   5         85.48         82.80        13.81 o
  -9   7   5         25.20         16.09        20.76 o
  -8   7   5        105.70        138.98        22.73 o
  -7   7   5        160.78        179.55        18.96 o
  -6   7   5         71.48         62.18        15.63 o
  -5   7   5         17.14          9.25         3.40 o
  -4   7   5        577.78        560.81        19.30 o
  -3   7   5         95.41         99.55         6.81 o
  -2   7   5        136.57        122.98         9.96 o
  -1   7   5       1160.11       1099.09        30.04 o
   0   7   5       1626.94       1487.51        39.15 o
   1   7   5         91.71         97.44         6.68 o
   2   7   5         13.40          8.62         3.88 o
   3   7   5        346.18        315.12        12.95 o
   4   7   5        396.55        384.33        30.24 o
   5   7   5          4.43          7.81         5.80 o
   6   7   5         31.52         20.69         8.98 o
   7   7   5        174.36        201.34        24.91 o
   8   7   5        118.40        148.68        18.94 o
   9   7   5         21.45          6.49        13.23 o
  -8   8   5          6.42          9.70         8.29 o
  -7   8   5          0.26         -2.46         7.17 o
  -6   8   5         27.00         28.67         8.43 o
  -5   8   5        115.82         95.39         7.24 o
  -4   8   5         59.85         71.32         6.53 o
  -3   8   5         45.82         57.35         6.03 o
  -2   8   5        311.17        315.96        13.28 o
  -1   8   5        697.80        667.35        20.40 o
   0   8   5         22.87         22.79         4.45 o
   1   8   5       2627.00       2451.50        62.44 o
   2   8   5          1.37          0.93         3.91 o
   3   8   5         22.88         36.16         5.78 o
   4   8   5         20.00         38.35        20.76 o
   5   8   5        989.37        982.27        46.18 o
   6   8   5          5.89          1.60         8.57 o
   7   8   5         40.30         16.15        12.19 o
   8   8   5        161.71        175.59        18.83 o
   9   8   5         14.58         10.26        12.71 o
  -7   9   5         22.77         34.24         9.26 o
  -6   9   5          9.79         16.94         4.71 o
  -5   9   5         44.40         52.80         6.52 o
  -4   9   5        220.13        191.93        10.68 o
  -3   9   5         59.74         55.14         6.73 o
  -2   9   5         86.26         98.56         8.42 o
  -1   9   5          0.84         -1.87         4.09 o
   0   9   5        228.07        226.56        11.44 o
   1   9   5          7.21          1.77         4.34 o
   2   9   5        749.23        699.53        24.35 o
   3   9   5         15.03         23.30         7.85 o
   4   9   5         91.70         96.78        16.35 o
   5   9   5        135.08        164.40        16.55 o
   6   9   5        259.73        260.45        29.58 o
   7   9   5         14.87         17.63        10.57 o
   8   9   5         54.23         65.84        30.88 o
  -6  10   5          9.33          5.28         5.27 o
  -5  10   5          0.58          2.74         6.93 o
  -4  10   5        169.20        193.11        12.68 o
  -3  10   5          1.88         -1.53         5.11 o
  -2  10   5         87.23        100.33         9.04 o
  -1  10   5        555.33        558.16        30.14 o
   0  10   5        264.96        279.79        13.40 o
   1  10   5         10.62         15.69         7.15 o
   2  10   5         72.93         80.19        11.59 o
   3  10   5        482.19        459.85        29.84 o
   4  10   5         21.67         20.32         9.59 o
   5  10   5          2.63          2.08        13.49 o
   6  10   5        109.72        132.85        24.91 o
   7  10   5        128.57        132.08        23.09 o
   8  10   5          2.08         -7.79         8.85 o
  -5  11   5         14.81          4.59         6.14 o
  -4  11   5         54.50         53.24         7.70 o
  -3  11   5          4.13         18.97         6.30 o
  -2  11   5        174.23        185.29        12.20 o
  -1  11   5         63.96         71.56         8.57 o
   0  11   5        168.58        182.09        13.81 o
   1  11   5          7.24         20.23         8.48 o
   2  11   5         60.46         59.24        11.68 o
   3  11   5         98.84        134.78        23.61 o
   4  11   5        375.52        341.49        23.25 o
   5  11   5          1.29         12.97        17.12 o
   6  11   5         22.69         30.10        18.16 o
   7  11   5          0.86        -14.01        14.01 o
  -4  12   5          1.04          2.75         5.86 o
  -3  12   5         22.33         36.07         8.96 o
  -2  12   5        143.61        159.73        14.19 o
  -1  12   5          0.17         13.74         9.11 o
   0  12   5          3.89         -2.30         7.20 o
   1  12   5        197.23        200.24        31.40 o
   2  12   5         31.02         16.26         8.94 o
   3  12   5         14.04         30.83        16.35 o
   4  12   5          1.37          3.11        16.09 o
   5  12   5        317.90        310.27        35.29 o
  -2  13   5         41.50         38.19        10.47 o
  -1  13   5         71.52         73.43        12.86 o
   0  13   5        129.59        133.48        25.43 o
   1  13   5         12.00         21.07        17.12 o
   2  13   5        336.90        368.24        25.12 o
   3  13   5         15.62          4.25        40.22 o
  -4 -11   6         43.45         44.69         8.92 o
  -3 -11   6         31.83         23.15         8.07 o
  -2 -11   6          9.41         -8.06         8.06 o
  -1 -11   6          1.54         -8.14         8.14 o
   0 -11   6         80.61         79.38        31.14 o
   1 -11   6          5.78          2.69         8.94 o
   2 -11   6         69.78         55.55        24.65 o
   3 -11   6        117.74        119.63        17.36 o
  -5 -10   6          5.58          2.81         5.65 o
  -4 -10   6         16.35         10.07         9.59 o
  -3 -10   6         29.07         24.67         8.04 o
  -2 -10   6         11.49         14.06         6.97 o
  -1 -10   6         72.42         86.56        10.70 o
   0 -10   6         31.49         37.80        10.45 o
   1 -10   6        144.89        169.24        17.88 o
   2 -10   6        113.43        126.97        16.25 o
   3 -10   6          6.64          2.13         9.73 o
   4 -10   6        153.97        176.78        24.26 o
   5 -10   6          5.49         -4.02         9.59 o
  -7  -9   6         18.06         23.45        11.96 o
  -6  -9   6          4.23         21.10        13.50 o
  -5  -9   6          1.09         -3.37         5.08 o
  -4  -9   6         32.98         42.98         8.09 o
  -3  -9   6         11.01         13.18        10.08 o
  -2  -9   6        193.99        180.24        12.71 o
  -1  -9   6        102.33        129.67        12.25 o
   0  -9   6        133.48        114.80        12.33 o
   1  -9   6        153.76        138.37        15.51 o
   2  -9   6        588.48        570.78        31.90 o
   3  -9   6          2.13          8.22         7.78 o
   4  -9   6         12.98         23.80         8.73 o
   5  -9   6        160.65        110.80        23.87 o
   6  -9   6          2.09         -8.42         8.42 o
  -7  -8   6         22.14         18.61         7.80 o
  -6  -8   6          1.19         -6.28         6.28 o
  -5  -8   6        144.28        146.83        13.48 o
  -4  -8   6         21.53         22.70         5.35 o
  -3  -8   6         48.95         44.34         7.44 o
  -2  -8   6          3.99         13.83         6.06 o
  -1  -8   6        156.88        142.71        11.74 o
   0  -8   6        284.00        272.54        14.72 o
   1  -8   6        328.08        380.74        18.49 o
   2  -8   6        277.95        291.91        16.83 o
   3  -8   6        182.15        163.69        14.04 o
   4  -8   6         25.11         17.63         8.38 o
   5  -8   6          9.88         10.48         8.06 o
   6  -8   6        305.74        336.34        26.95 o
   7  -8   6         36.40         36.39        33.73 o
  -8  -7   6          4.08         -2.73         7.86 o
  -7  -7   6         21.56         19.26         7.85 o
  -6  -7   6         97.14        114.03        11.05 o
  -5  -7   6         22.82         28.66         7.15 o
  -4  -7   6         15.39         27.69         4.68 o
  -3  -7   6         20.52         11.44         4.91 o
  -2  -7   6        151.63        167.71        10.49 o
  -1  -7   6         75.57         63.17        10.19 o
   0  -7   6        211.48        191.66        11.63 o
   1  -7   6        210.23        194.83        10.64 o
   2  -7   6        125.97        125.92         9.09 o
   3  -7   6         58.73         55.10         9.69 o
   4  -7   6        498.78        473.43        26.61 o
   5  -7   6        103.95        124.87        13.76 o
   6  -7   6          2.39          5.70        11.72 o
   7  -7   6        165.28        178.71        20.55 o
  -9  -6   6          1.87          7.78        17.12 o
  -8  -6   6          6.71         -2.78         6.95 o
  -7  -6   6          8.20         14.07         6.85 o
  -6  -6   6         83.67         94.55         9.50 o
  -5  -6   6        168.91        180.23        11.40 o
  -4  -6   6          1.70          2.91         5.62 o
  -3  -6   6        270.53        265.01        10.88 o
  -2  -6   6        111.55        110.40        11.96 o
  -1  -6   6        693.14        706.16        26.25 o
   0  -6   6       1036.42        952.59        29.35 o
   1  -6   6       1192.83       1208.71        36.61 o
   2  -6   6        181.05        169.13         9.65 o
   3  -6   6          7.10          4.48         4.91 o
   4  -6   6        656.06        638.87        27.12 o
   5  -6   6        334.57        364.70        23.25 o
   6  -6   6        134.84        146.13        19.07 o
   7  -6   6          8.47          6.49        10.27 o
   8  -6   6         80.64         81.36        15.73 o
  -9  -5   6          3.04          0.33         7.12 o
  -8  -5   6         68.69         82.24        10.37 o
  -7  -5   6         53.99         66.68         9.36 o
  -6  -5   6          3.29          2.44         5.36 o
  -5  -5   6         46.49         56.66         7.15 o
  -4  -5   6        382.92        404.24        15.89 o
  -3  -5   6         28.84         24.16         5.62 o
  -2  -5   6        121.39        118.30         6.41 o
  -1  -5   6         24.65         35.70         5.99 o
   0  -5   6        175.07        174.29         8.42 o
   1  -5   6         46.09         43.68         6.49 o
   2  -5   6       1391.17       1394.88        41.16 o
   3  -5   6        356.37        365.77        14.66 o
   4  -5   6        184.92        176.30        15.13 o
   5  -5   6        101.62        116.51        17.79 o
   6  -5   6        655.37        642.57        38.45 o
   7  -5   6         15.87         21.94        12.29 o
   8  -5   6         49.54         48.77        11.00 o
   9  -5   6         76.08         78.00        12.56 o
  -9  -4   6          5.00          6.36         6.91 o
  -8  -4   6         41.68         46.26         8.44 o
  -7  -4   6         64.73         84.30         9.49 o
  -6  -4   6          4.69          9.24         5.30 o
  -5  -4   6         42.87         51.71         6.46 o
  -4  -4   6        210.54        214.55        11.99 o
  -3  -4   6       1259.67       1239.65        36.79 o
  -2  -4   6        415.99        399.10        10.44 o
  -1  -4   6        876.94        790.78        21.17 o
   0  -4   6         55.98         54.44         4.88 o
   1  -4   6        802.74        771.77        23.89 o
   2  -4   6        350.25        317.95        24.87 o
   3  -4   6       2899.47       2641.70        74.25 o
   4  -4   6         97.78        104.02         8.15 o
   5  -4   6        535.76        532.42        23.44 o
   6  -4   6         35.53         37.96         8.43 o
   7  -4   6        709.60        779.37        32.70 o
   8  -4   6         53.97         62.10        10.77 o
   9  -4   6         39.90         52.82        12.50 o
 -10  -3   6          4.69         -9.86        14.01 o
  -9  -3   6         32.73         34.15         8.42 o
  -8  -3   6          0.88         -1.47         5.65 o
  -7  -3   6         40.86         32.04         7.04 o
  -6  -3   6        212.02        221.54        12.26 o
  -5  -3   6          2.69          3.06         5.52 o
  -4  -3   6          2.23          7.02         3.25 o
  -3  -3   6        249.43        233.86        15.80 o
  -2  -3   6        924.80        851.27        22.92 o
  -1  -3   6        107.57        108.68         5.22 o
   0  -3   6        929.43        875.05        22.84 o
   1  -3   6          2.26          2.59         2.52 o
   2  -3   6        422.31        372.48        13.27 o
   3  -3   6         13.63         18.33         4.24 o
   4  -3   6       1692.37       1629.62        47.63 o
   5  -3   6         50.23         65.17         9.16 o
   6  -3   6        122.67        140.14        10.33 o
   7  -3   6        324.43        327.82        18.30 o
   8  -3   6        347.68        406.25        21.82 o
   9  -3   6          1.64         12.79         9.37 o
  10  -3   6         27.30         21.17        11.42 o
 -10  -2   6          7.63         21.56        11.43 o
  -9  -2   6          3.65         -5.88         6.71 o
  -8  -2   6          0.55          1.98        12.62 o
  -7  -2   6         74.84         73.85         8.62 o
  -6  -2   6         15.20         15.67         5.28 o
  -5  -2   6        232.59        248.10        12.47 o
  -4  -2   6        489.75        456.98        17.87 o
  -3  -2   6        201.18        192.08         6.55 o
  -2  -2   6        319.27        271.89         7.87 o
  -1  -2   6       1011.56        964.07        24.70 o
   0  -2   6       1860.83       2005.80        41.42 o
   1  -2   6        555.17        447.72        16.76 o
   2  -2   6        126.65        136.98         7.42 o
   3  -2   6       1144.87       1080.00        28.98 o
   4  -2   6         37.91         41.63         4.80 o
   5  -2   6       1620.94       1560.70        41.13 o
   6  -2   6          2.84          6.12         4.98 o
   7  -2   6         14.18          5.62         6.46 o
   8  -2   6          2.68          0.91         6.62 o
   9  -2   6         40.70         41.39        11.04 o
  10  -2   6         36.04         47.51        10.88 o
 -10  -1   6          2.20         -0.19         9.01 o
  -9  -1   6          4.14         -1.96         5.82 o
  -8  -1   6          2.33          5.89         5.35 o
  -7  -1   6         66.15         75.68         8.11 o
  -6  -1   6        117.16        123.03         8.79 o
  -5  -1   6        877.57        859.13        26.96 o
  -4  -1   6       1721.00       1612.22        34.45 o
  -3  -1   6         32.07         36.83         2.26 o
  -2  -1   6        197.09        174.90         5.08 o
  -1  -1   6        987.74        912.53        21.26 o
   0  -1   6        781.47        731.34        15.81 o
   1  -1   6         33.98         61.32         3.42 o
   2  -1   6       4026.22       4239.29       102.29 o
   3  -1   6         55.12         70.27         5.05 o
   4  -1   6        406.18        333.08        13.91 o
   5  -1   6        269.98        266.28        10.48 o
   6  -1   6       1714.69       1684.48        50.03 o
   7  -1   6        154.62        157.97        14.24 o
   8  -1   6        150.68        163.06        13.45 o
   9  -1   6         89.52         97.02        12.46 o
  10  -1   6         73.66         65.66        11.20 o
 -10   0   6          4.32          7.07        19.77 o
  -9   0   6          0.25         -0.86         6.09 o
  -8   0   6         13.40         13.93         5.70 o
  -7   0   6         39.69         32.53         5.40 o
  -6   0   6        268.72        307.10        16.37 o
  -5   0   6        182.24        178.52        10.00 o
  -4   0   6        607.09        614.87        31.14 o
  -3   0   6        629.05        602.43        19.59 o
  -2   0   6       1498.03       1589.44        45.08 o
  -1   0   6       1092.82       1152.71        26.33 o
   0   0   6        182.24        183.08        21.26 o
   1   0   6       4017.81       4579.12       102.64 o
   2   0   6       1030.06       1051.42        24.57 o
   3   0   6        900.88        848.45        24.48 o
   4   0   6        275.81        289.21         9.12 o
   5   0   6        612.22        567.05        17.25 o
   6   0   6          8.35          2.63         4.51 o
   7   0   6        164.84        190.75        13.64 o
   8   0   6         54.20         79.27        10.99 o
   9   0   6         11.36         13.44         7.60 o
  10   0   6          9.13          2.91         8.06 o
 -10   1   6         12.71          5.86         6.81 o
  -9   1   6         33.98         26.54         6.29 o
  -8   1   6         44.23         35.23         6.52 o
  -7   1   6        121.63        134.94        12.58 o
  -6   1   6         90.60         91.13         6.49 o
  -5   1   6       1044.43        982.36        27.07 o
  -4   1   6        112.95        117.60         7.70 o
  -3   1   6        391.61        392.96        16.46 o
  -2   1   6        175.59        150.72         6.96 o
  -1   1   6         66.10         58.12         3.06 o
   0   1   6         58.82         48.28         4.00 o
   1   1   6       1336.80       1358.39        30.80 o
   2   1   6       1182.88       1205.23        32.37 o
   3   1   6        745.45        690.66        17.12 o
   4   1   6       1211.05       1147.18        29.44 o
   5   1   6        590.48        550.92        16.56 o
   6   1   6         22.19         23.20         4.59 o
   7   1   6        358.73        400.63        17.06 o
   8   1   6        207.46        236.48        15.53 o
   9   1   6          0.74          9.43         7.28 o
  10   1   6          0.54         17.36         9.52 o
 -10   2   6          4.45          8.54         6.34 o
  -9   2   6          0.24         -4.60         4.69 o
  -8   2   6        143.10        183.11        16.13 o
  -7   2   6          0.31         -0.67         4.15 o
  -6   2   6        158.45        139.72         7.61 o
  -5   2   6         22.61         31.49         4.37 o
  -4   2   6        603.76        612.29        15.76 o
  -3   2   6        425.73        423.90        15.95 o
  -2   2   6       1241.11       1262.49        31.38 o
  -1   2   6        934.80        828.25        19.29 o
   0   2   6       1207.32       1176.18        29.48 o
   1   2   6       1036.81       1107.64        25.40 o
   2   2   6       1223.36       1341.53        30.80 o
   3   2   6        800.48        819.33        19.92 o
   4   2   6        618.85        619.13        16.07 o
   5   2   6        836.04        826.73        21.06 o
   6   2   6        156.25        147.68         8.01 o
   7   2   6         46.87         61.98         7.02 o
   8   2   6         64.37         94.98        11.45 o
   9   2   6        229.18        248.75        19.65 o
  10   2   6          8.23         17.36         9.97 o
 -10   3   6         16.36         11.82        11.72 o
  -9   3   6          3.27          5.01         5.92 o
  -8   3   6         92.50         85.91         7.84 o
  -7   3   6         17.13         21.58         4.97 o
  -6   3   6          6.99         16.88         4.94 o
  -5   3   6        109.40        132.04         7.71 o
  -4   3   6         19.70         25.11         3.43 o
  -3   3   6        559.29        561.60        14.52 o
  -2   3   6         98.90         77.83         3.89 o
  -1   3   6       1084.25       1103.79        25.40 o
   0   3   6       2364.15       2576.79        52.74 o
   1   3   6        797.85        767.89        18.14 o
   2   3   6       1279.64       1420.84        32.51 o
   3   3   6        785.58        804.28        19.76 o
   4   3   6        971.41        944.42        23.12 o
   5   3   6        240.48        208.50         9.49 o
   6   3   6       1100.35       1043.14        29.13 o
   7   3   6        275.50        278.80        13.31 o
   8   3   6          0.74         -4.64         5.31 o
   9   3   6         58.35         57.31        11.80 o
  10   3   6        190.34        192.82        25.43 o
  -9   4   6          6.19         -4.96         6.98 o
  -8   4   6          9.08          3.56         4.85 o
  -7   4   6         29.68         29.48         5.82 o
  -6   4   6        286.78        301.17        13.78 o
  -5   4   6          2.98          5.81         3.84 o
  -4   4   6        204.95        222.26         9.12 o
  -3   4   6          2.03          4.04         2.57 o
  -2   4   6        299.54        260.56         8.68 o
  -1   4   6        808.02        853.49        21.54 o
   0   4   6       1072.35       1020.32        26.15 o
   1   4   6        142.40        128.31        10.60 o
   2   4   6       1766.21       1919.61        47.73 o
   3   4   6        244.86        251.96         8.24 o
   4   4   6       1296.57       1281.76        30.60 o
   5   4   6        124.53        116.73         6.08 o
   6   4   6         86.30        119.89         7.88 o
   7   4   6        141.18        176.99        11.16 o
   8   4   6        242.53        223.72        15.64 o
   9   4   6         62.28         68.85        10.57 o
  10   4   6         40.08         10.64         9.17 o
  -9   5   6         20.42         20.55         6.97 o
  -8   5   6          0.17         -6.08         6.08 o
  -7   5   6         15.64         18.96         7.01 o
  -6   5   6         39.81         47.46         7.72 o
  -5   5   6        470.15        444.43        19.62 o
  -4   5   6         24.99         38.38         6.08 o
  -3   5   6        192.39        181.69         9.39 o
  -2   5   6        337.86        326.63        13.06 o
  -1   5   6        379.30        376.20        11.05 o
   0   5   6        395.30        377.92        11.36 o
   1   5   6       1001.10        909.13        27.16 o
   2   5   6        649.19        639.49        20.23 o
   3   5   6       1677.30       1635.01        46.89 o
   4   5   6       1317.85       1322.19        38.97 o
   5   5   6        401.92        335.85        21.39 o
   6   5   6        228.99        231.61        11.60 o
   7   5   6         69.35         74.20        16.87 o
   8   5   6        446.33        464.41        26.92 o
   9   5   6         13.43         24.63        11.16 o
  10   5   6          3.69          3.35         8.78 o
  -9   6   6          0.00         -2.73        10.92 o
  -8   6   6          1.93         14.66         7.35 o
  -7   6   6          0.73          6.23         6.38 o
  -6   6   6          3.68         -1.45         5.89 o
  -5   6   6          0.33          8.41         8.83 o
  -4   6   6         11.34         12.70         8.02 o
  -3   6   6        384.15        386.89        15.38 o
  -2   6   6        332.09        337.79         9.92 o
  -1   6   6          2.86          2.01         2.86 o
   0   6   6        190.50        168.06         7.85 o
   1   6   6        315.59        292.47        11.28 o
   2   6   6        757.21        678.49        21.74 o
   3   6   6         61.95         77.34         6.63 o
   4   6   6        462.57        462.66        16.66 o
   5   6   6        315.72        300.80        16.91 o
   6   6   6         95.94        120.12        20.24 o
   7   6   6         21.97         26.38         9.35 o
   8   6   6         30.20         50.25        12.46 o
   9   6   6         83.91         76.01        13.70 o
  10   6   6          6.58         -3.89         8.07 o
  -8   7   6         33.23         51.50        10.30 o
  -7   7   6         37.84         51.02         9.46 o
  -6   7   6         12.14         23.39         8.57 o
  -5   7   6         14.92          5.46         7.76 o
  -4   7   6         39.04         53.23         8.61 o
  -3   7   6        926.33        853.43        26.88 o
  -2   7   6          4.00          3.48         3.08 o
  -1   7   6       1915.34       1842.18        53.60 o
   0   7   6        258.52        239.09         9.79 o
   1   7   6        583.27        550.93        18.84 o
   2   7   6        183.68        198.56        10.71 o
   3   7   6       1068.23       1037.04        32.15 o
   4   7   6         20.37         21.26         7.86 o
   5   7   6         40.08         51.89         9.83 o
   6   7   6        311.53        310.32        37.36 o
   7   7   6        198.34        193.56        24.39 o
   8   7   6          3.13         -8.71         8.72 o
   9   7   6          1.00         -6.38         8.72 o
  -8   8   6          0.54         -2.79         6.87 o
  -7   8   6          1.19         -2.00         7.11 o
  -6   8   6         26.17         25.12         8.15 o
  -5   8   6         11.85         26.54         7.26 o
  -4   8   6          9.76         18.04         6.14 o
  -3   8   6         14.85          4.48         3.80 o
  -2   8   6        492.02        451.91        16.70 o
  -1   8   6          4.73          3.84         3.54 o
   0   8   6        264.40        240.40        11.75 o
   1   8   6         33.69         41.36         5.63 o
   2   8   6        950.99        910.49        29.22 o
   3   8   6        518.28        503.83        18.56 o
   4   8   6        904.34        839.41        52.67 o
   5   8   6         58.34         48.22        10.34 o
   6   8   6        106.71        157.04        17.57 o
   7   8   6        129.93        117.80        23.87 o
   8   8   6        119.80        126.07        32.69 o
   9   8   6         45.69         67.15        30.36 o
  -7   9   6          7.91          3.21        10.74 o
  -6   9   6          0.00         -3.26         9.75 o
  -5   9   6         26.00         21.72         7.85 o
  -4   9   6          1.26         -2.38         4.02 o
  -3   9   6        105.83        110.72        12.34 o
  -2   9   6        343.96        345.53        19.62 o
  -1   9   6        175.48        167.50         9.69 o
   0   9   6        210.95        185.60         9.62 o
   1   9   6          3.11          5.04         4.99 o
   2   9   6          0.44          4.62         4.74 o
   3   9   6        408.48        387.81        31.40 o
   4   9   6        153.20        135.07        13.67 o
   5   9   6        317.18        266.35        19.61 o
   6   9   6          3.20         13.49        15.57 o
   7   9   6         49.63         75.24        21.80 o
   8   9   6          6.51        -14.53        14.53 o
  -6  10   6          3.48         -6.76        11.38 o
  -5  10   6          2.29          1.66         4.27 o
  -4  10   6        493.11        477.41        37.15 o
  -3  10   6        115.92        118.00         9.45 o
  -2  10   6         16.39         10.07         5.37 o
  -1  10   6         93.81         68.08         7.84 o
   0  10   6         72.52         79.65         8.36 o
   1  10   6         93.45         90.53         8.20 o
   2  10   6        236.84        239.22        17.29 o
   3  10   6         19.89         21.57         8.72 o
   4  10   6        169.99        170.00        16.33 o
   5  10   6         69.75         70.74        12.59 o
   6  10   6        392.73        356.45        36.33 o
   7  10   6          2.06         -8.30        12.45 o
  -5  11   6         22.83         13.65         5.19 o
  -4  11   6         32.82         32.09         6.52 o
  -3  11   6         45.46         38.31         6.94 o
  -2  11   6         54.16         47.58         7.60 o
  -1  11   6         21.43         18.03         6.08 o
   0  11   6         32.31         34.77         7.26 o
   1  11   6        302.17        282.11        19.45 o
   2  11   6        195.66        211.84        23.09 o
   3  11   6        187.81        186.33        16.83 o
   4  11   6         14.40         11.40         8.85 o
   5  11   6         76.16         81.44        13.58 o
   6  11   6          8.86         14.01        16.61 o
   7  11   6        103.38        128.18        40.48 o
  -4  12   6         17.70          9.69         5.55 o
  -3  12   6        109.14        136.41        15.35 o
  -2  12   6         83.37         91.09         9.78 o
  -1  12   6          2.33         -5.05         8.35 o
   0  12   6          7.64          6.77         7.68 o
   1  12   6         17.21         17.58        10.64 o
   2  12   6         41.49         43.76        10.94 o
   3  12   6        197.03        233.07        19.14 o
   4  12   6         68.81         68.99        13.34 o
   5  12   6         83.79        109.49        24.39 o
  -2  13   6         75.18         99.98        22.08 o
  -1  13   6         12.50         19.66        11.16 o
   0  13   6        211.84        224.30        23.35 o
   1  13   6          1.81         10.32         9.59 o
   2  13   6         23.40         17.14         9.69 o
   3  13   6         57.98         49.96        22.31 o
  -2 -11   7         20.38         19.82         9.79 o
  -1 -11   7         87.78         69.37        12.48 o
   0 -11   7        277.15        352.11        65.39 o
   1 -11   7         49.12         56.40        13.36 o
   2 -11   7         34.54         29.58        18.16 o
  -5 -10   7          0.21          3.11        16.61 o
  -4 -10   7         32.11         43.10        10.02 o
  -3 -10   7         34.27         35.46         9.34 o
  -2 -10   7         29.61         28.15         8.13 o
  -1 -10   7          2.61         -2.26         6.93 o
   0 -10   7         85.90         74.64        14.79 o
   1 -10   7         84.66        111.82        15.83 o
   2 -10   7        188.07        186.24        19.32 o
   3 -10   7         10.48          4.39         8.80 o
   4 -10   7         54.60         51.95        14.09 o
  -6  -9   7          0.17         10.44        10.84 o
  -5  -9   7         76.84         87.46        15.07 o
  -4  -9   7          1.17         -5.23         5.98 o
  -3  -9   7          3.41          2.93         6.32 o
  -2  -9   7         51.59         44.39         7.88 o
  -1  -9   7        467.86        480.40        23.83 o
   0  -9   7         53.19         37.37         8.69 o
   1  -9   7        136.03        171.81        17.70 o
   2  -9   7         59.36         77.60        13.52 o
   3  -9   7         46.73         32.46         9.51 o
   4  -9   7         18.88         18.43         8.80 o
   5  -9   7         56.96         68.16        12.28 o
  -7  -8   7          1.86          6.00         8.54 o
  -6  -8   7          1.21         -3.75         7.46 o
  -5  -8   7         24.96         14.46         9.96 o
  -4  -8   7        198.95        229.86        19.45 o
  -3  -8   7         29.13         19.15         5.84 o
  -2  -8   7         60.49         66.63         8.23 o
  -1  -8   7          2.85          5.98         6.11 o
   0  -8   7        824.81        816.70        31.28 o
   1  -8   7        253.44        276.71        15.99 o
   2  -8   7        125.99        138.63        12.39 o
   3  -8   7         67.46         60.87        10.30 o
   4  -8   7        323.69        336.17        19.93 o
   5  -8   7         19.27         23.51         9.16 o
   6  -8   7         40.79         35.33        12.04 o
  -8  -7   7          8.31         17.12        17.64 o
  -7  -7   7         24.15         15.50         8.61 o
  -6  -7   7          3.46         -0.14         7.79 o
  -5  -7   7          0.64         -6.29         6.29 o
  -4  -7   7          5.30         16.43        11.68 o
  -3  -7   7        493.31        524.65        38.67 o
  -2  -7   7         25.40         24.05         5.55 o
  -1  -7   7         97.36         84.79        12.77 o
   0  -7   7         33.03         38.54         7.06 o
   1  -7   7        179.18        176.23        16.34 o
   2  -7   7         55.19         43.42         6.82 o
   3  -7   7         62.32         72.01        10.79 o
   4  -7   7         78.32         75.52        11.22 o
   5  -7   7        185.55        211.72        16.37 o
   6  -7   7         40.88         51.84        10.75 o
   7  -7   7        111.64        109.63        17.57 o
  -8  -6   7          0.53          6.88        11.09 o
  -7  -6   7         22.80         14.77         6.97 o
  -6  -6   7        135.87        161.34        11.88 o
  -5  -6   7          0.97         -0.12         6.30 o
  -4  -6   7          4.30          6.70         7.47 o
  -3  -6   7         55.89         54.00         9.35 o
  -2  -6   7        461.16        434.27        19.44 o
  -1  -6   7        604.67        579.14        24.11 o
   0  -6   7        526.02        482.84        17.86 o
   1  -6   7        155.86        165.46         9.37 o
   2  -6   7        119.83        116.37         8.78 o
   3  -6   7        463.88        466.18        21.35 o
   4  -6   7          8.08         -3.58         6.11 o
   5  -6   7         11.03         16.64         7.85 o
   6  -6   7        408.47        440.00        27.40 o
   7  -6   7         35.10         37.46        16.09 o
   8  -6   7         25.97          2.99        10.66 o
  -9  -5   7          1.72         21.80        16.09 o
  -8  -5   7          3.73         10.39         7.09 o
  -7  -5   7         15.76         17.73         6.61 o
  -6  -5   7         35.06         28.66         7.49 o
  -5  -5   7        146.08        163.96        10.44 o
  -4  -5   7        101.80        114.67         8.56 o
  -3  -5   7        269.22        239.89        15.07 o
  -2  -5   7         16.18         29.84         6.05 o
  -1  -5   7       1396.23       1275.66        42.82 o
   0  -5   7        103.38        111.83         7.06 o
   1  -5   7         94.52        106.41         7.59 o
   2  -5   7         15.36          4.45         4.49 o
   3  -5   7        976.86        961.64        30.60 o
   4  -5   7        114.45        128.45         9.79 o
   5  -5   7        914.10        949.87        46.16 o
   6  -5   7        162.57        149.45        14.43 o
   7  -5   7         64.30         47.59        21.54 o
   8  -5   7         91.01         93.71        25.69 o
  -9  -4   7          0.07          4.12         7.02 o
  -8  -4   7          5.77         19.12         7.17 o
  -7  -4   7          5.35         16.70         6.61 o
  -6  -4   7          0.69          3.73         5.12 o
  -5  -4   7          7.12         -3.34         5.63 o
  -4  -4   7         23.38         25.57         5.23 o
  -3  -4   7        180.70        168.62         9.88 o
  -2  -4   7         25.03         26.28         6.28 o
  -1  -4   7        298.23        265.46         9.95 o
   0  -4   7        594.27        573.49        21.31 o
   1  -4   7        881.10        833.98        25.75 o
   2  -4   7          2.78         -3.42         3.42 o
   3  -4   7        802.63        754.07        26.13 o
   4  -4   7        446.57        409.92        16.19 o
   5  -4   7        435.13        411.81        20.10 o
   6  -4   7         16.30         19.01         7.86 o
   7  -4   7          8.06         15.31        18.16 o
   8  -4   7         94.81        115.61        24.91 o
   9  -4   7         10.18          6.60        17.12 o
  -9  -3   7          7.14         18.04         7.40 o
  -8  -3   7          8.80          4.86         5.87 o
  -7  -3   7          8.46         13.03         5.47 o
  -6  -3   7        160.22        175.39        11.52 o
  -5  -3   7         30.91         47.80         5.99 o
  -4  -3   7          0.28          3.07         3.73 o
  -3  -3   7       1316.78       1265.61        37.47 o
  -2  -3   7       1558.89       1500.90        42.91 o
  -1  -3   7          7.48         12.49         3.61 o
   0  -3   7         53.82         54.89         3.84 o
   1  -3   7        161.98        147.33         7.36 o
   2  -3   7        582.13        539.59        18.01 o
   3  -3   7        445.94        412.18        15.37 o
   4  -3   7          0.29          4.62         4.34 o
   5  -3   7        772.38        765.91        30.53 o
   6  -3   7        345.65        317.59        17.91 o
   7  -3   7        546.90        548.77        26.31 o
   8  -3   7          1.74          4.16        21.54 o
   9  -3   7         43.29         45.18        14.34 o
  -9  -2   7         14.74         21.28         7.76 o
  -8  -2   7         22.32         25.77         7.21 o
  -7  -2   7         40.63         39.64        14.14 o
  -6  -2   7        217.27        217.94        26.66 o
  -5  -2   7        172.75        155.65         9.34 o
  -4  -2   7          0.62          0.35         3.06 o
  -3  -2   7         45.56         51.19         4.28 o
  -2  -2   7         80.29         66.49         4.29 o
  -1  -2   7        829.64        785.49        25.15 o
   0  -2   7        608.72        644.92        17.14 o
   1  -2   7        239.46        241.13         9.33 o
   2  -2   7        988.39        935.52        28.15 o
   3  -2   7       1038.28        985.88        30.03 o
   4  -2   7        259.72        246.23        11.26 o
   5  -2   7         59.37         62.34         7.12 o
   6  -2   7        663.06        659.57        40.23 o
   7  -2   7         21.63         11.90         7.56 o
   8  -2   7         81.64         72.57        14.68 o
   9  -2   7         37.65         55.53        14.80 o
 -10  -1   7          0.98         -1.25        14.53 o
  -9  -1   7          7.29         14.78         6.79 o
  -8  -1   7         31.67         35.80         6.97 o
  -7  -1   7          4.43          7.02         5.21 o
  -6  -1   7         17.67         15.83         4.71 o
  -5  -1   7         50.02         62.55         5.62 o
  -4  -1   7        903.37        882.07        19.99 o
  -3  -1   7         30.90         25.82         2.17 o
  -2  -1   7         28.87         23.50         2.97 o
  -1  -1   7        975.71        908.19        21.39 o
   0  -1   7        456.44        393.91        19.23 o
   1  -1   7        248.68        277.87        11.03 o
   2  -1   7          6.72          9.22         3.02 o
   3  -1   7       1725.33       1730.25        52.81 o
   4  -1   7       1093.52       1084.97        37.00 o
   5  -1   7        520.10        546.23        19.38 o
   6  -1   7        330.67        358.10        18.30 o
   7  -1   7        285.86        269.20        19.90 o
   8  -1   7          3.53          5.77        10.45 o
   9  -1   7         98.72         98.38        16.58 o
  10  -1   7          7.12         11.11        15.83 o
 -10   0   7          0.17          1.36        10.57 o
  -9   0   7          2.65          2.77         6.65 o
  -8   0   7          0.50         -4.19         5.40 o
  -7   0   7         54.61         41.73         9.73 o
  -6   0   7         63.24         62.98         9.08 o
  -5   0   7         42.30         30.30         3.69 o
  -4   0   7          1.68         -0.63         3.25 o
  -3   0   7        556.06        545.75        16.47 o
  -2   0   7         74.22         71.76         4.86 o
  -1   0   7        197.94        177.15         7.06 o
   0   0   7        622.21        579.97        20.66 o
   1   0   7        564.20        541.56        14.79 o
   2   0   7          9.44          7.88         2.76 o
   3   0   7        203.40        208.05        10.19 o
   4   0   7       2167.18       2176.05        61.52 o
   5   0   7       1393.23       1389.43        41.48 o
   6   0   7        177.31        171.80        18.58 o
   7   0   7         31.02         31.99         8.31 o
   8   0   7        231.09        238.10        20.34 o
   9   0   7         41.61         40.82         9.60 o
  10   0   7         29.44         27.84         9.06 o
 -10   1   7          1.58        -11.94        11.94 o
  -9   1   7          0.08          0.86         6.22 o
  -8   1   7          6.92          5.76         4.77 o
  -7   1   7          3.62          1.81         4.27 o
  -6   1   7        286.77        310.29        13.59 o
  -5   1   7          6.23          5.35         2.71 o
  -4   1   7        299.50        289.33        19.83 o
  -3   1   7        264.97        249.43        12.28 o
  -2   1   7        634.50        605.18        19.44 o
  -1   1   7        355.54        324.40        11.98 o
   0   1   7        318.68        315.02        12.31 o
   1   1   7       1651.51       1767.90        39.76 o
   2   1   7       1781.65       1808.65        44.93 o
   3   1   7        286.49        301.44         9.76 o
   4   1   7         89.03         85.32         6.26 o
   5   1   7         94.49         85.82        10.56 o
   6   1   7        783.41        743.43        29.30 o
   7   1   7         58.76         71.94        19.16 o
   8   1   7         33.37         32.45        11.72 o
   9   1   7        307.35        311.65        19.23 o
  10   1   7          4.17         -6.54         9.34 o
  -9   2   7          5.39          9.96         5.46 o
  -8   2   7         11.01          9.80         5.13 o
  -7   2   7         11.15          1.26         4.18 o
  -6   2   7        109.29        109.04         8.06 o
  -5   2   7         10.76         11.93         3.45 o
  -4   2   7         75.27         77.98         8.84 o
  -3   2   7          3.69          5.36         4.17 o
  -2   2   7        232.85        226.02         8.27 o
  -1   2   7        407.52        351.61        10.10 o
   0   2   7         25.16         30.63         4.10 o
   1   2   7        130.73        144.15         4.78 o
   2   2   7        602.29        579.43        18.46 o
   3   2   7       3363.93       3289.78        80.47 o
   4   2   7        425.04        421.86        13.15 o
   5   2   7        118.98        136.91         7.45 o
   6   2   7        562.37        616.42        25.52 o
   7   2   7        374.95        339.40        17.93 o
   8   2   7         33.36         26.06        10.82 o
   9   2   7         26.94         25.21         8.26 o
  10   2   7         58.18         66.58        13.15 o
  -9   3   7          4.09          2.06         5.36 o
  -8   3   7        271.55        282.94        17.83 o
  -7   3   7          0.56         -0.45         4.11 o
  -6   3   7         21.51         22.27         4.89 o
  -5   3   7        196.90        183.05         9.17 o
  -4   3   7        462.34        461.25        16.21 o
  -3   3   7        132.51        148.95         6.41 o
  -2   3   7        115.44        120.65         4.50 o
  -1   3   7          9.26          7.24         1.93 o
   0   3   7       3430.05       3478.42        88.80 o
   1   3   7         97.92        104.42         4.08 o
   2   3   7        483.33        480.36        17.53 o
   3   3   7        431.02        457.85        20.73 o
   4   3   7        987.65       1015.08        47.46 o
   5   3   7          6.39         10.12         3.85 o
   6   3   7       1010.10       1099.39        34.35 o
   7   3   7        238.50        281.06        16.00 o
   8   3   7        133.93        123.59        16.77 o
   9   3   7         75.07         47.32        10.99 o
  10   3   7          4.53         -2.49        13.23 o
  -9   4   7          6.06         -4.85        15.09 o
  -8   4   7         21.35         26.31         8.99 o
  -7   4   7          6.84          6.52         5.76 o
  -6   4   7          6.99         13.87         5.09 o
  -5   4   7        147.01        152.53         8.81 o
  -4   4   7         57.60         65.02         5.57 o
  -3   4   7        371.55        347.64        13.44 o
  -2   4   7         50.77         53.38         8.79 o
  -1   4   7        125.97        137.75         8.00 o
   0   4   7        101.55        107.85         4.36 o
   1   4   7       1526.00       1486.24        42.12 o
   2   4   7        414.38        383.36        13.20 o
   3   4   7        228.74        203.35         9.01 o
   4   4   7        245.22        271.83        11.30 o
   5   4   7       3554.00       3491.36        86.41 o
   6   4   7         69.50         73.01         8.99 o
   7   4   7         46.94         76.32         8.40 o
   8   4   7         98.01         97.04        23.35 o
   9   4   7        175.04        195.64        24.91 o
  10   4   7         15.26         11.94        11.94 o
  -9   5   7         23.91         21.56         7.27 o
  -8   5   7         59.11         44.53         8.53 o
  -7   5   7         11.58         14.38         6.28 o
  -6   5   7        110.99        110.71        13.13 o
  -5   5   7        196.30        215.88        12.58 o
  -4   5   7        149.03        145.78        10.03 o
  -3   5   7          4.03         10.51         3.84 o
  -2   5   7        333.35        311.72        12.78 o
  -1   5   7        672.04        682.00        25.24 o
   0   5   7          9.24          8.38         2.48 o
   1   5   7          3.60          8.30         3.12 o
   2   5   7       1365.29       1275.48        37.25 o
   3   5   7          9.15          9.37         3.83 o
   4   5   7          0.72          4.39         3.84 o
   5   5   7         65.40         55.20         6.45 o
   6   5   7        692.86        715.94        28.32 o
   7   5   7         55.59         53.32        12.97 o
   8   5   7         83.48        107.94        21.28 o
   9   5   7         11.67          7.78        13.49 o
  10   5   7        102.96         77.84        18.16 o
  -8   6   7         30.71         31.41         8.97 o
  -7   6   7         15.27         12.72         6.67 o
  -6   6   7          1.45         -5.38         5.38 o
  -5   6   7         44.91         45.87         7.76 o
  -4   6   7        103.25        144.75        10.77 o
  -3   6   7        127.40        108.99         7.90 o
  -2   6   7        412.36        428.26        16.67 o
  -1   6   7       1151.50       1049.38        28.43 o
   0   6   7        195.50        194.78         8.74 o
   1   6   7          1.10          6.86         3.28 o
   2   6   7         12.02         13.34         3.91 o
   3   6   7       1449.41       1397.89        41.17 o
   4   6   7        410.84        381.92        17.29 o
   5   6   7         61.56         94.92         9.59 o
   6   6   7         71.32         92.14        12.26 o
   7   6   7        573.70        592.61        32.44 o
   8   6   7         21.20         25.43        15.57 o
   9   6   7        120.06        133.36        25.43 o
  -8   7   7          2.18          1.17         6.92 o
  -7   7   7         42.47         59.85        10.32 o
  -6   7   7         11.82          2.20         6.31 o
  -5   7   7          0.71          6.79         7.08 o
  -4   7   7         18.89         18.85         7.87 o
  -3   7   7         68.08         77.29         8.54 o
  -2   7   7         16.26         19.71         3.37 o
  -1   7   7         67.48         61.43         5.28 o
   0   7   7        562.25        498.31        16.10 o
   1   7   7        351.25        328.41        13.04 o
   2   7   7          1.91         -3.50         3.97 o
   3   7   7          4.35         -1.07         4.00 o
   4   7   7        456.87        491.78        18.49 o
   5   7   7        203.69        183.33        29.06 o
   6   7   7        107.48        121.09        14.55 o
   7   7   7          2.34         -4.67        10.90 o
   8   7   7        206.94        234.04        29.58 o
   9   7   7         18.71          5.19        14.01 o
  -7   8   7          5.73          4.82        12.88 o
  -6   8   7         84.54         90.80        11.77 o
  -5   8   7         14.82          4.48         9.95 o
  -4   8   7         71.17         59.00         9.21 o
  -3   8   7         92.89         95.75         6.59 o
  -2   8   7        798.86        785.08        23.70 o
  -1   8   7        636.03        619.92        19.39 o
   0   8   7        135.48        123.03         7.80 o
   1   8   7       1319.56       1334.08        36.56 o
   2   8   7        284.62        267.21        12.32 o
   3   8   7          7.36          7.34         5.52 o
   4   8   7         39.50         69.15        11.15 o
   5   8   7        761.97        766.04        37.04 o
   6   8   7         28.62         42.42        10.78 o
   7   8   7        199.77        186.81        26.98 o
   8   8   7          1.02          2.59        15.05 o
  -7   9   7          6.73          2.03        10.02 o
  -6   9   7          0.34         -5.06         7.22 o
  -5   9   7         19.89         35.45         8.59 o
  -4   9   7         13.38          5.09         7.68 o
  -3   9   7          0.36         -0.41         3.58 o
  -2   9   7        129.61        131.61        11.53 o
  -1   9   7        223.34        224.12        10.56 o
   0   9   7          1.83         -1.62         4.15 o
   1   9   7         22.22         33.66         5.74 o
   2   9   7         16.99         24.68         5.66 o
   3   9   7        322.66        312.87        14.29 o
   4   9   7         11.51          8.80         7.47 o
   5   9   7          7.17          7.11         8.85 o
   6   9   7        238.07        261.78        37.08 o
   7   9   7         49.19         57.08        19.20 o
   8   9   7         16.89         14.53        15.05 o
  -6  10   7         55.66         35.73         9.83 o
  -5  10   7         22.33         22.13         8.97 o
  -4  10   7         46.05         56.20         8.57 o
  -3  10   7         31.39         28.57         5.62 o
  -2  10   7         28.77         26.77         6.09 o
  -1  10   7         64.79         46.64         8.09 o
   0  10   7        530.00        537.72        18.81 o
   1  10   7         23.97         26.23         6.17 o
   2  10   7          0.58         -1.28         5.15 o
   3  10   7        362.07        377.00        62.01 o
   4  10   7        106.29         95.60        17.12 o
   5  10   7         41.39         63.86        22.05 o
   6  10   7         26.09         21.50         9.96 o
   7  10   7        143.26        179.55        26.98 o
  -5  11   7         18.18         14.28         8.41 o
  -4  11   7          8.16          5.39         4.65 o
  -3  11   7         57.86         69.63         7.87 o
  -2  11   7          0.58          6.57         5.35 o
  -1  11   7          0.29         -0.51         6.96 o
   0  11   7        128.17        113.01        12.06 o
   1  11   7        218.63        243.51        12.60 o
   2  11   7          4.48         23.69         9.02 o
   3  11   7          9.85          1.51        16.87 o
   4  11   7        293.47        307.51        22.30 o
   5  11   7         72.96         93.41        14.50 o
   6  11   7          0.68         44.11        19.72 o
  -3  12   7          2.35          1.34         6.07 o
  -2  12   7        121.96        139.49        23.32 o
  -1  12   7         64.67         63.53         8.76 o
   0  12   7          0.18          7.71        13.44 o
   1  12   7        131.51        132.74        17.12 o
   2  12   7        213.74        235.52        19.32 o
   3  12   7          3.26          7.30         8.83 o
   4  12   7         20.25          9.91         9.69 o
   5  12   7         17.51          5.11        14.01 o
  -1  13   7        117.95        110.53        29.58 o
   0  13   7         11.32         10.69        10.38 o
   1  13   7          2.52         -2.08        14.01 o
   2  13   7         43.32         28.16        11.16 o
   3  13   7        131.86        110.01        19.72 o
  -3 -10   8          2.58         -0.62         8.10 o
  -2 -10   8          2.72          1.60         5.88 o
  -1 -10   8         15.04         -0.29         6.40 o
   0 -10   8          7.19         17.29        11.68 o
   1 -10   8        109.29         99.60        41.00 o
   2 -10   8          0.46          1.92         9.41 o
   3 -10   8          3.15         -6.23        15.57 o
  -5  -9   8          5.21          2.54        10.14 o
  -4  -9   8         32.09          5.25        15.31 o
  -3  -9   8          1.39         -1.28         4.52 o
  -2  -9   8        136.92        115.01        10.68 o
  -1  -9   8         50.65         35.35         9.55 o
   0  -9   8         22.21         14.99         7.08 o
   1  -9   8         26.40         28.52         7.90 o
   2  -9   8        173.37        152.75        35.81 o
   3  -9   8          1.33         -8.98         8.98 o
   4  -9   8         48.42         77.44        17.95 o
  -6  -8   8          0.16         -6.54         8.48 o
  -5  -8   8         12.94         10.65         9.41 o
  -4  -8   8         16.93         20.17        10.17 o
  -3  -8   8        103.63         91.14        23.35 o
  -2  -8   8         47.84         47.74        10.40 o
  -1  -8   8         70.25         62.88         8.22 o
   0  -8   8        248.02        237.87        23.17 o
   1  -8   8         43.49         61.35         9.29 o
   2  -8   8         28.70         30.38         8.94 o
   3  -8   8        505.86        508.90        24.68 o
   4  -8   8         50.49         71.37        11.67 o
   5  -8   8          0.16         -2.19         7.86 o
   6  -8   8         62.10         28.54        18.16 o
  -7  -7   8         11.22         -2.17        10.66 o
  -6  -7   8          3.37         -0.43         8.15 o
  -5  -7   8          2.93         -5.32         7.10 o
  -4  -7   8          1.99         16.40         9.50 o
  -3  -7   8         85.45         86.29        12.34 o
  -2  -7   8        158.55        123.86         8.67 o
  -1  -7   8         68.65         60.92         7.48 o
   0  -7   8        252.78        248.73        13.82 o
   1  -7   8         55.61         55.44         8.44 o
   2  -7   8         15.59         18.51         6.02 o
   3  -7   8          2.63         -1.74         6.22 o
   4  -7   8        623.37        621.86        27.91 o
   5  -7   8          3.72          1.07         7.09 o
   6  -7   8          2.89         14.65        10.06 o
  -7  -6   8          1.27          4.29        10.12 o
  -6  -6   8         39.63         36.64         9.21 o
  -5  -6   8        101.52        104.43        11.34 o
  -4  -6   8          5.11          1.66         6.91 o
  -3  -6   8        185.61        182.53        14.95 o
  -2  -6   8          8.97         27.44        11.68 o
  -1  -6   8          3.65         10.12         4.56 o
   0  -6   8          2.52          5.24         4.59 o
   1  -6   8        464.45        427.01        16.35 o
   2  -6   8          7.45         10.95         5.12 o
   3  -6   8          1.58         -3.16         4.86 o
   4  -6   8         79.33         71.07        10.33 o
   5  -6   8        508.46        507.04        31.33 o
   6  -6   8        156.97        150.11        19.85 o
   7  -6   8          3.43         -1.61        11.08 o
  -8  -5   8          0.63         -1.51         6.09 o
  -7  -5   8          3.32         -5.53         5.53 o
  -6  -5   8          3.55          4.62         6.83 o
  -5  -5   8         86.21        104.13        10.58 o
  -4  -5   8         86.55        100.93        10.14 o
  -3  -5   8        129.54        143.79        16.09 o
  -2  -5   8        491.40        497.23        25.54 o
  -1  -5   8        752.92        673.97        24.31 o
   0  -5   8        359.11        344.30        15.88 o
   1  -5   8          8.81          6.57         6.82 o
   2  -5   8       1608.95       1453.39        43.21 o
   3  -5   8        273.85        249.45        13.10 o
   4  -5   8        355.63        328.95        15.11 o
   5  -5   8          2.44         17.01         7.42 o
   6  -5   8        458.22        469.68        23.97 o
   7  -5   8         53.56         59.42        12.90 o
   8  -5   8         93.77         97.85        36.33 o
  -8  -4   8         11.93         14.83         7.21 o
  -7  -4   8          2.27         -1.36         5.42 o
  -6  -4   8         50.55         64.41         7.86 o
  -5  -4   8         21.15         20.34         6.56 o
  -4  -4   8         35.96         50.11         7.29 o
  -3  -4   8        151.11        122.80         9.43 o
  -2  -4   8          2.29          8.42         5.26 o
  -1  -4   8         44.96         46.16         6.17 o
   0  -4   8        268.90        253.95        10.38 o
   1  -4   8        827.34        798.47        36.44 o
   2  -4   8        166.01        160.29         9.27 o
   3  -4   8        361.67        329.80        13.79 o
   4  -4   8        630.75        591.57        23.82 o
   5  -4   8          8.78         10.60         7.15 o
   6  -4   8         45.50         56.84        10.83 o
   7  -4   8        403.86        434.09        22.83 o
   8  -4   8          2.85          9.45        12.04 o
  -9  -3   8          4.98         -1.27        10.09 o
  -8  -3   8          2.27          4.60         6.25 o
  -7  -3   8         14.25         19.41         6.51 o
  -6  -3   8         24.77         24.19         5.99 o
  -5  -3   8        310.14        324.45        16.03 o
  -4  -3   8         88.33        106.24         7.74 o
  -3  -3   8        779.89        783.59        29.03 o
  -2  -3   8          2.83          1.36         3.52 o
  -1  -3   8         51.10         56.39         8.28 o
   0  -3   8        512.02        472.92        15.51 o
   1  -3   8       2130.21       2024.97        57.15 o
   2  -3   8        338.17        300.00        14.31 o
   3  -3   8        118.92        119.01         8.06 o
   4  -3   8        897.40        897.74        29.04 o
   5  -3   8        347.67        329.41        18.04 o
   6  -3   8        105.91        110.67        11.95 o
   7  -3   8          1.60         -4.12         7.56 o
   8  -3   8         20.43         13.71        11.19 o
   9  -3   8         55.67         54.17        16.46 o
  -9  -2   8          0.08          4.57         6.13 o
  -8  -2   8         23.37         31.20         8.82 o
  -7  -2   8         26.55         22.34         7.83 o
  -6  -2   8          1.58          7.12         4.72 o
  -5  -2   8         44.38         36.70         6.77 o
  -4  -2   8        252.19        250.55        10.91 o
  -3  -2   8          5.14         11.00         3.85 o
  -2  -2   8        203.24        230.79        11.03 o
  -1  -2   8        289.80        264.64        14.41 o
   0  -2   8        170.01        172.28         9.54 o
   1  -2   8        194.66        189.46         8.69 o
   2  -2   8       1401.94       1296.15        38.09 o
   3  -2   8        350.01        337.70        20.00 o
   4  -2   8          8.47          5.05         5.02 o
   5  -2   8       1010.77       1004.70        32.39 o
   6  -2   8        715.22        756.60        31.31 o
   7  -2   8          1.95         -6.14         6.55 o
   8  -2   8         78.25         84.26        18.42 o
   9  -2   8        288.99        348.06        28.23 o
  -9  -1   8          8.15          4.70        11.49 o
  -8  -1   8         35.60         29.32         6.73 o
  -7  -1   8        149.56        163.13        11.25 o
  -6  -1   8         82.20         74.86         7.76 o
  -5  -1   8        668.99        737.92        45.60 o
  -4  -1   8          0.83          3.77         2.75 o
  -3  -1   8         24.78         30.07         2.66 o
  -2  -1   8        378.37        366.20         9.48 o
  -1  -1   8        559.33        534.63        19.90 o
   0  -1   8        385.67        367.31        14.94 o
   1  -1   8        149.02        146.36         6.80 o
   2  -1   8        792.35        814.88        30.03 o
   3  -1   8       1119.65       1037.91        31.33 o
   4  -1   8         40.63         37.67         5.80 o
   5  -1   8          3.35         15.23         5.39 o
   6  -1   8          7.63         -1.42         5.92 o
   7  -1   8         56.45         51.08         9.58 o
   8  -1   8         26.57         18.47        11.15 o
   9  -1   8          0.77         12.02        14.27 o
  -9   0   8          0.62         -2.34         5.47 o
  -8   0   8          3.36          6.13         5.60 o
  -7   0   8         55.71         50.59         6.55 o
  -6   0   8        504.83        503.88        28.25 o
  -5   0   8         42.87         48.04         7.09 o
  -4   0   8         14.21         15.21         4.39 o
  -3   0   8        194.14        190.90         8.45 o
  -2   0   8        535.64        475.24        15.29 o
  -1   0   8         91.44        100.30         5.49 o
   0   0   8       1998.54       1811.49        58.56 o
   1   0   8         24.56         28.37         2.71 o
   2   0   8        442.79        409.97        14.17 o
   3   0   8        284.29        277.36        11.16 o
   4   0   8       3776.89       3499.86        96.95 o
   5   0   8         59.06         55.51         6.58 o
   6   0   8         63.91         49.25         8.59 o
   7   0   8        734.42        737.50        30.97 o
   8   0   8        166.43        175.70        19.35 o
   9   0   8         18.44         24.20        12.09 o
  -9   1   8         19.90         22.07         6.89 o
  -8   1   8          1.77          2.93         4.89 o
  -7   1   8         54.61         28.27        10.79 o
  -6   1   8         73.89         82.52         6.71 o
  -5   1   8        170.22        168.37         7.02 o
  -4   1   8          3.97         10.16         4.14 o
  -3   1   8        784.84        818.86        30.67 o
  -2   1   8         14.06          5.64         1.46 o
  -1   1   8       1124.48       1109.17        28.32 o
   0   1   8        755.94        751.34        22.60 o
   1   1   8       1201.66       1197.85        30.42 o
   2   1   8        105.35        105.62         7.45 o
   3   1   8        362.14        351.39        12.99 o
   4   1   8        363.79        392.62        14.77 o
   5   1   8         16.45         33.75         5.69 o
   6   1   8         12.04         15.09         6.48 o
   7   1   8         29.30         33.85         8.58 o
   8   1   8        142.28        147.49        18.30 o
   9   1   8        131.19        126.91        18.07 o
  10   1   8          7.80          3.64        10.82 o
  -9   2   8         19.59         21.36         5.87 o
  -8   2   8         17.44         19.58         5.38 o
  -7   2   8        100.90        110.27         8.59 o
  -6   2   8         39.44         54.37         5.47 o
  -5   2   8        138.18        162.62         7.53 o
  -4   2   8        213.75        226.62        12.01 o
  -3   2   8         43.12         38.56         5.32 o
  -2   2   8        165.76        156.46         7.93 o
  -1   2   8          0.99          1.82         1.79 o
   0   2   8        453.95        463.36        17.30 o
   1   2   8        547.67        517.52        12.91 o
   2   2   8       2000.75       1926.31        48.06 o
   3   2   8        345.59        366.90        13.42 o
   4   2   8         32.87         44.10         5.67 o
   5   2   8        826.26        833.10        27.41 o
   6   2   8        259.48        291.24        16.19 o
   7   2   8          8.36          6.57         6.84 o
   8   2   8          0.66          3.35        10.25 o
   9   2   8        198.74        254.05        21.98 o
  10   2   8        106.77        101.19        22.83 o
  -9   3   8          9.73         -1.42         8.23 o
  -8   3   8          5.58         12.00         6.24 o
  -7   3   8        122.94        134.52         8.57 o
  -6   3   8          3.03          1.96         4.05 o
  -5   3   8        139.64        153.68         7.70 o
  -4   3   8        183.17        219.58        13.49 o
  -3   3   8        215.60        207.18         8.24 o
  -2   3   8         69.41         71.47         5.09 o
  -1   3   8        750.31        730.52        24.41 o
   0   3   8         64.49         70.27         6.09 o
   1   3   8       1205.34       1277.27        29.60 o
   2   3   8        639.47        639.86        17.75 o
   3   3   8       1446.31       1425.28        36.63 o
   4   3   8          2.17         -3.02         3.30 o
   5   3   8         47.79         53.16         6.71 o
   6   3   8        472.26        520.83        22.80 o
   7   3   8        494.57        535.93        24.38 o
   8   3   8          1.13          9.48         9.47 o
   9   3   8         31.78         35.81        17.12 o
  -9   4   8          0.04         -6.03         6.03 o
  -8   4   8          3.02          8.90         5.98 o
  -7   4   8         39.94         51.74         9.01 o
  -6   4   8         52.53         57.76         7.82 o
  -5   4   8         14.72         13.15         4.97 o
  -4   4   8         27.96         33.68         4.88 o
  -3   4   8         43.62         50.67         5.53 o
  -2   4   8        523.82        512.02        20.04 o
  -1   4   8         94.19         98.18         7.61 o
   0   4   8        522.75        459.42        19.87 o
   1   4   8        503.64        521.91        16.76 o
   2   4   8        610.97        654.59        20.65 o
   3   4   8        482.88        500.43        17.03 o
   4   4   8       1099.30       1024.13        31.21 o
   5   4   8        212.23        233.19        11.07 o
   6   4   8         67.87         67.43        11.35 o
   7   4   8        167.40        177.47        25.95 o
  -8   5   8         14.88         29.86         8.07 o
  -7   5   8          5.48         -0.72         5.50 o
  -6   5   8         58.75         56.85         8.15 o
  -5   5   8          1.69         -0.25         4.99 o
  -4   5   8          2.44          5.44         3.99 o
  -3   5   8        225.71        219.72        10.82 o
  -2   5   8        262.56        271.30        11.88 o
  -1   5   8        387.38        376.24        16.21 o
   0   5   8        403.45        389.42        11.48 o
   1   5   8        811.06        812.47        24.89 o
   2   5   8        200.11        181.36        12.13 o
   3   5   8         85.18         90.78         6.92 o
   4   5   8        155.53        173.65         9.33 o
   5   5   8        395.56        462.96        17.51 o
   6   5   8         11.30         27.17         6.88 o
   7   5   8          0.76          0.51         7.88 o
  -8   6   8          0.72         -3.20         6.31 o
  -7   6   8         76.49         89.78        11.87 o
  -6   6   8          0.83          1.96        11.47 o
  -5   6   8         20.02         28.84         7.01 o
  -4   6   8        246.35        252.77        12.71 o
  -3   6   8          3.42          7.92         4.66 o
  -2   6   8        182.66        178.66        10.29 o
  -1   6   8         97.16         97.73         8.72 o
   0   6   8        446.08        417.05        14.50 o
   1   6   8        498.15        483.62        16.65 o
   2   6   8       1209.78       1160.61        34.87 o
   3   6   8        284.79        268.27        11.89 o
   4   6   8        111.87        143.64         9.01 o
   5   6   8        289.02        294.40        15.62 o
   6   6   8        804.33        844.11        33.01 o
   7   6   8         13.59         10.90         8.72 o
  -8   7   8          1.36         15.57        17.64 o
  -7   7   8          0.04         -5.30         6.15 o
  -6   7   8          5.97         -0.88         6.69 o
  -5   7   8          0.63          4.98         5.83 o
  -4   7   8        174.98        198.99        13.47 o
  -3   7   8        181.15        196.00        11.61 o
  -2   7   8         95.24        112.33        11.85 o
  -1   7   8        441.83        437.89        14.90 o
   0   7   8        164.28        146.09         9.74 o
   1   7   8        170.39        163.03         9.01 o
   2   7   8        273.20        280.35        12.19 o
   3   7   8        617.45        573.55        20.29 o
   4   7   8          3.73         10.96         5.16 o
   5   7   8         33.34         44.59        11.85 o
   6   7   8        124.98        155.39        16.30 o
   7   7   8        370.35        417.38        25.68 o
   8   7   8          4.88        -11.94        12.97 o
  -7   8   8          0.48          2.37         6.90 o
  -6   8   8          0.28          1.81         6.90 o
  -5   8   8         62.99         88.73        12.11 o
  -4   8   8          2.95         -5.46         5.87 o
  -3   8   8        282.25        295.14        16.71 o
  -2   8   8         32.55         28.23         6.49 o
  -1   8   8        330.96        314.57        12.05 o
   0   8   8          4.57          7.36         3.98 o
   1   8   8        807.69        741.79        24.88 o
   2   8   8        145.50        133.84        10.77 o
   3   8   8          5.69          0.83         5.17 o
   4   8   8        501.00        498.92        21.27 o
   5   8   8        167.09        174.52        16.61 o
   6   8   8         35.39         55.88        11.72 o
   7   8   8          1.75          7.24         9.15 o
   8   8   8        183.80        186.30        28.02 o
  -6   9   8          9.63         27.96         8.81 o
  -5   9   8         53.50         47.63        12.13 o
  -4   9   8         95.62        101.37        11.97 o
  -3   9   8          7.74          5.17         7.04 o
  -2   9   8         96.37         95.02         6.96 o
  -1   9   8         37.00         31.02         5.19 o
   0   9   8        145.15        146.69         9.13 o
   1   9   8        430.78        421.01        15.65 o
   2   9   8        338.07        295.40        13.97 o
   3   9   8         91.11         84.41         8.71 o
   4   9   8        118.87        124.02        13.59 o
   5   9   8        342.70        366.46        22.83 o
   6   9   8        134.59        156.22        22.05 o
   7   9   8         77.93         94.56        16.15 o
   8   9   8         32.87         32.17        17.64 o
  -5  10   8         19.75         18.76         8.48 o
  -4  10   8         37.23         47.11        10.42 o
  -3  10   8          7.03          2.17         7.64 o
  -2  10   8         12.40          8.57         5.09 o
  -1  10   8         21.76         23.88         5.45 o
   0  10   8         33.36         40.52         6.25 o
   1  10   8         49.60         58.09         8.11 o
   2  10   8        126.81        131.17         9.97 o
   3  10   8        197.54        184.78        15.44 o
   4  10   8         17.77         27.96         9.21 o
   5  10   8         13.19         16.03        17.38 o
   6  10   8         60.54         65.98        13.81 o
   7  10   8         75.00        107.94        24.91 o
  -4  11   8         23.97         30.70        12.37 o
  -3  11   8          1.30          0.97         5.39 o
  -2  11   8         36.17         35.31         6.67 o
  -1  11   8         15.52         19.20         6.24 o
   0  11   8        115.26        104.80         8.87 o
   1  11   8          0.97         -4.84         4.84 o
   2  11   8        129.76        136.30        14.68 o
   3  11   8         63.55         75.71        12.83 o
   4  11   8        421.23        396.01        25.40 o
   5  11   8         38.66         44.02        10.94 o
   6  11   8         15.62         18.14        12.19 o
  -3  12   8         18.68         19.46         7.77 o
  -2  12   8          0.04          4.12         5.34 o
  -1  12   8         62.52         61.94         8.57 o
   0  12   8         28.41         20.09         6.59 o
   1  12   8         47.41         35.23         9.74 o
   2  12   8          0.94         -2.61         8.16 o
   3  12   8         51.70         64.74        23.09 o
   4  12   8         18.67         19.46        10.64 o
  -1 -10   9         12.98         25.86        16.87 o
   0 -10   9         10.17        -10.38        17.12 o
  -4  -9   9          8.40         25.50        11.52 o
  -3  -9   9          0.26         -6.15         8.72 o
  -2  -9   9        173.76        140.88        19.02 o
  -1  -9   9        158.12        164.95        12.48 o
   0  -9   9          1.81          1.28         6.44 o
   1  -9   9         73.89         75.81        10.09 o
   2  -9   9          0.29          5.14         8.83 o
   3  -9   9         22.53         24.88        11.04 o
  -5  -8   9         15.13         -8.28         9.08 o
  -4  -8   9        124.44        126.64        16.99 o
  -3  -8   9        146.39        162.77        16.95 o
  -2  -8   9          3.18         -0.25         5.69 o
  -1  -8   9         19.04         17.15         8.68 o
   0  -8   9         75.65         70.66        12.50 o
   1  -8   9        161.06        181.19        12.86 o
   2  -8   9         22.50         24.94         7.73 o
   3  -8   9         66.42         64.37        10.56 o
   4  -8   9        124.56        128.90        14.19 o
   5  -8   9          9.95         17.92         9.46 o
  -6  -7   9          5.06          3.55         7.94 o
  -5  -7   9         41.23         66.08        14.01 o
  -4  -7   9         23.59         31.29        10.28 o
  -3  -7   9          1.63         -0.08         8.14 o
  -2  -7   9        125.53        134.12        14.71 o
  -1  -7   9         41.61         41.40         5.90 o
   0  -7   9         23.64         26.38         5.92 o
   1  -7   9        125.54        121.32        12.33 o
   2  -7   9        162.52        153.81        11.24 o
   3  -7   9         91.00        100.80        11.80 o
   4  -7   9         19.05         14.52         7.46 o
   5  -7   9        166.85        144.02        20.00 o
   6  -7   9        103.08         97.65        30.35 o
  -7  -6   9          8.63          9.19         9.38 o
  -6  -6   9          0.20          8.74         7.82 o
  -5  -6   9        210.86        245.28        16.32 o
  -4  -6   9          0.27         -6.81         7.29 o
  -3  -6   9         10.22         13.55         8.06 o
  -2  -6   9        144.08        134.77        13.81 o
  -1  -6   9         10.94         11.08         4.05 o
   0  -6   9        171.82        167.76        10.56 o
   1  -6   9         14.22         13.41         8.69 o
   2  -6   9        116.61        117.03        11.16 o
   3  -6   9        169.65        179.13        11.14 o
   4  -6   9        131.70        161.37        13.96 o
   5  -6   9        128.97        152.89        14.18 o
   6  -6   9          2.94         -7.70        10.74 o
   7  -6   9         16.08         34.77        15.05 o
  -7  -5   9         32.38         35.67        12.93 o
  -6  -5   9          0.84         -0.71         7.12 o
  -5  -5   9          7.10          8.01         6.67 o
  -4  -5   9        139.51        157.94        14.14 o
  -3  -5   9         14.36         18.67         7.61 o
  -2  -5   9        230.06        217.54        15.54 o
  -1  -5   9        181.30        188.44        14.08 o
   0  -5   9        144.39        150.07        12.21 o
   1  -5   9        165.93        162.21         9.36 o
   2  -5   9          9.72         18.56         5.32 o
   3  -5   9        540.85        470.47        18.31 o
   4  -5   9        210.64        213.65        12.50 o
   5  -5   9        356.76        394.71        21.36 o
   6  -5   9          9.28          3.34         8.19 o
   7  -5   9         19.78         30.59        14.79 o
  -8  -4   9         11.97         20.52         7.67 o
  -7  -4   9         41.13         54.84        15.33 o
  -6  -4   9          0.39          4.01         6.42 o
  -5  -4   9          3.26         -0.35         5.78 o
  -4  -4   9          9.79         17.42         6.22 o
  -3  -4   9        439.43        482.54        24.93 o
  -2  -4   9         17.15         16.61        11.16 o
  -1  -4   9          3.40          7.66         5.95 o
   0  -4   9          1.68          5.18         3.18 o
   1  -4   9        191.49        191.19         9.63 o
   2  -4   9        334.48        327.97        14.83 o
   3  -4   9        383.33        372.39        16.85 o
   4  -4   9         39.43         53.60         7.50 o
   5  -4   9        339.55        315.74        22.81 o
   6  -4   9          5.17         19.92         8.23 o
   7  -4   9        225.52        231.54        24.35 o
   8  -4   9         95.67         90.78        17.57 o
  -8  -3   9          0.19         -1.85         6.00 o
  -7  -3   9          0.13         -5.38         5.56 o
  -6  -3   9         23.55         29.15         6.34 o
  -5  -3   9         10.75          2.47         6.27 o
  -4  -3   9          4.56          6.64         5.47 o
  -3  -3   9        119.69        108.07        18.68 o
  -2  -3   9        158.53        184.26        23.87 o
  -1  -3   9        390.12        387.61        16.77 o
   0  -3   9          6.35          7.63         2.70 o
   1  -3   9        935.50        818.99        25.63 o
   2  -3   9        574.18        525.50        20.19 o
   3  -3   9        482.75        470.57        17.67 o
   4  -3   9        319.29        363.79        24.72 o
   5  -3   9        234.61        266.41        29.53 o
   6  -3   9         52.44         39.30         9.47 o
   7  -3   9        222.63        237.82        19.89 o
   8  -3   9          2.69         16.20         9.13 o
  -8  -2   9          6.55         -4.97         4.97 o
  -7  -2   9         27.28         24.66         6.31 o
  -6  -2   9          8.77          7.84         4.57 o
  -5  -2   9        195.14        240.61        11.71 o
  -4  -2   9        550.13        537.77        21.61 o
  -3  -2   9         42.28         49.36         6.24 o
  -2  -2   9          1.73          2.51         3.98 o
  -1  -2   9         96.76         99.43         7.74 o
   0  -2   9        214.47        219.83        11.53 o
   1  -2   9        217.12        213.49         9.27 o
   2  -2   9        127.51        106.92         8.16 o
   3  -2   9        592.64        605.49        20.80 o
   4  -2   9        246.14        266.97        12.55 o
   5  -2   9        634.44        615.34        22.31 o
   6  -2   9         50.41         35.25        11.75 o
   7  -2   9        123.70        134.43        16.15 o
   8  -2   9         76.56         97.58        16.38 o
   9  -2   9         66.75         81.96        17.23 o
  -9  -1   9          8.12         -0.99         6.29 o
  -8  -1   9         58.83         67.89        12.45 o
  -7  -1   9         51.33         54.25         7.64 o
  -6  -1   9        128.89        135.81        12.39 o
  -5  -1   9         83.20         84.02         6.46 o
  -4  -1   9        188.77        212.70         9.73 o
  -3  -1   9         70.60         73.35         7.34 o
  -2  -1   9        381.74        403.62        19.46 o
  -1  -1   9        353.91        349.16        14.89 o
   0  -1   9        332.40        330.03        14.50 o
   1  -1   9        351.75        326.96        14.71 o
   2  -1   9        693.77        609.89        19.97 o
   3  -1   9        274.21        293.05        12.06 o
   4  -1   9        833.81        808.98        26.31 o
   5  -1   9        104.27         86.59         8.26 o
   6  -1   9        297.08        276.67        16.34 o
   7  -1   9        189.31        182.26        14.17 o
   8  -1   9        115.47        125.62        14.39 o
   9  -1   9         44.66         37.83        31.65 o
  -9   0   9          0.25          3.76         6.10 o
  -8   0   9         18.59         13.03         5.82 o
  -7   0   9         41.44         38.05         6.74 o
  -6   0   9        165.66        193.95        10.22 o
  -5   0   9         39.01         38.82         8.34 o
  -4   0   9          0.36          3.41         4.28 o
  -3   0   9        115.31        115.49         7.43 o
  -2   0   9        267.73        265.00        11.82 o
  -1   0   9         80.88         98.91         7.04 o
   0   0   9          4.03          2.88         3.41 o
   1   0   9       1547.11       1523.91        38.37 o
   2   0   9        360.36        329.85        12.28 o
   3   0   9        557.75        533.74        18.32 o
   4   0   9        103.37        139.82        12.66 o
   5   0   9        510.95        455.08        17.58 o
   6   0   9         26.77         21.23         8.31 o
   7   0   9        236.62        250.23        17.01 o
   8   0   9         62.27         67.13        11.12 o
   9   0   9        106.25        123.33        44.89 o
  -9   1   9          0.03         10.19         6.47 o
  -8   1   9         80.96         49.47         6.66 o
  -7   1   9          3.50          0.79         4.64 o
  -6   1   9          0.42          2.33         5.69 o
  -5   1   9          7.67          9.89         4.88 o
  -4   1   9          4.46          1.95         3.70 o
  -3   1   9          1.78          2.19         4.19 o
  -2   1   9        418.17        418.67        12.20 o
  -1   1   9          7.37          6.68         3.04 o
   0   1   9         50.80         46.02         5.43 o
   1   1   9         12.71         17.86         1.98 o
   2   1   9       1664.60       1551.47        44.34 o
   3   1   9       1162.42       1176.76        35.03 o
   4   1   9        259.97        249.62        11.38 o
   5   1   9          0.13         -4.21         4.37 o
   6   1   9        740.65        749.54        34.54 o
   7   1   9         98.99        114.06        19.30 o
   8   1   9        339.64        365.39        20.94 o
   9   1   9          9.63          2.90        10.45 o
  -9   2   9          1.76         11.31         6.17 o
  -8   2   9         68.44         71.96        11.25 o
  -7   2   9         17.91         20.92         5.22 o
  -6   2   9          8.05          2.96         4.17 o
  -5   2   9         30.39         28.55         7.49 o
  -4   2   9         40.30         56.15         7.18 o
  -3   2   9         26.71         35.73         5.73 o
  -2   2   9        161.14        138.94         7.93 o
  -1   2   9       1315.45       1283.14        37.16 o
   0   2   9        151.74        141.84         7.24 o
   1   2   9        167.22        161.52         5.54 o
   2   2   9         79.33         86.76         5.96 o
   3   2   9        298.24        292.20        11.56 o
   4   2   9         77.71         83.38         7.12 o
   5   2   9        430.09        459.41        21.03 o
   6   2   9         54.45         50.72         8.65 o
   7   2   9        280.93        296.09        17.52 o
   8   2   9        114.30        132.41        14.58 o
   9   2   9         94.44         58.16        14.12 o
  -9   3   9          1.97          4.15        13.49 o
  -8   3   9          0.03         -4.24         5.45 o
  -7   3   9          0.67         -3.21         4.41 o
  -6   3   9          1.18         -3.32         4.47 o
  -5   3   9          0.12          2.42         4.87 o
  -4   3   9         47.17         55.95         5.40 o
  -3   3   9         62.87         83.45         6.48 o
  -2   3   9         37.49         34.85         4.91 o
  -1   3   9        238.57        241.04        11.46 o
   0   3   9       1290.92       1287.81        43.44 o
   1   3   9       1059.29       1033.63        26.58 o
   2   3   9        737.70        700.48        25.36 o
   3   3   9        169.82        170.73        14.56 o
   4   3   9       1610.57       1592.64        53.83 o
   5   3   9        527.51        517.30        29.12 o
   6   3   9        342.25        370.71        48.52 o
   7   3   9          3.27          2.94         8.48 o
   8   3   9        167.98        168.73        22.05 o
   9   3   9         31.83         36.84        25.43 o
  -8   4   9          1.26         -3.77         5.73 o
  -7   4   9          0.21         -4.44         5.26 o
  -6   4   9        172.63        190.20        21.35 o
  -5   4   9         17.04          9.61         4.19 o
  -4   4   9          6.36         11.38         6.98 o
  -3   4   9        152.01        148.08        11.60 o
  -2   4   9        264.95        282.04        13.17 o
  -1   4   9         23.61         29.28         5.43 o
   0   4   9         42.91         31.51         5.67 o
   1   4   9        374.13        358.47        12.60 o
   2   4   9        246.15        225.15         9.68 o
   3   4   9        383.20        366.51        13.98 o
   4   4   9        527.59        545.65        22.02 o
   5   4   9        576.06        586.28        23.95 o
   6   4   9        199.25        174.00        15.71 o
   7   4   9        246.24        238.30        25.92 o
   8   4   9          6.68          5.71        12.97 o
  -8   5   9          4.57         12.30         6.48 o
  -7   5   9          8.59          4.07         6.10 o
  -6   5   9          3.48          3.53         5.60 o
  -5   5   9          8.20         13.89         5.87 o
  -4   5   9         10.08         11.99         6.13 o
  -3   5   9         80.11         67.43         7.64 o
  -2   5   9        103.92        106.23         9.33 o
  -1   5   9        668.26        634.26        24.46 o
   0   5   9         76.28         88.75         8.12 o
   1   5   9       1118.01       1047.62        31.40 o
   2   5   9        393.71        371.67        23.29 o
   3   5   9       1716.02       1588.00        46.37 o
   4   5   9        287.18        297.09        12.77 o
   5   5   9         47.70         59.46         8.32 o
   6   5   9        317.98        341.39        21.93 o
   7   5   9        159.20        164.19        17.29 o
   8   5   9        203.10        188.37        23.35 o
  -8   6   9         24.50         11.65        13.49 o
  -7   6   9         21.30         38.98         8.17 o
  -6   6   9         20.43         12.05         5.99 o
  -5   6   9          7.12         18.31         6.61 o
  -4   6   9         46.93         51.62         7.34 o
  -3   6   9          4.40         15.43         7.56 o
  -2   6   9         18.73         26.31         6.37 o
  -1   6   9        262.26        294.91        14.71 o
   0   6   9        476.95        438.75        15.14 o
   1   6   9         71.44         76.23         6.12 o
   2   6   9          3.48          7.78         4.01 o
   3   6   9         97.91        133.47         8.55 o
   4   6   9        482.93        460.40        19.37 o
   5   6   9        113.97        120.23         9.41 o
   6   6   9        114.69        136.04        15.07 o
   7   6   9        154.68        197.19        24.39 o
   8   6   9        102.87        167.10        23.87 o
  -7   7   9         22.98         21.05         8.98 o
  -6   7   9          0.08         -0.02         8.31 o
  -5   7   9          5.32          2.17         5.98 o
  -4   7   9         41.68         33.60         7.42 o
  -3   7   9        430.40        438.49        21.11 o
  -2   7   9         20.15         16.07         5.53 o
  -1   7   9        163.48        163.11        10.61 o
   0   7   9         51.08         50.18         5.12 o
   1   7   9        431.64        397.75        15.14 o
   2   7   9         57.17         60.48         6.77 o
   3   7   9         52.16         61.51         9.51 o
   4   7   9        338.75        312.80        14.10 o
   5   7   9        392.76        406.97        19.76 o
   6   7   9        120.77        114.22        13.89 o
   7   7   9        104.91        118.83        19.72 o
  -7   8   9          3.98         -3.63        14.01 o
  -6   8   9          2.57         -4.29         7.25 o
  -5   8   9          1.02          5.14         6.53 o
  -4   8   9         23.07         18.73         7.49 o
  -3   8   9         12.18         15.52         6.12 o
  -2   8   9        449.37        436.16        18.71 o
  -1   8   9          1.12          7.29         2.77 o
   0   8   9         11.89         14.09         4.05 o
   1   8   9          4.08          2.96         4.38 o
   2   8   9        195.30        210.76        11.15 o
   3   8   9         36.89         35.95         6.25 o
   4   8   9        137.51        118.02         9.67 o
   5   8   9        143.95        145.66        17.38 o
   6   8   9        173.73        189.64        17.20 o
   7   8   9        145.41        155.89        16.67 o
  -6   9   9          8.29         10.96         8.08 o
  -5   9   9         24.49         22.79        13.95 o
  -4   9   9         20.76         26.36        18.74 o
  -3   9   9         73.70         66.25        15.21 o
  -2   9   9          4.38          4.15         6.17 o
  -1   9   9        386.13        390.50        14.43 o
   0   9   9        186.61        190.80        10.12 o
   1   9   9         28.30         28.59         5.61 o
   2   9   9         49.86         62.00         8.91 o
   3   9   9        585.63        564.00        24.04 o
   4   9   9         16.22         19.45         8.23 o
   5   9   9        176.93        142.24        15.51 o
   6   9   9         64.49         61.40        11.96 o
   7   9   9         68.95         80.35        14.68 o
  -5  10   9         16.50          4.66         8.44 o
  -4  10   9         58.14         50.94        10.55 o
  -3  10   9          5.90          4.53         8.12 o
  -2  10   9         17.33          4.39         7.49 o
  -1  10   9          3.70          7.92         4.58 o
   0  10   9         97.45         94.34         9.14 o
   1  10   9         18.97          4.86         6.00 o
   2  10   9         97.27         88.84         8.62 o
   3  10   9        250.29        225.68        17.90 o
   4  10   9         88.48        111.26        14.19 o
   5  10   9         57.81         53.78        11.45 o
   6  10   9        108.19        115.81        15.83 o
  -4  11   9          0.17          2.08        11.42 o
  -3  11   9         64.86         65.50        11.50 o
  -2  11   9         66.24         86.54         9.02 o
  -1  11   9          2.04          7.28         5.36 o
   0  11   9          0.38         -2.16         4.92 o
   1  11   9        149.43        155.14        12.92 o
   2  11   9         40.24         49.23        13.32 o
   3  11   9         22.20         16.38         8.60 o
   4  11   9          0.57          4.32         8.16 o
   5  11   9        183.05        186.58        18.17 o
  -2  12   9        146.96        132.46        19.44 o
  -1  12   9          2.81         -4.23         5.52 o
   0  12   9          2.04         -2.01         5.69 o
   1  12   9          2.00         -2.15        12.45 o
   2  12   9        185.00        201.91        30.88 o
   3  12   9         20.84         27.62        17.64 o
  -2  -9  10         11.18         13.41        11.38 o
  -1  -9  10         29.27         19.12         5.44 o
   0  -9  10         20.71         21.82         6.69 o
   1  -9  10          2.88         -2.80         5.84 o
  -4  -8  10         34.61         21.80        10.61 o
  -3  -8  10         14.35         23.16        10.68 o
  -2  -8  10          7.87         -4.33         9.02 o
  -1  -8  10          2.74          5.11         4.23 o
   0  -8  10        121.71        129.48        11.00 o
   1  -8  10          2.14          8.75         6.51 o
   2  -8  10        198.04        214.68        14.65 o
   3  -8  10        176.40        211.39        28.28 o
   4  -8  10        132.99        159.31        25.43 o
  -5  -7  10         15.64         14.53         9.79 o
  -4  -7  10         11.06         29.49        10.84 o
  -3  -7  10         30.70         42.18        10.92 o
  -2  -7  10          3.87          8.23         9.60 o
  -1  -7  10         15.33         22.43         9.79 o
   0  -7  10        248.91        244.23        17.64 o
   1  -7  10        197.14        225.08        15.20 o
   2  -7  10         23.88         26.04         7.32 o
   3  -7  10          0.47          0.09         6.33 o
   4  -7  10        154.79        159.21        14.73 o
   5  -7  10        280.39        320.60        21.42 o
  -6  -6  10         21.36         19.11         8.67 o
  -5  -6  10          0.74          0.49        11.16 o
  -4  -6  10          0.15          2.72         7.68 o
  -3  -6  10          4.48          9.02         7.94 o
  -2  -6  10         51.10         67.80        11.68 o
  -1  -6  10          1.11          6.10        17.12 o
   0  -6  10         16.89         18.95         4.81 o
   1  -6  10         43.53         51.45         7.33 o
   2  -6  10        363.04        344.06        15.95 o
   3  -6  10         18.08         16.87         6.22 o
   4  -6  10         36.14         42.60         9.10 o
   5  -6  10         58.33         65.45        11.19 o
   6  -6  10        108.19        103.46        20.87 o
  -7  -5  10         18.54         22.53         8.60 o
  -6  -5  10          0.09         -1.17         7.74 o
  -5  -5  10         71.81         78.84        10.55 o
  -4  -5  10          0.19         -3.57        20.76 o
  -3  -5  10         46.93         75.63        10.68 o
  -2  -5  10         21.41         15.95         7.94 o
  -1  -5  10        673.25        722.82        53.45 o
   0  -5  10        160.46        130.77         7.93 o
   1  -5  10         68.44         65.28         7.12 o
   2  -5  10        129.26        140.73         9.64 o
   3  -5  10        681.40        657.53        23.61 o
   4  -5  10         27.50         19.89         6.42 o
   5  -5  10         46.18         34.03         8.75 o
   6  -5  10        295.76        313.66        20.38 o
  -7  -4  10         23.06         39.67        13.26 o
  -6  -4  10         54.40         57.63         9.08 o
  -5  -4  10         26.05         19.24         6.97 o
  -4  -4  10        217.61        220.47        15.79 o
  -3  -4  10         11.64          7.46        10.64 o
  -2  -4  10         41.69         43.28        12.45 o
  -1  -4  10          3.50          6.02         7.52 o
   0  -4  10        991.53       1006.89        54.61 o
   1  -4  10         44.49         39.36         5.23 o
   2  -4  10        142.91        120.19         8.50 o
   3  -4  10        114.33        126.21         9.95 o
   4  -4  10        361.18        371.95        16.40 o
   5  -4  10         29.15         26.70         8.63 o
   6  -4  10         14.65         29.42         9.46 o
   7  -4  10         49.88         51.60        11.26 o
  -8  -3  10          0.21         11.85         6.62 o
  -7  -3  10          4.39          9.40         6.93 o
  -6  -3  10          2.13         10.33         6.00 o
  -5  -3  10         57.41         53.54         7.85 o
  -4  -3  10         19.41         11.29         6.88 o
  -3  -3  10         93.69         95.62        15.31 o
  -2  -3  10          0.62         -2.14         5.47 o
  -1  -3  10        467.99        475.62        20.04 o
   0  -3  10         77.00         61.78         8.80 o
   1  -3  10        484.51        491.94        17.18 o
   2  -3  10         52.12         46.59         6.82 o
   3  -3  10         71.29         81.39         7.82 o
   4  -3  10        136.61        142.57        10.97 o
   5  -3  10        445.63        450.02        42.85 o
   6  -3  10         37.40         30.33        13.39 o
   7  -3  10         16.02          8.14         8.89 o
   8  -3  10         53.93         49.55        11.99 o
  -8  -2  10          0.97         -3.64         4.93 o
  -7  -2  10          0.84         -2.98         4.94 o
  -6  -2  10         60.16         75.02        11.55 o
  -5  -2  10         73.83         94.73        12.54 o
  -4  -2  10          0.15          2.89         4.30 o
  -3  -2  10          3.14          1.98         4.69 o
  -2  -2  10        279.17        266.24        15.53 o
  -1  -2  10        372.54        361.98        19.16 o
   0  -2  10        156.41        165.59        14.69 o
   1  -2  10         55.69         73.17         8.30 o
   2  -2  10       1322.83       1256.66        37.62 o
   3  -2  10         54.88         62.44         6.99 o
   4  -2  10         10.72         17.10         5.45 o
   5  -2  10         99.55         96.89         9.05 o
   6  -2  10        237.06        196.92        21.95 o
   7  -2  10         33.10         29.38         8.42 o
   8  -2  10         79.53         89.46        17.42 o
  -8  -1  10         22.95         32.90         8.98 o
  -7  -1  10        107.05        129.35        16.55 o
  -6  -1  10          1.34          1.15         4.22 o
  -5  -1  10          9.50          8.06         4.49 o
  -4  -1  10          8.63         24.26         8.71 o
  -3  -1  10        257.93        263.80        11.14 o
  -2  -1  10          4.15          1.52         4.12 o
  -1  -1  10        429.74        468.91        19.29 o
   0  -1  10        148.81        141.56         9.69 o
   1  -1  10        156.55        177.16        11.00 o
   2  -1  10         15.18         11.94         3.87 o
   3  -1  10        886.59        859.03        37.61 o
   4  -1  10        397.76        377.37        15.38 o
   5  -1  10          3.83          6.31         5.50 o
   6  -1  10        274.71        234.74        37.46 o
   7  -1  10        394.33        381.39        26.67 o
   8  -1  10         22.79          7.65         7.72 o
  -8   0  10         41.85         48.72        17.48 o
  -7   0  10        124.04        174.10        15.35 o
  -6   0  10          3.40          7.88         3.90 o
  -5   0  10          1.39         -5.17         5.17 o
  -4   0  10         14.74         27.64         9.75 o
  -3   0  10        273.23        299.37        13.55 o
  -2   0  10        564.56        557.14        21.38 o
  -1   0  10         13.11         10.53         4.49 o
   0   0  10       1137.64       1116.07        38.85 o
   1   0  10        374.00        328.88        15.24 o
   2   0  10        147.00        129.41         7.31 o
   3   0  10         21.34         17.78         4.49 o
   4   0  10        155.28        198.10        14.12 o
   5   0  10          6.43         12.31         5.40 o
   6   0  10         92.78         87.75        11.06 o
   7   0  10         95.69         86.66        11.04 o
   8   0  10        316.82        332.35        20.22 o
   9   0  10         13.68         14.64        23.87 o
  -8   1  10         72.56         81.89        11.66 o
  -7   1  10          5.56          3.68         4.23 o
  -6   1  10         45.14         55.67         9.88 o
  -5   1  10         30.00         25.76         5.86 o
  -4   1  10          0.64          0.55         3.77 o
  -3   1  10         58.30         66.79         7.42 o
  -2   1  10         37.33         46.69         8.20 o
  -1   1  10          0.19         -3.43         3.55 o
   0   1  10        149.22        154.14         9.10 o
   1   1  10        218.94        208.20        11.47 o
   2   1  10       1374.66       1243.18        36.50 o
   3   1  10        156.38        137.72         9.96 o
   4   1  10        299.61        270.72        12.31 o
   5   1  10        588.61        619.94        22.55 o
   6   1  10        426.13        459.54        24.30 o
   7   1  10         25.90         44.70         9.49 o
   8   1  10          2.55         13.04         8.43 o
   9   1  10        227.45        275.76        24.21 o
  -8   2  10          0.12          1.16        10.49 o
  -7   2  10          3.38          8.89         5.03 o
  -6   2  10         36.56         45.77         6.09 o
  -5   2  10        155.00        165.64        11.19 o
  -4   2  10         29.54         17.40        11.06 o
  -3   2  10        110.64         96.10         9.15 o
  -2   2  10        216.71        201.18        12.08 o
  -1   2  10        636.94        645.22        29.29 o
   0   2  10        399.04        396.82        20.68 o
   1   2  10         27.86         41.26         7.47 o
   2   2  10        898.82        892.74        31.17 o
   3   2  10         34.63         32.34         5.57 o
   4   2  10          3.34         -4.05         5.28 o
   5   2  10        151.38        141.65        15.53 o
   6   2  10        641.70        717.87        36.94 o
   7   2  10         36.31         35.68        10.56 o
   8   2  10        116.09        128.10        17.18 o
   9   2  10          0.50          4.15        15.57 o
  -8   3  10         64.82         48.70        13.84 o
  -7   3  10          2.63         18.28         5.31 o
  -6   3  10          7.17         11.68         5.21 o
  -5   3  10          1.47          2.01         3.53 o
  -4   3  10         21.92         30.41         6.44 o
  -3   3  10         30.79         37.16         6.31 o
  -2   3  10         52.90         40.21         5.81 o
  -1   3  10        189.08        179.16         9.89 o
   0   3  10        692.51        677.99        31.38 o
   1   3  10         32.49         28.12        10.12 o
   2   3  10        101.22         84.48         7.01 o
   3   3  10        933.65        897.09        32.28 o
   4   3  10         72.00         76.28        10.52 o
   5   3  10         17.03         20.47         6.29 o
   6   3  10          7.86         12.45        15.05 o
   7   3  10        602.78        618.51        51.37 o
   8   3  10        162.78        173.52        18.31 o
   9   3  10         23.35          9.86        14.01 o
  -8   4  10         32.17         21.99         8.15 o
  -7   4  10         13.69          8.49         8.39 o
  -6   4  10         12.89         14.84         5.24 o
  -5   4  10         43.56         40.87         7.42 o
  -4   4  10          6.32         10.69         4.28 o
  -3   4  10        337.15        360.40        14.67 o
  -2   4  10         24.15         19.38         4.97 o
  -1   4  10        233.10        251.40        12.60 o
   0   4  10        501.99        481.09        19.68 o
   1   4  10        429.01        404.33        22.32 o
   2   4  10         12.50         14.35         4.33 o
   3   4  10          2.88          3.88         4.68 o
   4   4  10        822.43        809.11        30.32 o
   5   4  10        416.42        428.48        19.68 o
   6   4  10          2.08         -1.27         7.54 o
   7   4  10          5.70         14.79        12.71 o
   8   4  10         59.99         51.49        11.72 o
  -8   5  10          5.45         -1.56        15.05 o
  -7   5  10          2.12         -1.83         5.69 o
  -6   5  10         16.03         17.31         7.78 o
  -5   5  10         17.21         22.10         6.07 o
  -4   5  10         35.72         39.07         6.37 o
  -3   5  10         14.41          8.16         4.69 o
  -2   5  10         93.01        102.93         9.02 o
  -1   5  10         41.83         60.58         7.46 o
   0   5  10         24.54         30.74         6.22 o
   1   5  10        424.77        412.27        14.35 o
   2   5  10        307.53        315.17        12.70 o
   3   5  10        120.35        134.30         9.98 o
   4   5  10         78.87        108.41        14.32 o
   5   5  10        532.40        540.45        23.41 o
   6   5  10        502.24        551.05        30.73 o
   7   5  10         15.39         19.53        15.31 o
   8   5  10          1.80         20.76        12.45 o
  -7   6  10          0.64          3.70         6.09 o
  -6   6  10         28.42         22.33         6.39 o
  -5   6  10         86.13         86.91         9.52 o
  -4   6  10          1.01          1.72         4.79 o
  -3   6  10         10.54         13.50         5.65 o
  -2   6  10        174.17        157.49        10.23 o
  -1   6  10        341.51        324.79        16.03 o
   0   6  10         16.23         21.69         5.81 o
   1   6  10          3.64          3.55         3.39 o
   2   6  10        216.38        221.20        10.54 o
   3   6  10        323.71        319.43        13.53 o
   4   6  10         17.73         17.46         6.68 o
   5   6  10         11.70          8.23         6.06 o
   6   6  10        379.95        407.82        25.30 o
   7   6  10        161.72        209.13        24.39 o
   8   6  10          4.76        -10.90        10.90 o
  -7   7  10          0.09         11.94        16.35 o
  -6   7  10         67.82         63.24         9.33 o
  -5   7  10          9.76         24.04        14.11 o
  -4   7  10         69.40         93.20         9.20 o
  -3   7  10          6.11          5.52         5.22 o
  -2   7  10        116.87        124.92        11.19 o
  -1   7  10          3.52          6.18         5.50 o
   0   7  10        381.18        359.56        17.87 o
   1   7  10          0.52         -2.57         4.27 o
   2   7  10          1.51          2.57         4.10 o
   3   7  10        508.83        464.67        17.69 o
   4   7  10        499.32        501.55        19.34 o
   5   7  10          1.59         -1.21         7.27 o
   6   7  10          0.25         11.94        10.90 o
   7   7  10         41.73         51.89        16.09 o
   8   7  10        284.47        390.70        36.33 o
  -6   8  10         15.55         20.14         8.58 o
  -5   8  10         53.88         54.70         9.57 o
  -4   8  10         61.76         76.95        11.04 o
  -3   8  10        157.14        188.27        12.18 o
  -2   8  10        109.31        149.80        15.01 o
  -1   8  10         84.54         65.65         8.81 o
   0   8  10         18.78         15.52         3.94 o
   1   8  10        556.39        501.73        18.53 o
   2   8  10         37.53         38.98         6.27 o
   3   8  10          2.92          8.71         4.95 o
   4   8  10        224.29        233.88        12.64 o
   5   8  10        514.32        513.83        23.90 o
   6   8  10          6.47         11.42        12.45 o
   7   8  10          1.47         18.16        14.53 o
  -5   9  10          6.44         -9.08         9.08 o
  -4   9  10         18.41         13.83        14.88 o
  -3   9  10         18.68         23.68         7.39 o
  -2   9  10          4.64          2.27         6.15 o
  -1   9  10         10.38          9.01         8.83 o
   0   9  10         12.03         17.97         5.62 o
   1   9  10         54.58         58.26         6.96 o
   2   9  10        138.10        160.95        10.67 o
   3   9  10         81.08         68.64         8.38 o
   4   9  10         31.20         45.73        11.64 o
   5   9  10          9.27          6.75         7.68 o
   6   9  10        287.15        312.58        44.86 o
  -4  10  10         16.08         28.12         9.02 o
  -3  10  10          6.68         -4.42         7.77 o
  -2  10  10          0.55          3.54         6.86 o
  -1  10  10        112.95        104.18        11.58 o
   0  10  10         82.40         70.94         8.31 o
   1  10  10        116.17        120.77         9.20 o
   2  10  10         14.61          5.31         5.17 o
   3  10  10        514.51        549.32        21.60 o
   4  10  10          9.14         -2.41         7.97 o
   5  10  10         14.24         24.79        10.34 o
   6  10  10         37.86         56.26        11.82 o
  -3  11  10          1.68          6.20        10.40 o
  -2  11  10         23.08         15.04         8.21 o
  -1  11  10          0.72         -3.96         3.96 o
   0  11  10         33.33         28.73         6.00 o
   1  11  10         38.65         26.37        12.21 o
   2  11  10         36.10         40.63         7.05 o
   3  11  10          1.43         -5.63        16.87 o
   4  11  10        179.51        185.30        45.67 o
   0  12  10         15.45         22.53         5.75 o
   1  12  10         68.30         46.81         8.16 o
   2  12  10        106.37         83.03        20.76 o
  -2  -8  11          5.83          7.22        10.41 o
  -1  -8  11         13.42         -8.54         8.54 o
   0  -8  11          0.02         -1.09         5.52 o
   1  -8  11         27.62         26.21         8.01 o
   2  -8  11          5.25         14.01        12.45 o
  -4  -7  11          9.19          5.80         8.91 o
  -3  -7  11          4.15         -5.41         8.45 o
  -2  -7  11         16.49          9.65        10.12 o
  -1  -7  11        115.94        106.68        18.94 o
   0  -7  11         45.93         29.02         7.45 o
   1  -7  11          0.10         -3.52         5.49 o
   2  -7  11         25.38         26.57         9.93 o
   3  -7  11         54.99         64.11        11.62 o
   4  -7  11         60.83         23.35        14.53 o
  -5  -6  11          5.22         18.12         9.81 o
  -4  -6  11          5.12          4.35         8.40 o
  -3  -6  11         20.95         16.91        16.61 o
  -2  -6  11         24.59         31.07         9.86 o
  -1  -6  11         32.06         54.99        14.27 o
   0  -6  11         61.60         65.71        11.68 o
   1  -6  11         57.96         63.35        14.32 o
   2  -6  11          0.01          3.34         5.40 o
   3  -6  11        140.14        148.24        13.78 o
   4  -6  11        122.07        138.48        15.92 o
   5  -6  11        108.09        107.05        17.65 o
  -6  -5  11          9.19          8.01        11.92 o
  -5  -5  11          8.01          3.31         7.54 o
  -4  -5  11         30.98         37.90         9.94 o
  -3  -5  11          0.53         -2.71         7.27 o
  -2  -5  11         85.01         95.54        12.41 o
  -1  -5  11         22.59          9.63         8.10 o
   0  -5  11         64.19         79.43        11.96 o
   1  -5  11         21.21         25.23         4.88 o
   2  -5  11        219.36        197.75        14.91 o
   3  -5  11          6.19         -1.39         5.29 o
   4  -5  11         23.49         29.28         7.03 o
   5  -5  11         40.08         62.66        12.57 o
   6  -5  11         86.57         73.53        12.21 o
  -6  -4  11         16.12         11.04         9.02 o
  -5  -4  11         13.39          6.75         6.61 o
  -4  -4  11         25.51         27.41         8.61 o
  -3  -4  11        125.40        132.90        13.82 o
  -2  -4  11         65.12         81.47        26.47 o
  -1  -4  11        105.05        111.22        12.86 o
   0  -4  11         19.19         25.84         6.92 o
   1  -4  11        424.07        372.09        14.48 o
   2  -4  11        155.30        135.93         9.74 o
   3  -4  11        277.41        302.32        14.23 o
   4  -4  11         31.64         28.50         6.67 o
   5  -4  11        129.63        133.03        20.71 o
   6  -4  11        171.03        233.14        44.54 o
  -7  -3  11          8.92         14.24         6.59 o
  -6  -3  11          1.50          3.22         5.82 o
  -5  -3  11         52.19         64.62         8.91 o
  -4  -3  11          0.97          4.36         6.54 o
  -3  -3  11          0.12          7.59         6.54 o
  -2  -3  11          0.67          4.43         6.60 o
  -1  -3  11         17.48         11.43         5.90 o
   0  -3  11        243.48        231.33        13.88 o
   1  -3  11         57.33         55.59         8.49 o
   2  -3  11         77.12         91.55         7.94 o
   3  -3  11         99.51         97.45        15.20 o
   4  -3  11         67.52         61.05         7.59 o
   5  -3  11          1.92          9.16         7.12 o
   6  -3  11         15.36         22.43         8.58 o
   7  -3  11        135.59        110.89        13.56 o
  -7  -2  11         15.76          4.53         5.80 o
  -6  -2  11          0.05         -2.14         5.29 o
  -5  -2  11          5.19          3.83         5.18 o
  -4  -2  11         16.21         24.87         6.18 o
  -3  -2  11        200.00        196.95        19.98 o
  -2  -2  11          0.21          2.85         5.52 o
  -1  -2  11        444.90        453.44        19.37 o
   0  -2  11        161.96        159.94        11.12 o
   1  -2  11        433.70        398.28        18.55 o
   2  -2  11        258.72        242.34        12.65 o
   3  -2  11        389.04        377.14        17.75 o
   4  -2  11         84.90         93.76         8.80 o
   5  -2  11        487.71        483.05        29.29 o
   6  -2  11         24.94         22.67         7.91 o
   7  -2  11         17.02         -0.27         7.17 o
  -7  -1  11         26.26         20.05         8.48 o
  -6  -1  11         16.69         16.10         5.46 o
  -5  -1  11          0.93          0.91         7.74 o
  -4  -1  11         44.60         51.97         6.50 o
  -3  -1  11         32.78         25.49         5.93 o
  -2  -1  11        152.65        167.24        10.19 o
  -1  -1  11          1.47          1.86         4.96 o
   0  -1  11        205.52        204.58        11.82 o
   1  -1  11        108.24        114.29        10.12 o
   2  -1  11         91.70        104.00        10.12 o
   3  -1  11        210.16        190.78        11.44 o
   4  -1  11        354.28        315.90        14.53 o
   5  -1  11        162.26        166.66        11.30 o
   6  -1  11        232.86        246.77        16.31 o
   7  -1  11         10.06         24.12         8.99 o
   8  -1  11         38.86         47.03        10.59 o
  -8   0  11         26.84         28.61         9.37 o
  -7   0  11         11.92         17.20         6.10 o
  -6   0  11         12.77         24.13        11.01 o
  -5   0  11         11.64         13.17         9.46 o
  -4   0  11          1.90          4.36         3.67 o
  -3   0  11         20.12         31.94         5.94 o
  -2   0  11        171.72        192.84        10.95 o
  -1   0  11          1.88          1.67         4.57 o
   0   0  11        861.34        803.92        29.89 o
   1   0  11        387.49        354.82        16.70 o
   2   0  11        207.28        200.20         9.30 o
   3   0  11        127.30        144.21        11.61 o
   4   0  11        472.69        395.66        18.05 o
   5   0  11        242.09        246.13        12.94 o
   6   0  11         64.15         79.89        12.73 o
   7   0  11        261.32        263.50        17.47 o
   8   0  11         31.18         32.62         9.49 o
  -8   1  11         14.65          5.98         4.80 o
  -7   1  11         15.44         23.15         6.31 o
  -6   1  11          0.48          2.47         3.67 o
  -5   1  11          8.10          9.86        13.49 o
  -4   1  11          4.64          5.29         7.93 o
  -3   1  11        175.80        179.55        19.69 o
  -2   1  11        219.54        229.68        11.75 o
  -1   1  11        126.24        133.65         9.13 o
   0   1  11        275.88        282.42        13.88 o
   1   1  11         55.87         57.03         7.32 o
   2   1  11         14.51         12.06         3.59 o
   3   1  11        519.10        485.68        27.12 o
   4   1  11        163.11        192.43        36.79 o
   5   1  11        153.62        162.51        10.66 o
   6   1  11        180.30        184.24        14.56 o
   7   1  11        145.85        167.42        17.76 o
   8   1  11        207.56        255.58        21.77 o
  -8   2  11          0.20         -2.95         5.29 o
  -7   2  11          4.63          3.72         3.77 o
  -6   2  11          6.62          6.10        11.16 o
  -5   2  11         14.80         10.11         6.14 o
  -4   2  11        113.33        147.68        17.20 o
  -3   2  11         66.30         61.41        24.91 o
  -2   2  11         83.51         92.67         8.86 o
  -1   2  11          5.14          7.15         5.06 o
   0   2  11        329.68        358.74        27.24 o
   1   2  11        202.06        201.91        21.54 o
   2   2  11        330.87        291.67        12.90 o
   3   2  11        167.11        168.58        10.47 o
   4   2  11        278.16        252.27        13.53 o
   5   2  11        344.88        349.51        17.55 o
   6   2  11        298.51        288.56        20.44 o
   7   2  11         48.95         49.31        11.70 o
   8   2  11         42.71         42.81        11.52 o
  -7   3  11          1.73         -1.59         4.39 o
  -6   3  11          2.64          6.10         4.27 o
  -5   3  11         17.53         16.34         4.02 o
  -4   3  11         10.69         16.65         6.14 o
  -3   3  11        327.18        350.50        29.84 o
  -2   3  11          1.58          2.53         5.19 o
  -1   3  11         78.65         88.28         9.74 o
   0   3  11          0.39          7.10         5.74 o
   1   3  11        255.24        232.15        28.02 o
   2   3  11         31.61         33.90         9.99 o
   3   3  11        437.49        384.72        17.08 o
   4   3  11        248.82        260.92        14.05 o
   5   3  11        214.52        221.00        13.99 o
   6   3  11        236.53        281.73        25.43 o
   7   3  11        299.68        320.10        22.94 o
   8   3  11         84.48         95.48        25.95 o
  -7   4  11          0.02          4.92         4.78 o
  -6   4  11         26.84         24.98         5.48 o
  -5   4  11          1.70          5.05         4.26 o
  -4   4  11          3.28          1.24         3.92 o
  -3   4  11         24.15         23.84         5.76 o
  -2   4  11        346.56        373.15        16.71 o
  -1   4  11         66.45         91.52        10.61 o
   0   4  11        442.98        452.82        24.06 o
   1   4  11        106.96        107.37        12.48 o
   2   4  11       1113.85       1003.31        35.13 o
   3   4  11        362.33        369.60        16.87 o
   4   4  11        525.23        497.51        21.37 o
   5   4  11         39.87         37.28         7.94 o
   6   4  11         96.85        106.71        13.84 o
   7   4  11        111.39        169.63        17.58 o
   8   4  11        163.18        157.98        18.45 o
  -7   5  11          3.24         -2.14         5.16 o
  -6   5  11          0.14         -0.39         4.44 o
  -5   5  11         18.75         18.96         5.39 o
  -4   5  11          9.41          7.27         8.07 o
  -3   5  11         12.09          9.97         5.18 o
  -2   5  11         18.71         21.57         5.84 o
  -1   5  11        542.49        561.25        23.03 o
   0   5  11         54.52         40.52        14.27 o
   1   5  11        234.84        228.71        17.06 o
   2   5  11          4.57         12.99         4.52 o
   3   5  11        274.85        257.79        18.55 o
   4   5  11        234.88        219.74        13.26 o
   5   5  11        311.29        299.92        17.72 o
   6   5  11          8.27         23.96         8.93 o
   7   5  11        142.63        171.96        21.28 o
   8   5  11         92.65         72.13        18.68 o
  -6   6  11          1.98          5.82         5.77 o
  -5   6  11          0.82         -3.33         4.74 o
  -4   6  11        159.71        146.55        16.25 o
  -3   6  11          1.93         -3.55         4.91 o
  -2   6  11        169.58        170.00        11.00 o
  -1   6  11        376.63        375.43        17.93 o
   0   6  11         18.56         27.17         6.51 o
   1   6  11        484.71        447.67        25.54 o
   2   6  11        149.16        135.10         9.64 o
   3   6  11         26.03         17.66         6.12 o
   4   6  11        318.75        330.68        16.71 o
   5   6  11         87.63         81.63         9.93 o
   6   6  11        414.02        435.58        26.42 o
   7   6  11         32.37         43.42        10.99 o
  -6   7  11          0.07          3.91         5.86 o
  -5   7  11         10.27          7.68         6.75 o
  -4   7  11          8.17          8.44         5.87 o
  -3   7  11        256.81        254.30        18.20 o
  -2   7  11         60.84         71.15         8.40 o
  -1   7  11         85.28         79.07         9.50 o
   0   7  11         10.09          9.34         6.46 o
   1   7  11        322.17        317.96        12.82 o
   2   7  11         94.01         89.48         7.60 o
   3   7  11        179.20        150.11        11.33 o
   4   7  11          0.80         -1.36         8.51 o
   5   7  11         96.44        118.52        14.85 o
   6   7  11        112.97        128.72        15.09 o
   7   7  11        283.38        317.53        31.14 o
  -5   8  11         54.53         91.36        12.60 o
  -4   8  11         36.73         35.86         7.72 o
  -3   8  11        171.16        180.81        12.36 o
  -2   8  11         14.78          8.06         6.35 o
  -1   8  11         19.66         27.90         7.32 o
   0   8  11          1.27          0.02         6.43 o
   1   8  11         21.05         26.72         4.89 o
   2   8  11        331.61        292.96        13.48 o
   3   8  11         74.43         71.76         7.81 o
   4   8  11        209.85        188.59        15.71 o
   5   8  11          5.08          4.25         8.34 o
   6   8  11         58.50         81.47        17.12 o
  -4   9  11         97.44        100.09        14.05 o
  -3   9  11          1.65         -2.12         6.37 o
  -2   9  11          3.57          4.53         6.64 o
  -1   9  11         22.21         30.98         7.93 o
   0   9  11         13.45          5.26         6.59 o
   1   9  11         24.67         27.71         6.20 o
   2   9  11         12.92          6.89         5.26 o
   3   9  11        131.08        132.20        10.51 o
   4   9  11         62.65         67.87         9.76 o
   5   9  11        240.56        281.73        26.47 o
   6   9  11         40.99          9.86        12.45 o
  -3  10  11         32.84         52.76        10.44 o
  -2  10  11          9.31          5.77         7.06 o
  -1  10  11          0.04          1.99         7.32 o
   0  10  11        124.56        100.38        11.30 o
   1  10  11         43.92         55.15        10.26 o
   2  10  11         66.93         49.17         7.56 o
   3  10  11         12.25         13.42         9.14 o
   4  10  11         96.01        100.02        14.01 o
   5  10  11         27.52         14.01        14.53 o
  -2  11  11         12.78          1.98         9.35 o
  -1  11  11         16.29         -5.85         6.92 o
   0  11  11         12.00          5.77         5.25 o
   1  11  11        122.60        121.29         9.37 o
   2  11  11         41.69         43.33         7.03 o
   3  11  11          5.74         14.63        10.99 o
  -2  -7  12          1.37         12.97        12.62 o
  -1  -7  12         12.76          6.97        13.49 o
   0  -7  12         64.17         57.58        13.09 o
   1  -7  12         97.26         91.29        12.34 o
   2  -7  12         36.80         51.37        15.57 o
  -4  -6  12          1.48         42.55        25.43 o
  -3  -6  12          0.43        -11.55        12.19 o
  -2  -6  12        259.91        281.92        21.93 o
  -1  -6  12         11.17          8.36        19.20 o
   0  -6  12          4.47         15.77        10.20 o
   1  -6  12          2.47          2.07         5.51 o
   2  -6  12        278.35        285.30        15.32 o
   3  -6  12         27.97         34.19         7.86 o
   4  -6  12         18.07         -6.75        11.94 o
  -5  -5  12          0.32         11.72         9.74 o
  -4  -5  12          3.99          6.95        11.42 o
  -3  -5  12         31.42         25.90         9.27 o
  -2  -5  12        102.22         84.56        12.94 o
  -1  -5  12        112.73        107.05        26.72 o
   0  -5  12         18.81         19.75         9.79 o
   1  -5  12          2.42         -3.13         8.83 o
   2  -5  12         16.62         18.45         5.23 o
   3  -5  12        152.55        182.49        23.16 o
   4  -5  12         88.30         68.28         9.12 o
   5  -5  12         76.85         69.37        19.98 o
  -5  -4  12          0.81        -11.16        11.16 o
  -4  -4  12         17.15         20.98         8.67 o
  -3  -4  12        142.14        157.23        15.32 o
  -2  -4  12         58.33         54.29        10.28 o
  -1  -4  12         16.01         17.69         9.34 o
   0  -4  12         71.38         88.01        20.50 o
   1  -4  12        199.28        173.78        16.74 o
   2  -4  12          0.63         -3.45         4.25 o
   3  -4  12         24.01         16.26         5.84 o
   4  -4  12        426.59        443.79        18.92 o
   5  -4  12         53.87         43.13         9.26 o
   6  -4  12         20.30         38.92        24.39 o
  -6  -3  12          6.35         16.36        11.19 o
  -5  -3  12          2.78          5.12        11.68 o
  -4  -3  12         13.34          9.78         7.78 o
  -3  -3  12         31.40         24.78         8.01 o
  -2  -3  12        342.99        391.79        22.68 o
  -1  -3  12         12.23          5.93        12.19 o
   0  -3  12          8.44          1.14         6.17 o
   1  -3  12        448.47        436.32        20.74 o
   2  -3  12         29.01         29.20         4.94 o
   3  -3  12         49.21         46.75         6.86 o
   4  -3  12          0.10          6.97         5.65 o
   5  -3  12        181.26        189.45        37.17 o
   6  -3  12        171.13        192.92        29.82 o
  -6  -2  12         14.96         14.97         5.89 o
  -5  -2  12         96.38        121.51        10.67 o
  -4  -2  12         27.45         19.57         6.80 o
  -3  -2  12         27.05         31.75         7.79 o
  -2  -2  12          1.96          8.41         6.08 o
  -1  -2  12         75.79         83.91        12.81 o
   0  -2  12          5.14         -0.47         5.59 o
   1  -2  12         95.43         74.78         9.84 o
   2  -2  12        176.15        176.61         9.79 o
   3  -2  12        206.12        211.62        11.24 o
   4  -2  12         34.77         36.34         6.72 o
   5  -2  12         32.85         33.59         6.91 o
   6  -2  12        138.16        158.75        21.39 o
   7  -2  12         23.38         18.16        19.72 o
  -7  -1  12          4.43         -3.98         9.70 o
  -6  -1  12          0.02         -0.61         4.53 o
  -5  -1  12          3.46         -0.12         4.64 o
  -4  -1  12        106.41        126.25        11.94 o
  -3  -1  12          0.53         -3.46         4.87 o
  -2  -1  12          0.11         -3.47         5.05 o
  -1  -1  12        100.80        117.50        17.19 o
   0  -1  12        477.70        470.71        34.76 o
   1  -1  12          0.94          1.89         5.91 o
   2  -1  12          0.17         -1.16         3.10 o
   3  -1  12        319.07        338.95        27.92 o
   4  -1  12        195.74        179.75        16.48 o
   5  -1  12        109.22        103.72         9.76 o
   6  -1  12         43.65         46.40         9.83 o
   7  -1  12        382.04        429.26        24.26 o
  -6   0  12          0.25         -9.34        12.45 o
  -5   0  12         36.69         51.17        12.29 o
  -4   0  12         20.71         14.77         4.87 o
  -3   0  12        126.31        163.16        16.93 o
  -2   0  12          3.16          7.42         4.69 o
  -1   0  12         25.49         36.07         6.53 o
   0   0  12         21.93         13.10         6.82 o
   1   0  12        251.10        290.40        18.56 o
   2   0  12         70.59         76.95        16.35 o
   3   0  12          5.29          9.28         4.61 o
   4   0  12        369.54        336.55        18.26 o
   5   0  12        166.21        182.53        11.56 o
   6   0  12         21.68         29.06        10.40 o
   7   0  12         86.05        122.31        14.07 o
  -4   1  12         32.84         33.73        15.57 o
  -3   1  12          4.49          3.23         4.35 o
  -2   1  12        347.36        364.06        19.58 o
  -1   1  12         90.73         91.15        10.21 o
   0   1  12         74.06         90.34        20.24 o
   1   1  12         91.45        101.34        11.55 o
   2   1  12        128.01        143.47        14.11 o
   3   1  12         23.80         29.58         5.91 o
   4   1  12         58.59         61.21         8.01 o
   5   1  12        227.80        239.89        25.66 o
   6   1  12        326.67        317.26        22.07 o
   7   1  12         36.83         71.51        13.81 o
  -4   2  12          8.37         15.37         9.72 o
  -3   2  12         18.44         10.35         4.35 o
  -2   2  12         11.60         17.14         5.61 o
  -1   2  12        250.57        297.21        38.89 o
   0   2  12          1.47          2.37         5.66 o
   1   2  12        282.53        259.24        17.32 o
   2   2  12        686.28        672.48        44.11 o
   3   2  12        105.71         96.65         8.38 o
   4   2  12        225.36        221.23        12.85 o
   5   2  12         52.42         42.70         8.09 o
   6   2  12        202.15        220.36        18.03 o
   7   2  12        163.61        196.67        30.10 o
  -7   3  12          9.64         14.63         6.34 o
  -6   3  12          3.48         -5.71         8.81 o
  -5   3  12          0.13         -0.06         4.29 o
  -4   3  12         91.15        120.51         8.92 o
  -3   3  12         68.01         90.98        17.12 o
  -2   3  12         30.06         35.42         6.96 o
  -1   3  12         11.40          9.48         6.08 o
   0   3  12        289.69        305.32        21.80 o
   1   3  12          2.13         -3.86         8.04 o
   2   3  12          4.71          3.93         7.73 o
   3   3  12        107.28        110.77         9.25 o
   4   3  12        594.39        572.94        23.66 o
   5   3  12          4.67         11.27         7.06 o
   6   3  12        118.07        111.07        14.77 o
   7   3  12          8.72          5.88         8.83 o
  -6   4  12          0.30         -3.75         3.75 o
  -5   4  12         21.93         20.13         4.80 o
  -4   4  12          0.44         -3.75         4.21 o
  -3   4  12         92.60         95.24        12.97 o
  -2   4  12         16.68         27.13         7.01 o
  -1   4  12          2.54          3.63        10.12 o
   0   4  12          2.35         -0.42         6.91 o
   1   4  12        545.24        530.56        27.91 o
   2   4  12          2.69         -3.70         7.68 o
   3   4  12         15.56         12.91         5.52 o
   4   4  12         75.99         77.53         9.22 o
   5   4  12        537.15        572.37        24.87 o
   6   4  12        176.26        206.17        17.70 o
   7   4  12         56.36         26.15        11.94 o
  -6   5  12          1.31          9.34         4.90 o
  -5   5  12         21.29         23.47         5.62 o
  -4   5  12          1.46         -2.26         4.84 o
  -3   5  12         27.40         17.12        10.26 o
  -2   5  12         73.25         83.48        10.58 o
  -1   5  12         36.55         32.99         8.33 o
   0   5  12         17.23          6.49         8.56 o
   1   5  12          4.19          8.23         9.08 o
   2   5  12        530.31        546.85        30.69 o
   3   5  12         76.44         72.73        11.39 o
   4   5  12          4.56          9.77         5.85 o
   5   5  12         41.60         54.36         8.81 o
   6   5  12         85.02         66.30        12.97 o
   7   5  12         18.88         16.59        10.22 o
  -6   6  12          0.87         -2.10         7.47 o
  -5   6  12         21.03         34.17         6.88 o
  -4   6  12          1.05          3.54         5.49 o
  -3   6  12          0.19          1.07         7.64 o
  -2   6  12         23.40         39.56         7.42 o
  -1   6  12        259.51        296.26        47.20 o
   0   6  12          5.18         -3.22         7.29 o
   1   6  12         11.98         25.80         8.72 o
   2   6  12         58.37         56.90         6.11 o
   3   6  12        473.57        452.89        20.02 o
   4   6  12        142.53        145.18        11.89 o
   5   6  12         40.46         44.20         8.70 o
   6   6  12          1.31          2.09        11.68 o
   7   6  12        189.99        199.01        19.20 o
  -5   7  12         12.97         24.35         7.27 o
  -4   7  12         34.77         23.85         9.95 o
  -3   7  12         75.33         78.80         9.06 o
  -2   7  12          3.13          3.42         5.48 o
  -1   7  12         13.69          8.03         9.35 o
   0   7  12        263.59        268.23        19.93 o
   1   7  12         20.90         18.54        10.07 o
   2   7  12          0.17          4.33         5.22 o
   3   7  12          0.79          1.43         5.31 o
   4   7  12        365.30        364.62        18.47 o
   5   7  12         95.10        100.22        13.67 o
   6   7  12          7.88         37.35        11.22 o
  -4   8  12          8.55         13.61         6.46 o
  -3   8  12          4.46         -0.79         6.39 o
  -2   8  12         11.61         16.84         7.16 o
  -1   8  12         22.78         24.15         7.34 o
   0   8  12          0.43         -3.84         6.36 o
   1   8  12        230.11        203.61        18.52 o
   2   8  12        158.42        143.21        14.80 o
   3   8  12          9.20         10.66         6.34 o
   4   8  12         22.68         24.92         7.37 o
   5   8  12        139.83        171.03        26.72 o
   6   8  12        165.12        183.18        36.84 o
  -3   9  12          0.68          8.68         6.30 o
  -2   9  12          2.27          5.47         6.77 o
  -1   9  12        127.69        143.06        13.25 o
   0   9  12          8.22          9.65         6.83 o
   1   9  12          1.32         -2.84         7.56 o
   2   9  12        179.87        185.12        12.02 o
   3   9  12        234.83        213.14        25.17 o
   4   9  12         15.46         25.61         8.24 o
   5   9  12          3.49        -16.09        17.64 o
  -2  10  12          3.28          9.75         7.27 o
  -1  10  12         21.85         22.67        10.45 o
   0  10  12         49.31         57.21         9.81 o
   1  10  12          2.70          7.77         3.99 o
   2  10  12         14.67         12.43         5.26 o
   3  10  12         84.03         64.05         9.54 o
  -1  -6  13         26.59         20.00        11.52 o
   0  -6  13          2.50          3.86         9.67 o
   1  -6  13         67.53         96.42        15.54 o
  -3  -5  13          3.60         -1.58        10.90 o
  -2  -5  13         17.04         10.96         8.72 o
  -1  -5  13         11.37          4.54         9.02 o
   0  -5  13         11.06         -0.13        12.71 o
   1  -5  13         17.97         13.90        11.68 o
   2  -5  13         83.32         90.59        11.93 o
   3  -5  13         83.61         99.19        10.86 o
  -4  -4  13         42.87         46.74        11.09 o
  -3  -4  13          0.21          1.02        14.79 o
  -2  -4  13          7.03         15.40         8.16 o
  -1  -4  13         15.01         16.95        11.94 o
   0  -4  13         53.74         48.61        11.52 o
   1  -4  13          3.50          4.61         9.34 o
   2  -4  13         81.33        109.88        12.96 o
   3  -4  13         77.82        106.31        10.71 o
   4  -4  13         68.52         63.84         8.37 o
  -5  -3  13          9.67          4.94         7.84 o
  -4  -3  13         59.27         71.94        12.71 o
  -3  -3  13         26.97         38.54        18.68 o
  -2  -3  13         35.22         41.83        14.53 o
  -1  -3  13        117.75        129.79        37.10 o
   0  -3  13         26.09         31.04        10.64 o
   1  -3  13        109.91        116.57        12.43 o
   2  -3  13          0.01         -5.22         8.45 o
   3  -3  13         21.09         22.20         5.82 o
   4  -3  13        229.94        251.81        13.82 o
   5  -3  13        106.81        110.91        21.25 o
  -5  -2  13          9.99         18.29        14.01 o
  -4  -2  13         21.47         19.84         7.68 o
  -3  -2  13         44.54         31.81         8.26 o
  -2  -2  13         68.79         77.37        24.39 o
  -1  -2  13          0.02         -5.07         7.07 o
   0  -2  13         51.69         62.45        15.09 o
   1  -2  13         16.45         26.27         7.62 o
   2  -2  13        144.05        166.51        18.70 o
   3  -2  13         32.92         25.01         8.68 o
   4  -2  13          5.54          1.69         6.82 o
   5  -2  13        237.42        233.90        13.61 o
   6  -2  13         35.62         62.27        22.31 o
  -6  -1  13          2.77          4.36         4.60 o
  -5  -1  13         91.47        128.27        10.80 o
  -4  -1  13          4.16          2.39        12.19 o
  -3  -1  13         99.77        103.41        11.22 o
  -2  -1  13          0.81         -0.91         6.21 o
  -1  -1  13        254.34        288.50        15.65 o
   0  -1  13         15.04         12.56         6.48 o
   1  -1  13        163.11        164.23        12.80 o
   2  -1  13         35.13         34.35         8.29 o
   3  -1  13        315.29        316.82        18.45 o
   4  -1  13         12.12          0.90         7.59 o
   5  -1  13          2.29         -5.20         5.20 o
   6  -1  13         80.10         70.57        10.75 o
  -4   0  13         32.33         35.81         6.75 o
  -3   0  13          2.03         12.97         6.23 o
  -2   0  13        136.36        165.97        12.73 o
  -1   0  13          6.87          0.89        10.90 o
   0   0  13         80.13         96.15        11.52 o
   1   0  13          8.74          3.44         6.99 o
   2   0  13        319.30        325.37        20.94 o
   3   0  13        153.10        137.93         9.39 o
   4   0  13        232.40        240.04        24.00 o
   5   0  13         25.25         27.84        28.02 o
   6   0  13         20.30         17.16         9.35 o
  -4   1  13          1.65          4.67         4.67 o
  -3   1  13         18.68         26.90         9.86 o
  -2   1  13         65.17         70.07         9.01 o
  -1   1  13         15.47         16.55         6.86 o
   0   1  13         64.67         70.56         9.97 o
   1   1  13          3.47          8.96         7.68 o
   2   1  13        322.53        306.57        38.12 o
   3   1  13         93.29        108.94        13.69 o
   4   1  13         11.91         11.42         5.73 o
   5   1  13        285.99        296.64        16.58 o
   6   1  13          0.54         -7.68         7.68 o
  -4   2  13        116.49        117.14        17.20 o
  -3   2  13          1.29          0.21         6.49 o
  -2   2  13         56.43         75.86        14.79 o
  -1   2  13         29.28         36.51        22.83 o
   0   2  13        288.67        284.03        18.41 o
   1   2  13         35.12         24.75         8.54 o
   2   2  13        600.57        558.15        29.85 o
   3   2  13          4.05         -1.92         4.24 o
   4   2  13         81.48         73.57         8.59 o
   5   2  13        197.89        163.99        12.77 o
   6   2  13        372.91        403.16        32.17 o
   7   2  13         29.05         38.40        21.28 o
  -5   3  13         30.74         39.10        12.99 o
  -4   3  13         26.81         26.06         8.22 o
  -3   3  13         10.91         21.44         6.19 o
  -2   3  13          0.59          2.42         6.03 o
  -1   3  13         10.04          8.00         8.30 o
   0   3  13         90.23         90.72        11.62 o
   1   3  13        136.26        151.61        14.88 o
   2   3  13         13.71         20.01         9.31 o
   3   3  13        197.34        196.59        10.95 o
   4   3  13         75.63         79.49         8.89 o
   5   3  13         81.18         96.66        10.44 o
   6   3  13         21.64         21.95        10.12 o
   7   3  13        145.18         85.62        23.35 o
  -6   4  13          1.79          4.80         4.45 o
  -5   4  13         31.25         43.86         9.60 o
  -4   4  13          1.76         -1.35         4.52 o
  -3   4  13         55.21         75.00         9.33 o
  -2   4  13         59.68         48.98        25.95 o
  -1   4  13         41.85         41.97        10.90 o
   0   4  13          4.31          6.43         8.82 o
   1   4  13        119.68        120.58        20.24 o
   2   4  13        143.95        152.83        19.98 o
   3   4  13         78.65         75.34         7.43 o
   4   4  13        301.00        294.71        16.04 o
   5   4  13        170.11        130.71        12.02 o
   6   4  13        105.98         80.92        12.88 o
  -5   5  13          0.30          2.86        12.17 o
  -4   5  13         17.97         18.96         7.65 o
  -3   5  13         10.74          6.24         6.36 o
  -2   5  13        115.12        120.78        12.55 o
  -1   5  13         21.35         31.17         8.20 o
   0   5  13        199.77        206.17        16.03 o
   1   5  13        137.17        125.42        14.98 o
   2   5  13        163.07        165.31        16.58 o
   3   5  13        105.43        107.09        13.38 o
   4   5  13          8.31         12.08         6.22 o
   5   5  13        220.36        253.67        15.87 o
   6   5  13         36.91         34.24        10.10 o
  -5   6  13         11.20          7.44         5.37 o
  -4   6  13          5.15          1.77         6.01 o
  -3   6  13        113.51        146.06        13.14 o
  -2   6  13         16.42         11.24         7.47 o
  -1   6  13        118.49         98.03        32.69 o
   0   6  13         28.86         29.13         9.58 o
   1   6  13         77.16         88.04        13.05 o
   2   6  13         84.71         81.56        13.21 o
   3   6  13        180.61        167.81        10.89 o
   4   6  13         59.96         53.96        11.13 o
   5   6  13          7.29          3.81         6.49 o
   6   6  13        215.89        230.25        20.57 o
  -4   7  13         57.40         67.55         8.89 o
  -3   7  13         69.28         68.29        10.71 o
  -2   7  13          1.75         12.75         7.29 o
  -1   7  13          7.99          6.74         7.74 o
   0   7  13        127.63        130.37        15.93 o
   1   7  13         32.11         27.94        10.56 o
   2   7  13          6.39          5.94         8.57 o
   3   7  13        180.85        196.05        13.19 o
   4   7  13        118.21        114.18        15.29 o
   5   7  13         56.00         83.17        12.21 o
  -3   8  13          8.86          7.39         6.31 o
  -2   8  13         24.99          0.69         6.63 o
  -1   8  13         79.83         65.41        11.12 o
   0   8  13         33.82         38.19        11.47 o
   1   8  13         33.69         31.91        11.04 o
   2   8  13          7.61         -8.83         8.83 o
   3   8  13         13.74         13.81         6.31 o
   4   8  13         48.94         36.81         9.17 o
   5   8  13        190.44        200.31        31.14 o
  -2   9  13          1.40         -4.76         8.64 o
  -1   9  13          0.15          3.63         6.70 o
   0   9  13         54.18         50.74        11.03 o
   1   9  13         17.08          5.19        18.68 o
   2   9  13         88.13         74.10        14.46 o
   3   9  13         14.44         16.35         7.16 o
  -2  -4  14          8.93          4.67        12.71 o
  -1  -4  14          7.95         25.63         9.54 o
   0  -4  14          0.18         -3.77         8.23 o
   1  -4  14         74.42         86.08        14.21 o
   2  -4  14         38.39         40.88        15.26 o
  -3  -3  14          7.49         -7.68         7.68 o
  -2  -3  14         74.21         96.42        15.83 o
  -1  -3  14         10.60         -3.39         7.96 o
   0  -3  14         17.39         12.59         8.62 o
   1  -3  14         34.79         47.56         9.44 o
   2  -3  14        176.45        234.34        32.23 o
   3  -3  14         34.31         23.05         5.03 o
   4  -3  14          1.19          7.64        11.21 o
  -4  -2  14          0.91         11.07        11.16 o
  -3  -2  14         13.17          4.62         7.21 o
  -2  -2  14          0.14          3.54         7.38 o
  -1  -2  14        119.47        138.79        14.78 o
   0  -2  14          0.93          4.69         7.71 o
   1  -2  14         21.33         35.84         8.81 o
   2  -2  14         15.55         23.46         8.50 o
   3  -2  14        135.54        128.10        20.97 o
   4  -2  14         34.53         46.17        10.30 o
  -4  -1  14          4.54          6.75         6.75 o
  -3  -1  14          3.76         19.72         7.78 o
  -2  -1  14         30.62         14.53         9.34 o
  -1  -1  14         50.74         49.64         9.59 o
   0  -1  14        234.36        311.75        20.57 o
   1  -1  14         10.65          5.43         7.97 o
   2  -1  14         54.58         45.37        11.30 o
   3  -1  14          6.99          0.77         9.11 o
   4  -1  14         78.05         66.70         8.44 o
   5  -1  14         12.46         20.67        10.66 o
  -4   0  14         14.38         12.97         5.19 o
  -3   0  14         49.44         80.43        11.42 o
  -2   0  14         39.46         34.08        13.23 o
  -1   0  14          0.93         11.39         7.09 o
   0   0  14          0.08          1.60         7.27 o
   1   0  14        157.40        149.44        17.12 o
   2   0  14         19.63         20.05         9.41 o
   3   0  14        106.49        111.00        15.43 o
   4   0  14          2.13         -5.14         5.14 o
   5   0  14        359.70        391.47        19.57 o
  -4   1  14          4.32          4.15         4.67 o
  -3   1  14          0.65          0.58         7.27 o
  -2   1  14          0.59          0.17         6.49 o
  -1   1  14          2.87         10.43         6.99 o
   0   1  14         72.67         92.02        11.90 o
   1   1  14         13.54          2.39         8.25 o
   2   1  14        128.23        133.96        36.58 o
   3   1  14         31.08         28.04        10.72 o
   4   1  14          7.91          4.43         6.30 o
   5   1  14          9.30         15.35         6.59 o
  -3   2  14          0.82         -2.79         7.01 o
  -2   2  14          0.05         14.88         6.50 o
  -1   2  14        157.14        187.39        18.16 o
   0   2  14          1.95          7.87         7.86 o
   1   2  14         79.17         75.45        12.09 o
   2   2  14          5.36          8.92         8.60 o
   3   2  14        167.27        159.31        17.32 o
   4   2  14         92.86        105.39        12.34 o
   5   2  14         76.01         58.22         8.84 o
  -4   3  14          2.04         -2.29         4.35 o
  -3   3  14         21.44         16.68         6.75 o
  -2   3  14         20.51         12.71         6.91 o
  -1   3  14         35.33         23.81        12.19 o
   0   3  14        242.79        223.18        17.09 o
   1   3  14         26.73         33.57        15.31 o
   2   3  14          4.13         -3.89         8.25 o
   3   3  14         57.08         46.70        11.96 o
   4   3  14        444.93        433.89        20.64 o
   5   3  14         39.39         43.56         8.15 o
  -5   4  14          2.53         -5.21         5.21 o
  -4   4  14          3.64         11.59         5.08 o
  -3   4  14          2.15          2.91        14.01 o
  -2   4  14         36.65         38.36         8.56 o
  -1   4  14          4.12        -13.49        14.01 o
   0   4  14         31.58         52.75        10.45 o
   1   4  14         89.08        101.70        13.96 o
   2   4  14         32.71         31.01        10.84 o
   3   4  14         31.34         38.55        15.31 o
   4   4  14          0.01          4.36         6.78 o
   5   4  14         11.48          3.27         9.21 o
  -4   5  14          4.02          4.98         5.76 o
  -3   5  14          1.62          7.94         5.76 o
  -2   5  14         17.62         26.32        11.16 o
  -1   5  14        201.95        228.45        37.10 o
   0   5  14          4.11          4.35         7.07 o
   1   5  14          2.45          1.16         8.93 o
   2   5  14        114.98        104.19        15.06 o
   3   5  14        169.46        174.34        17.66 o
   4   5  14         97.02         99.59         9.61 o
   5   5  14         65.34         79.27        11.59 o
  -4   6  14          1.91          7.52        10.56 o
  -3   6  14         13.50          8.11        12.15 o
  -2   6  14          3.59         12.45         7.89 o
  -1   6  14          1.97         -2.23         9.08 o
   0   6  14         21.39         37.07        12.19 o
   1   6  14         14.34         24.97        10.22 o
   2   6  14          0.02          1.88         8.60 o
   3   6  14         75.57         72.30        13.71 o
   4   6  14         49.14         54.06         7.72 o
   5   6  14          2.20         16.10        10.34 o
  -3   7  14        106.41         85.79        19.16 o
  -2   7  14          1.38          8.99         7.84 o
  -1   7  14          1.64         -2.87         8.16 o
   0   7  14         19.14         33.24        10.61 o
   1   7  14        200.45        223.32        19.70 o
   2   7  14          4.47         -0.47         8.62 o
   3   7  14         63.51         43.22        12.70 o
   4   7  14         14.80         14.84         5.85 o
  -1   8  14          3.28          7.69         7.81 o
   0   8  14          2.88          7.28         9.41 o
   1   8  14          2.76         -8.45         8.45 o
   2   8  14        184.74        237.23        40.71 o
   3   8  14          5.46         17.51         6.51 o
   0  -3  15         20.75         20.76        18.16 o
  -2  -2  15         17.05         39.96        14.01 o
  -1  -2  15          0.27         -8.82         8.82 o
   0  -2  15          1.01          5.71        10.90 o
   1  -2  15          0.49          1.83         8.20 o
   2  -2  15         66.87         67.67        12.93 o
  -3  -1  15          4.52          4.67         7.27 o
  -2  -1  15          2.89         -7.78         7.78 o
  -1  -1  15          9.62         22.83        10.38 o
   0  -1  15        103.31        119.33        14.57 o
   1  -1  15          8.60         11.12         9.34 o
   2  -1  15          0.77         -5.68         8.34 o
   3  -1  15        214.17        214.94        19.28 o
  -3   0  15         40.91         69.02        10.90 o
  -2   0  15          3.18          2.08         8.30 o
  -1   0  15         62.27         60.75        17.38 o
   0   0  15          1.33          7.01         8.16 o
   1   0  15         65.97         48.32        10.94 o
   2   0  15          7.39         23.11         9.83 o
   3   0  15          7.38         13.46        19.20 o
   4   0  15        190.25        181.86        12.19 o
  -3   1  15          6.90         11.42         6.75 o
  -2   1  15         34.17         35.93         8.54 o
  -1   1  15          2.97         -1.46         7.21 o
   0   1  15         56.71         53.60        10.84 o
   1   1  15         89.64        121.96        15.58 o
   2   1  15         57.35         47.38        11.61 o
   3   1  15         35.44         21.68        10.10 o
   4   1  15          1.80          4.48         8.61 o
  -3   2  15          0.40          2.75         6.49 o
  -2   2  15          0.62          7.03         6.34 o
  -1   2  15          5.16          9.74         9.34 o
   0   2  15          1.77          2.23        22.57 o
   1   2  15         10.98          0.59         8.33 o
   2   2  15         50.77         37.71        10.97 o
   3   2  15         28.23         18.95         9.68 o
   4   2  15          2.53          3.48        11.16 o
  -3   3  15          2.23         20.79         7.01 o
  -2   3  15         76.34         71.85        17.38 o
  -1   3  15          0.64         -4.39         7.29 o
   0   3  15        227.21        274.51        19.76 o
   1   3  15          3.80          8.31         8.41 o
   2   3  15         59.02         56.80        18.94 o
   3   3  15         58.34         56.59        12.47 o
   4   3  15        379.85        438.96        37.36 o
  -3   4  15          0.88          3.30         6.40 o
  -2   4  15          6.32         -4.74         6.75 o
  -1   4  15         29.20         23.87         9.08 o
   0   4  15          8.65         13.44        17.64 o
   1   4  15         50.10         51.64        12.00 o
   2   4  15          7.66          2.59         9.73 o
   3   4  15          4.33         11.54         9.83 o
   4   4  15         44.05         25.32        37.62 o
  -3   5  15          3.23         16.12        11.90 o
  -2   5  15          0.37          5.75         7.84 o
  -1   5  15         16.37         13.74         9.60 o
   0   5  15         25.17         24.35         9.07 o
   1   5  15          5.04         -5.40         8.48 o
   2   5  15        222.82        231.53        23.09 o
   3   5  15          6.28         11.80        10.45 o
  -2   6  15         10.16         -1.56        23.35 o
  -1   6  15         32.91         29.27         9.74 o
   0   6  15          0.09         -5.58         8.34 o
   1   6  15         28.88         -4.81         8.34 o
   2   6  15          1.17          6.44         9.41 o
   3   6  15        125.98        104.98        16.96 o
  -1   1  16          5.05         15.57        13.49 o
   0   1  16          5.38         -7.78        11.42 o
   1   1  16         21.76         11.94        12.97 o
  -1   2  16         23.49         32.17        16.61 o
   0   2  16         18.14         17.34        11.09 o
   1   2  16          0.92         -8.30        11.42 o
  -1   3  16         23.12         31.14        16.09 o
   0   3  16          1.09         24.54        12.41 o
   1   3  16         52.20         43.07        19.72 o
   0   4  16          3.80         11.42        21.28 o
                                                
